# Supplementary material for: Antibody Array Revealed PRL-3 Affects Protein Phosphorylation and Cytokine Secretion
Source: PLoS One. 2017 Jan 9;12(1):e0169665. doi: 10.1371/journal.pone.0169665 (PMC5222497; doi:10.1371/journal.pone.0169665)
Supplement: S1 Table — (XLSX) [file pone.0169665.s003.xlsx]

## Sheet: HCT116-NC
Normalization data of HCT116-NC of two duplicated test spots
Name	Left-normalization	Right-normalization	Average	SD	CV
14-3-3 theta/tau (Ab-232)	0.433919	0.357475	0.395697	0.038222	0.096594
14-3-3 theta/tau (Phospho-Ser232)	1.30023	1.70764	1.50394	0.203706	0.135449
14-3-3 zeta (Ab-58)	0.883117	0.653821	0.768469	0.114648	0.14919
14-3-3 zeta (Phospho-Ser58)	0.838808	1.22525	1.03203	0.19322	0.187224
14-3-3 zeta/beta (Ab-184/186)	5.59358	2.72824	4.16091	1.43267	0.344317
14-3-3 zeta/delta (Ab-232)	0.902979	0.819934	0.861456	0.0415229	0.0482008
14-3-3 zeta/delta (Phospho-Thr232)	1.21314	1.04186	1.1275	0.0856397	0.0759554
4E-BP1 (Ab-36)	0.352941	0.358804	0.355873	0.00293141	0.00823723
4E-BP1 (Ab-45)	0.965623	0.919601	0.942612	0.0230106	0.0244116
4E-BP1 (Ab-65)	1.14591	4.17542	2.66066	1.51475	0.569313
4E-BP1 (Ab-70)	1.33384	1.70365	1.51875	0.184906	0.121749
4E-BP1 (Phospho-Ser65)	0.438503	0.336213	0.387358	0.051145	0.132036
4E-BP1 (Phospho-Thr36)	1.02827	1.05249	1.04038	0.0121129	0.0116428
4E-BP1 (Phospho-Thr45)	1.37815	1.52425	1.4512	0.0730506	0.050338
4E-BP1 (Phospho-Thr70)	0.378915	0.458472	0.418693	0.0397783	0.0950057
6-phosphofructo-2-kinase/fructose-2,6-biphosphatase 2 (PFKFB2)(Ab-483)	0.383499	0.369435	0.376467	0.00703182	0.0186784
6-phosphofructo-2-kinase/fructose-2,6-biphosphatase 2 (PFKFB2)(Phospho-Ser483)	0.988541	0.866445	0.927493	0.0610478	0.0658203
Abl1 (Ab-204)	3.72804	4.58738	4.15771	0.429669	0.103343
Abl1 (Ab-754/735)	0.957983	0.429236	0.69361	0.264374	0.381156
Abl1 (Phospho-Thr754/735)	1.15966	1.14551	1.15259	0.00707446	0.00613788
Abl1 (Phospho-Tyr204)	1.09091	0.453156	0.772033	0.318876	0.413035
Abl1 (Phospho-Tyr412)	1.08938	0.382724	0.736053	0.353328	0.480031
ACC1 (Ab-79)	0.458365	0.894352	0.676359	0.217993	0.322305
ACC1 (Ab-80)	2.12376	1.11761	1.62068	0.503075	0.310409
ACC1 (Phospho-Ser79)	0.403361	1.41528	0.909322	0.505961	0.556415
ACC1 (Phospho-Ser80)	0.65699	0.368106	0.512548	0.144442	0.281811
ACK1 (Phospho-Tyr284)	0.316272	0.394684	0.355478	0.0392062	0.110291
ACTIN Pan(a/b/g)(Ab-55/53)	0.898396	0.745515	0.821955	0.0764404	0.0929982
ACTIN Pan(a/b/g)(Phospho-Tyr55/53)	0.956455	0.705648	0.831052	0.125404	0.150898
ADD1 (Ab-726)	1.21008	1.11761	1.16385	0.046238	0.0397286
AFX/FOXO4 (Ab-197)	2.55004	2.48372	2.51688	0.0331586	0.0131745
AFX/FOXO4 (Phospho-Ser197)	1.6272	1.3701	1.49865	0.128548	0.0857762
AKT (Ab-308)	1.91444	2.60997	2.2622	0.347764	0.153728
AKT (Ab-326)	1.22078	1.33289	1.27683	0.0560556	0.043902
AKT (Ab-473)	0.673797	0.526246	0.600021	0.0737755	0.122955
AKT (Phospho-Ser473)	0.475172	0.866445	0.670809	0.195637	0.291643
AKT (Phospho-Thr308)	0.655462	0.58206	0.618761	0.0367012	0.059314
AKT (Phospho-Tyr326)	0.634072	0.608638	0.621355	0.012717	0.0204665
AKT1 (Ab-124)	1.38579	1.56545	1.47562	0.0898289	0.0608754
AKT1 (Ab-129)	5.19481	5.54286	5.36883	0.174026	0.0324141
AKT1 (Ab-246)	1.98625	1.69701	1.84163	0.14462	0.078528
AKT1 (Ab-308)	0.377387	0.349502	0.363444	0.0139428	0.038363
AKT1 (Ab-450)	0.611154	1.37409	0.99262	0.381466	0.384303
AKT1 (Ab-474)	1.17189	1.59601	1.38395	0.212063	0.15323
AKT1 (Ab-72)	1.37204	0.87309	1.12256	0.249475	0.222237
AKT1 (Phospho-Ser124)	0.501146	0.422591	0.461869	0.0392773	0.0850399
AKT1 (Phospho-Ser246)	0.550038	0.987375	0.768707	0.218669	0.284463
AKT1 (Phospho-Thr450)	2.767	2.16213	2.46456	0.302436	0.122714
AKT1 (Phospho-Thr72)	1.00229	1.15748	1.07988	0.0775916	0.0718519
AKT1 (Phospho-Tyr474)	0.559206	0.498339	0.528772	0.0304333	0.0575547
AKT1/2/3 (Ab-315)	1.60733	2.70299	2.15516	0.547828	0.254193
AKT1S1 (Ab-246)	2.33155	2.49037	2.41096	0.0794073	0.032936
AKT1S1 (Phospho-Thr246)	1.40413	0.572757	0.988441	0.415684	0.420545
AKT2 (Ab-474)	0.745607	0.586047	0.665827	0.0797804	0.119822
AKT2 (Phospho-Ser474)	1.57678	1.47243	1.5246	0.0521755	0.0342224
ALK (Ab-1507)	1.644	0.972757	1.30838	0.335623	0.256518
ALK (Ab-1604)	1.4576	1.12027	1.28893	0.168668	0.130858
ALK (Phospho-Tyr1507)	1.73873	1.61595	1.67734	0.0613925	0.0366011
ALK (Phospho-Tyr1604)	0.591291	1.44983	1.02056	0.429271	0.420622
AMPK1 (Ab-174)	1.30023	0.396013	0.848121	0.452108	0.53307
AMPK1 (Phospho-Thr174)	1.39037	0.636545	1.01346	0.376915	0.371909
AMPK1/AMPK2 (Ab-485/491)	0.918258	0.803987	0.861122	0.0571358	0.0663503
AMPK1/AMPK2 (Phospho-Ser485/491)	0.600458	0.540864	0.570661	0.0297973	0.0522154
AMPKbeta1 (Ab-182)	1.49427	1.4485	1.47139	0.0228827	0.0155518
AMPKbeta1 (Phospho-Ser182)	1.74332	0.322924	1.03312	0.710196	0.687429
Amyloid beta A4 (Ab-743/668)	1.2712	0.881063	1.07613	0.195068	0.181268
Amyloid beta A4 (Phospho-Thr743/668)	0.788388	0.798671	0.79353	0.00514151	0.00647929
Androgen Receptor (Ab-213)	1.31704	0.951495	1.13427	0.18277	0.161136
Androgen Receptor (Ab-650)	1.21008	1.32093	1.26551	0.0554231	0.0437952
Androgen Receptor (Phospho-Ser213)	1.23759	1.2598	1.24869	0.0111074	0.00889519
Androgen Receptor (Phospho-Ser650)	0.403361	0.372093	0.387727	0.0156342	0.0403226
A-RAF (Ab-301/302)	0.354469	0.332226	0.343347	0.0111216	0.0323916
A-RAF (Phospho-Tyr301/302)	0.363636	0.9701	0.666868	0.303232	0.45471
Arrestin-1 (Ab-412)	1.63789	1.4485	1.5432	0.0946933	0.0613617
Arrestin-1 (Phospho-Ser412)	0.475172	1.49635	0.985759	0.510587	0.517963
ASK1 (Ab-83)	0.661574	0.753488	0.707531	0.0459573	0.0649545
ASK1 (Ab-966)	1.34301	1.33555	1.33928	0.00373088	0.00278574
ASK1 (Phospho-Ser83)	0.458365	0.677741	0.568053	0.109688	0.193094
ASK1 (Phospho-Ser966)	0.669213	0.962126	0.81567	0.146457	0.179554
ATF-1 (Ab-63)	0.910619	1.22126	1.06594	0.155322	0.145713
ATF-1 (Phospho-Ser63)	0.973262	0.93289	0.953076	0.0201858	0.0211797
ATF2 (Ab-112/94)	0.818946	0.772093	0.795519	0.0234264	0.0294479
ATF2 (Ab-62/44)	0.768526	1.0485	0.908515	0.13999	0.154086
ATF2 (Ab-69/51)	0.829641	1.21728	1.02346	0.193817	0.189375
ATF2 (Ab-71/53)	0.514897	0.615282	0.56509	0.0501928	0.0888227
ATF2 (Ab-73/55)	0.907563	0.73887	0.823217	0.0843463	0.102459
ATF2 (Phospho-Ser112/94)	1.39037	2.30432	1.84735	0.456972	0.247367
ATF2 (Phospho-Ser62/44)	1.28189	1.40864	1.34527	0.0633716	0.0471071
ATF2 (Phospho-Thr69/51)	1.02827	0.858472	0.943369	0.084897	0.0899935
ATF2 (Phospho-Thr71/53)	1.39037	1.08173	1.23605	0.154323	0.124852
ATF2 (Phospho-Thr73/55)	1.54775	1.61063	1.57919	0.0314424	0.0199105
ATF4 (Ab-245)	0.67838	0.580731	0.629556	0.0488248	0.0775543
ATF4 (Phospho-Ser245)	1.37815	1.0113	1.19472	0.183428	0.153532
ATM (Ab-1981)	1.26203	0.834551	1.04829	0.21374	0.203894
ATP1A1/Na+K+ ATPase1 (Ab-23)	0.372804	0.434551	0.403678	0.0308739	0.0764816
ATP1A1/Na+K+ ATPase1 (Phospho-Ser23)	1.92208	1.6186	1.77034	0.151737	0.0857104
ATPase (Ab-16)	1.33079	0.745515	1.03815	0.292636	0.281882
ATPase (Phospho-Ser16)	0.342246	0.295017	0.318631	0.0236147	0.0741129
ATP-Citrate Lyase (Ab-454)	1.08021	1.07508	1.07765	0.00256542	0.00238058
ATP-Citrate Lyase (Phospho-Ser454)	0.7945	0.710963	0.752732	0.0417681	0.0554887
ATRIP (Ab-68/72)	2.87242	2.59402	2.73322	0.139201	0.0509292
ATRIP (Phospho-Ser68/72)	1.18717	1.14419	1.16568	0.0214899	0.0184355
AurA (Ab-342)	0.531704	0.495681	0.513692	0.0180113	0.0350624
AurB (Ab-12)	0.446142	0.406645	0.426393	0.0197488	0.0463159
AurB (Ab-232)	0.436975	0.378738	0.407856	0.0291186	0.0713943
AurB (Phospho-Thr232)	1.06188	1.23056	1.14622	0.0843427	0.0735833
AurB (Phospho-Tyr12)	1.14897	1.24917	1.19907	0.0501004	0.0417827
AurB/C (Ab-202/175)	1.37357	1.25449	1.31403	0.0595413	0.0453121
AURORA KINASE (Ab-288)	0.887701	0.928904	0.908302	0.0206016	0.0226814
AURORA KINASE (Phospho-Thr288)	0.942704	1.03787	0.990289	0.0475847	0.0480513
AXL (Phospho-Tyr691)	0.456837	0.437209	0.447023	0.00981399	0.0219541
BAD (Ab-112)	1.24217	1.2691	1.25564	0.0134667	0.010725
BAD (Ab-134)	0.52712	0.493023	0.510072	0.0170483	0.0334234
BAD (Ab-136)	0.491979	0.463787	0.477883	0.0140956	0.029496
BAD (Ab-155)	0.980901	0.82392	0.902411	0.0784906	0.0869788
BAD (Ab-91/128)	0.962567	0.454485	0.708526	0.254041	0.358548
BAD (Phospho-Ser112)	0.605042	0.567442	0.586242	0.0188001	0.0320688
BAD (Phospho-Ser134)	1.48052	1.43256	1.45654	0.0239807	0.0164641
BAD (Phospho-Ser136)	1.04507	1.43787	1.24147	0.196401	0.1582
BAD (Phospho-Ser155)	0.504202	0.481063	0.492632	0.0115693	0.0234846
BAD (Phospho-Ser91/128)	0.395722	0.366777	0.38125	0.0144723	0.0379601
BAX (Ab-167)	0.704354	0.433223	0.568789	0.135566	0.238342
BCL-2 (Ab-56)	0.728801	0.93289	0.830845	0.102045	0.122821
BCL-2 (Ab-69)	0.754775	0.774751	0.764763	0.0099881	0.0130604
BCL-2 (Ab-70)	0.334607	0.333555	0.334081	0.000525876	0.0015741
BCL-2 (Phospho-Ser70)	1.06494	1.00864	1.03679	0.0281486	0.0271498
BCL-2 (Phospho-Ser87)	0.539343	0.478405	0.508874	0.0304688	0.059875
BCL-2 (Phospho-Thr56)	1.11994	1.39801	1.25897	0.139034	0.110434
BCL-2 (Phospho-Thr69)	0.539343	0.753488	0.646416	0.107073	0.165641
BCL-6 (Ab-333)	1.3094	1.73953	1.52447	0.215069	0.141078
BCL-XL (Ab-47)	1.22995	0.869103	1.04952	0.180422	0.171908
BCL-XL (Ab-62)	12.5378	12.7455	12.6417	0.10385	0.00821489
BCL-XL (Phospho-Ser62)	1.08174	1.33688	1.20931	0.127568	0.105488
BCL-XL (Phospho-Thr47)	1.09091	0.962126	1.02652	0.0643914	0.062728
BCR (Ab-177)	1.21772	1.06977	1.14375	0.073978	0.0646805
BCR (Ab-360)	0.517953	0.482392	0.500172	0.0177803	0.0355484
BCR (Phospho-Tyr177)	0.386555	0.46113	0.423842	0.0372875	0.0879749
BCR (Phospho-Tyr360)	1.72651	1.34884	1.53767	0.188836	0.122806
Beta actin	2.9809	2.09435	2.53763	0.443275	0.174681
BID (Ab-78)	1.15355	0.90897	1.03126	0.122291	0.118584
BID (Phospho-Ser78)	1.58747	0.336213	0.961842	0.625629	0.650449
BIM (Ab-69/65)	1.09549	1.09103	1.09326	0.00223142	0.00204107
BIM (Phospho-Ser69/65)	1.31704	1.31429	1.31566	0.0013751	0.00104517
BLNK (Ab-96)	1.64859	1.39668	1.52263	0.125954	0.0827215
BLNK (Phospho-Tyr84)	1.82277	1.60399	1.71338	0.109389	0.0638443
BLNK (Phospho-Tyr96)	0.554622	0.975415	0.765019	0.210397	0.275022
B-RAF (Ab-446)	0.730328	0.890365	0.810347	0.0800185	0.0987459
B-RAF (Ab-598)	1.65317	1.5907	1.62193	0.0312363	0.0192587
B-RAF (Ab-601)	0.377387	0.534219	0.455803	0.078416	0.172039
B-RAF (Phospho-Ser446)	1.98778	0.967442	1.47761	0.510168	0.345265
B-RAF (Phospho-Ser601)	0.52712	0.858472	0.692796	0.165676	0.239141
B-RAF (Phospho-Thr598)	0.927426	0.914286	0.920856	0.0065699	0.00713456
BRCA1 (Ab-1423)	8.19099	8.67508	8.43303	0.242049	0.0287025
BRCA1 (Ab-1457)	2.26738	1.96811	2.11774	0.149637	0.0706586
BRCA1 (Ab-1524)	0.89534	0.926246	0.910793	0.0154529	0.0169665
BRCA1 (Phospho-Ser1423)	1.7204	1.71827	1.71933	0.00106241	0.000617921
BRCA1 (Phospho-Ser1457)	0.980901	0.551495	0.766198	0.214703	0.280219
BRCA1 (Phospho-Ser1524)	0.614209	0.554153	0.584181	0.0300282	0.0514023
Breast tumor kinase (Phospho-Tyr447)	0.490451	0.902326	0.696388	0.205937	0.295722
BTK (Ab-223)	1.17189	0.859801	1.01584	0.156043	0.153609
BTK (Phospho-Tyr223)	0.508785	1.48439	0.996585	0.4878	0.489471
BTK (Phospho-Tyr550)	1.47594	0.352159	0.914048	0.561888	0.614725
c-Abl (Ab-412)	0.847976	1.83389	1.34093	0.492956	0.367622
c-Abl (Phospho-Tyr245)	0.747135	0.450498	0.598817	0.148318	0.247686
c-Abl (Phospho-Tyr412)	1.24064	1.16013	1.20039	0.0402544	0.0335345
Calmodulin (Ab-79/81)	0.540871	0.671096	0.605984	0.0651127	0.10745
Calmodulin (Phospho-Thr79/Ser81)	0.388083	0.538206	0.463144	0.0750617	0.16207
Calsenilin/KCNIP3 (Ab-63)	1.31704	1.1588	1.23792	0.079116	0.0639104
Calsenilin/KCNIP3 (Phospho-Ser63)	2.22307	1.36611	1.79459	0.428479	0.238761
CaMK1-a (Ab-177)	1.589	0.587375	1.08819	0.500812	0.460226
CaMK1-a (Phospho-Thr177)	1.09244	0.659136	0.875787	0.21665	0.247378
CaMK2 (Phospho-Thr305)	0.479756	0.443854	0.461805	0.0179509	0.0388711
CaMK2-beta/gamma/delta (Ab-287)	1.36134	1.04186	1.2016	0.159742	0.132941
CaMK2-beta/gamma/delta (Phospho-Thr287)	1.41024	0.625914	1.01808	0.392162	0.385199
CaMK4 (Ab-196/200)	0.985485	1.18538	1.08543	0.0999485	0.0920816
CaMK4 (Phospho-Thr196/200)	0.421696	2.22724	1.32447	0.902773	0.681611
CaMKII (Ab-286)	0.631016	1.10432	0.867667	0.236651	0.272744
CaMKII (Phospho-Thr286)	1.57219	1.63056	1.60138	0.0291861	0.0182256
CASP1 (Ab-376)	0.884645	1.0392	0.961924	0.0772789	0.0803379
CASP1 (Phospho-Ser376)	1.32315	0.567442	0.945295	0.377853	0.39972
CASP2 (Ab-157)	0.33919	1.05648	0.697834	0.358644	0.513939
CASP2 (Phospho-Ser157)	0.702827	0.990033	0.84643	0.143603	0.169658
CASP6 (Ab-Ser257)	0.988541	1.54684	1.26769	0.279151	0.220204
CASP6 (Phospho-Ser257)	0.391138	0.320266	0.355702	0.0354362	0.0996234
CASP8 (Ab-347)	1.10772	1.02326	1.06549	0.04223	0.0396345
CASP8 (Phospho-Ser347)	2.07945	1.72492	1.90218	0.177267	0.0931911
CASP9 (Ab-125)	1.19328	0.967442	1.08036	0.112918	0.104519
CASP9 (Phospho-Thr125)	0.432391	0.285714	0.359053	0.0733384	0.204255
Caspase 9 (Ab-144)	1.05424	1.03654	1.04539	0.00884751	0.00846334
Caspase 9 (Ab-153)	0.713522	0.547508	0.630515	0.0830067	0.131649
Caspase 9 (Ab-196)	2.90756	2.97674	2.94215	0.0345906	0.0117569
Caspase 9 (Phospho-Ser144)	0.514897	0.671096	0.592997	0.0780997	0.131704
Caspase 9 (Phospho-Ser196)	2.12376	1.56545	1.8446	0.279155	0.151336
Caspase 9 (Phospho-Tyr153)	0.664629	0.556811	0.61072	0.0539094	0.0882719
Caspase-3 (Ab-150)	0.852559	0.898339	0.875449	0.0228898	0.0261464
Caspase-3 (Phospho-Ser150)	0.365164	0.963455	0.66431	0.299145	0.45031
Catalase (Ab-385)	1.55386	1.40864	1.48125	0.07261	0.0490195
Catalase (Phospho-Tyr385)	1.75248	1.51096	1.63172	0.12076	0.0740075
Catenin beta (Ab-37)	0.734912	0.903654	0.819283	0.0843712	0.102982
Catenin beta (Ab-41/45)	1.14897	1.03787	1.09342	0.0555475	0.0508015
Catenin beta (Ab-654)	1.36287	1.11096	1.23692	0.125954	0.101829
Catenin beta (CTNNB)(Ab-33)	1.01146	0.986047	0.998753	0.0127063	0.0127222
Catenin beta (CTNNB)(Ab-489)	0.365164	0.365449	0.365306	0.000142129	0.000389067
Catenin beta (CTNNB)(Phospho-Tyr489)	0.896868	1.02724	0.962055	0.0651873	0.0677584
Catenin beta (Phospho-Ser33)	0.889228	0.753488	0.821358	0.06787	0.0826314
Catenin beta (Phospho-Ser37)	0.467532	0.499668	0.4836	0.0160677	0.0332251
Catenin beta (Phospho-Thr41/Ser45)	1.10772	0.487708	0.797712	0.310004	0.388617
Catenin beta (Phospho-Tyr654)	1.33537	1.15482	1.24509	0.0902766	0.0725059
Catenin delta-1 (Ab-228)	0.780749	1.6093	1.19503	0.414277	0.346668
Catenin delta-1 (Phospho-Tyr228)	1.61497	1.41794	1.51646	0.0985165	0.0649649
Caveolin-1 (Ab-14)	0.930481	1.11894	1.02471	0.0942278	0.0919557
Caveolin-1 (Phospho-Tyr14)	0.586707	0.486379	0.536543	0.0501643	0.0934955
CBL (Phospho-Tyr700)	0.57754	0.562126	0.569833	0.00770693	0.0135249
CBL (Phospho-Tyr774)	0.383499	1.08571	0.734607	0.351108	0.477953
CD19 (Ab-531)	0.407945	0.310963	0.359454	0.0484908	0.134901
CD19 (Phospho-Tyr531)	1.28801	0.548837	0.918422	0.369584	0.402413
CD22/BL-CAM (Phospho-Tyr807)	1.28801	1.3794	1.3337	0.0456979	0.0342639
CD227/mucin 1 (Ab-1243)	0.328495	0.333555	0.331025	0.00252989	0.0076426
CD227/mucin 1 (Phospho-Tyr1243)	1.58594	1.02857	1.30726	0.278686	0.213184
CD28 (Phospho-Tyr218)	1.55233	1.30365	1.42799	0.124338	0.0870717
CD32 (FcgammaRIIb)(Ab-292)	4.36211	3.94551	4.15381	0.208297	0.0501459
CD3Z (Ab-142)	1.3369	1.43654	1.38672	0.0498232	0.0359288
CD3Z (Phospho-Tyr142)	0.951872	2.19402	1.57295	0.621074	0.394848
CD4 (Ab-433)	1.66539	1.62392	1.64466	0.0207366	0.0126085
CD4 (Phospho-Ser433)	0.653934	0.510299	0.582117	0.0718176	0.123373
CD45 (Phospho-Ser1007)	1.10466	0.649834	0.877247	0.227413	0.259235
CD5 (Ab-453)	1.23147	1.21595	1.22371	0.00776378	0.00634446
CD5 (Phospho-Tyr453)	3.30023	3.0897	3.19497	0.105264	0.0329469
CDC2 (Ab-15)	0.511841	1.35017	0.931004	0.419163	0.450227
CDC2 (Phospho-Tyr15)	1.48663	1.23189	1.35926	0.127369	0.0937043
CDC25A (Ab-124)	0.227655	0.233887	0.230771	0.00311617	0.0135033
CDC25A (Ab-178)	3.14744	2.44651	2.79698	0.350465	0.125301
CDC25A (Ab-75)	0.6356	0.534219	0.584909	0.0506902	0.0866633
CDC25A (Phospho-Ser124)	1.55233	1.39402	1.47317	0.079155	0.0537309
CDC25A (Phospho-Ser75)	0.496562	0.474419	0.48549	0.0110718	0.0228055
CDC25B (Ab-323)	1.08938	0.620598	0.85499	0.234392	0.274146
CDC25B (Ab-353)	0.264324	0.259136	0.26173	0.00259385	0.0099104
CDC25B (Phospho-Ser323)	0.391138	1.17342	0.78228	0.391142	0.500002
CDC25B (Phospho-Ser353)	1.10924	0.599336	0.85429	0.254954	0.29844
CDC25C (Ab-216)	6.82811	6.30432	6.56622	0.261897	0.0398855
CDC25C (Phospho-Ser216)	1.20703	1.42857	1.3178	0.110772	0.084058
CDC25C (Phospho-Thr48)	0.507257	0.950166	0.728712	0.221454	0.303898
CDK1/CDC2 (Ab-14)	0.446142	0.418605	0.432373	0.0137687	0.0318445
CDK1/CDC2 (Phospho-Thr14)	1.34301	1.19734	1.27018	0.0728339	0.0573416
CDK2 (Ab-160)	1.95416	1.56146	1.75781	0.196351	0.111702
CDK2 (Phospho-Thr160)	1.42399	0.639203	1.0316	0.392393	0.380375
CDK5 (Ab-15)	3.65011	2.61661	3.13336	0.516752	0.164919
CDK5 (Phospho-Tyr15)	1.07563	1.11628	1.09595	0.0203244	0.0185449
CDK7 (Ab-170)	1.24828	0.988704	1.11849	0.129788	0.116039
CDK7 (Phospho-Thr170)	0.450726	0.397342	0.424034	0.0266918	0.0629473
Chk1 (Ab-280)	0.331551	0.306977	0.319264	0.012287	0.0384855
Chk1 (Ab-286)	1.50649	1.19203	1.34926	0.157233	0.116533
Chk1 (Ab-317)	1.26203	1.03654	1.14929	0.112744	0.0980986
Chk1 (Ab-345)	2.18335	1.13488	1.65911	0.524231	0.31597
Chk1 (Phospho-Ser280)	1.72651	1.56545	1.64598	0.0805301	0.0489254
Chk1 (Phospho-Ser286)	1.61497	1.65847	1.63672	0.0217492	0.0132883
Chk1 (Phospho-Ser296)	0.985485	0.857143	0.921314	0.0641711	0.0696517
Chk1 (Phospho-Ser301)	0.643239	1.66113	1.15218	0.508945	0.441722
Chk1 (Phospho-Ser317)	1.6822	0.741528	1.21186	0.470336	0.388109
Chk1 (Phospho-Ser345)	0.60657	1.40199	1.00428	0.397712	0.396016
Chk2 (Ab-383)	1.31245	1.29169	1.30207	0.010379	0.0079711
Chk2 (Ab-387)	1.75859	2.12625	1.94242	0.183826	0.0946375
Chk2 (Ab-516)	0.938121	0.519601	0.728861	0.20926	0.287105
Chk2 (Ab-68)	2.03209	2.01993	2.02601	0.006076	0.002999
Chk2 (Phospho-Ser516)	0.653934	0.886379	0.770157	0.116222	0.150907
Chk2 (Phospho-Thr383)	1.19022	1.98671	1.58847	0.398245	0.25071
Chk2 (Phospho-Thr387)	0.944232	0.951495	0.947864	0.00363139	0.00383113
Chk2 (Phospho-Thr68)	1.24217	1.32625	1.28421	0.0420381	0.0327347
c-Jun (Ab-170)	0.779221	0.907641	0.843431	0.0642102	0.0761298
c-Jun (Ab-239)	0.675325	0.968771	0.822048	0.146723	0.178485
c-Jun (Ab-243)	1.06952	1.29568	1.1826	0.113081	0.0956208
c-Jun (Ab-63)	0.927426	0.845183	0.886304	0.0411214	0.0463965
c-Jun (Ab-73)	11.9206	10.1023	11.0114	0.909112	0.0825607
c-Jun (Ab-91)	0.223071	0.273754	0.248413	0.0253416	0.102014
c-Jun (Ab-93)	0.438503	0.528904	0.483703	0.0452005	0.0934468
c-Jun (Phospho-Ser243)	1.21925	1.26777	1.24351	0.0242614	0.0195104
c-Jun (Phospho-Ser63)	0.658518	1.29834	0.978428	0.31991	0.326964
c-Jun (Phospho-Ser73)	0.906035	1.04319	0.974612	0.0685771	0.0703635
c-Jun (Phospho-Thr239)	0.58518	1.00864	0.796909	0.211729	0.265688
c-Jun (Phospho-Thr91)	1.05424	0.915615	0.984927	0.0693126	0.0703733
c-Jun (Phospho-Thr93)	0.976318	1.89502	1.43567	0.459349	0.319955
c-Jun (Phospho-Tyr170)	1.77693	1.66113	1.71903	0.0578997	0.0336816
CK1-A (Ab-321)	0.959511	1.05781	1.00866	0.0491481	0.0487262
CK1-A (Phospho-Thr321)	2.37128	2.20864	2.28996	0.081319	0.0355111
CK1-A/A2 (Phospho-Tyr294)	1.34301	0.657807	1.00041	0.342601	0.342461
CK2-b (Ab-209)	0.42628	0.389369	0.407824	0.0184554	0.0452534
CK2-b (Phospho-Ser209)	1.21314	1.11229	1.16272	0.0504237	0.0433672
c-Kit (Ab-721)	0.517953	1.00332	0.760637	0.242685	0.319055
c-Kit (Phospho-Tyr721)	0.99618	1.06578	1.03098	0.0348002	0.0337545
claudin 3 (Ab-219)	1.45607	0.919601	1.18784	0.268236	0.225819
claudin 3 (Phospho-Tyr219)	1.72956	0.895681	1.31262	0.416942	0.31764
claudin 6 (Phospho-Tyr219)	2.05042	2.10233	2.07637	0.0259527	0.0124991
claudin 7 (Ab-210)	0.536287	0.663123	0.599705	0.0634178	0.105748
claudin 7 (Phospho-Tyr210)	1.73873	1.6598	1.69927	0.0394656	0.0232251
c-met (Ab-1003)	0.504202	0.433223	0.468712	0.0354895	0.0757171
c-met (Phospho-Tyr1003)	0.711994	2.46379	1.58789	0.875897	0.55161
Coagulation Factor III (Phospho-Ser290)	1.83193	0.564784	1.19836	0.633574	0.528702
cofilin (Ab-3)	1.35523	1.5588	1.45702	0.101785	0.0698588
cofilin (Phospho-Ser3)	1.37662	1.34751	1.36207	0.0145575	0.0106878
Connexin 43 (Ab-367)	0.580596	0.599336	0.589966	0.00936984	0.015882
Connexin 43 (Phospho-Ser367)	1.15966	1.23854	1.1991	0.0394372	0.0328889
Cortactin (Ab-421)	0.860199	1.07508	0.967641	0.107442	0.111035
Cortactin (Ab-466)	1.36134	1.00731	1.18433	0.177018	0.149467
Cortactin (Phospho-Tyr421)	1.98167	2.02658	2.00412	0.0224563	0.0112051
Cortactin (Phospho-Tyr466)	1.17189	0.584718	0.878302	0.293585	0.334264
COT (Ab-290)	1.40565	1.22924	1.31744	0.0882086	0.0669544
COT (Phospho-Thr290)	0.458365	0.361462	0.409913	0.0484517	0.1182
CPI17 alpha (Ab-38)	0.947288	1.02724	0.987265	0.0399773	0.0404929
CPI17 alpha (Phospho-Thr38)	1.63178	1.86179	1.74679	0.115007	0.0658392
c-PLA2 (Ab-505)	0.944232	0.894352	0.919292	0.02494	0.0271296
c-PLA2 (Phospho-Ser505)	1.10313	0.426578	0.764855	0.338277	0.442276
c-Raf (Ab-296)	1.2712	1.01927	1.14523	0.125965	0.109991
c-Raf (Ab-43)	1.22078	1.32359	1.27218	0.0514044	0.0404064
c-Raf (Phospho-Ser296)	1.48358	0.527575	1.00557	0.478	0.47535
c-Raf (Phospho-Ser43)	0.484339	0.304319	0.394329	0.0900101	0.228261
CREB (Ab-100)	0.760886	0.661794	0.71134	0.0495461	0.0696517
CREB (Ab-121)	0.369748	0.368106	0.368927	0.000820793	0.00222481
CREB (Ab-129)	0.817418	0.64186	0.729639	0.0877787	0.120304
CREB (Ab-133)	0.482811	0.48505	0.483931	0.00111926	0.00231286
CREB (Ab-142)	0.997708	0.986047	0.991877	0.00583083	0.00587858
CREB (Phospho-Ser121)	0.698243	0.817276	0.757759	0.0595164	0.0785426
CREB (Phospho-Ser129)	0.653934	1.74618	1.20006	0.546123	0.455081
CREB (Phospho-Ser133)	0.617265	0.857143	0.737204	0.119939	0.162694
CREB (Phospho-Ser142)	0.893812	1.37143	1.13262	0.238808	0.210846
CREB (Phospho-Thr100)	0.647823	0.640532	0.644177	0.0036456	0.00565932
CrkII (Ab-221)	1.29259	1.35681	1.3247	0.0321104	0.0242398
CrkII (Phospho-Tyr221)	2.02445	1.17342	1.59893	0.425512	0.266122
CrkL (Phospho-Tyr207)	0.536287	0.481063	0.508675	0.0276121	0.0542823
CSFR (Ab-561)	0.902979	1.14551	1.02425	0.121268	0.118397
CSFR (Phospho-Tyr561)	2.46295	3.24917	2.85606	0.39311	0.137641
CXCR4 (Phospho-Ser339)	1.77082	1.00997	1.39039	0.380425	0.27361
Cyclin B1 (Ab-126)	0.490451	0.433223	0.461837	0.0286141	0.0619571
Cyclin B1 (Ab-147)	0.407945	3.13488	1.77141	1.36347	0.769707
Cyclin B1 (Phospho-Ser126)	1.30328	1.40199	1.35264	0.0493542	0.0364873
Cyclin B1 (Phospho-Ser147)	1.71734	0.527575	1.12246	0.594883	0.529983
Cyclin C (Phospho-Ser275)	1.43316	1.24784	1.3405	0.0926573	0.0691215
Cyclin D1 (Ab-286)	1.84874	2.13023	1.98949	0.140747	0.0707452
Cyclin D1 (Ab-90)	0.550038	0.52093	0.535484	0.014554	0.0271791
Cyclin D1 (Phospho-Thr286)	1.38273	0.987375	1.18506	0.19768	0.166811
Cyclin D2 (Ab-280)	1.0741	0.854485	0.964294	0.109809	0.113875
Cyclin D3 (Ab-283)	1.28953	1.57475	1.43214	0.142608	0.099577
Cyclin D3 (Phospho-Thr283)	0.50573	0.31495	0.41034	0.0953897	0.232465
Cyclin E1 (Ab-395)	1.09702	1.03522	1.06612	0.0309023	0.0289858
Cyclin E1 (Ab-77)	5.63025	6.05581	5.84303	0.212781	0.0364162
Cyclin E1 (Phospho-Thr395)	1.60122	1.701	1.65111	0.0498872	0.0302143
Cyclin E1 (Phospho-Thr77)	0.884645	1.15615	1.0204	0.135751	0.133037
Cyclin E2 (Ab-392)	0.724217	0.902326	0.813271	0.0890543	0.109501
Cytokeratin 18 (Ab-52)	0.308633	0.277741	0.293187	0.0154458	0.0526826
Cytokeratin 18 (Phospho-Ser52)	1.24523	1.10698	1.1761	0.0691243	0.0587741
Cytokeratin 8 (Ab-431)	1.43774	1.19867	1.3182	0.119534	0.0906792
Cytokeratin 8 (Phospho-Ser431)	0.964095	0.821262	0.892679	0.0714161	0.0800021
DAB1 (Ab-220)	1.40413	1.08306	1.24359	0.160534	0.129089
DAB1 (Ab-232)	0.514897	0.415947	0.465422	0.049475	0.106301
DAB1 (Phospho-Tyr220)	1.68984	1.39269	1.54127	0.148574	0.0963976
DAB1 (Phospho-Tyr232)	0.388083	0.422591	0.405337	0.0172544	0.0425681
DAPP1 (Ab-139)	0.560733	0.547508	0.554121	0.00661254	0.0119334
DAPP1 (Phospho-Tyr139)	1.00535	0.750831	0.878089	0.127259	0.144927
DARPP-32 (Ab-34)	2.05806	2.48505	2.27155	0.213495	0.0939863
DARPP-32 (Ab-75)	0.906035	0.82392	0.864978	0.0410574	0.0474665
DARPP-32 (Phospho-Thr34)	1.07105	1.0711	1.07107	2.48725e-05	2.32221e-05
DARPP-32 (Phospho-Thr75)	1.30787	1.12292	1.2154	0.0924725	0.0760843
DAXX (Ab-668)	15.2758	11.7409	13.5083	1.76746	0.130842
DAXX (Phospho-Ser668)	1.10313	1.04585	1.07449	0.0286425	0.0266568
DDX5/DEAD-box protein 5 (Ab-593)	1.01146	1.34352	1.17749	0.166031	0.141004
DDX5/DEAD-box protein 5 (Phospho-Tyr593)	1.10008	1.77276	1.43642	0.336341	0.234152
DNA-PK (Ab-2056)	0.372804	0.328239	0.350521	0.0222822	0.0635688
DNA-PK (Ab-2638)	0.595875	0.531561	0.563718	0.0321566	0.0570438
DNA-PK (Ab-2647)	1.02368	0.433223	0.728452	0.29523	0.405284
DNA-PK (Phospho-Thr2638)	1.21161	1.04585	1.12873	0.0828824	0.0734298
DNA-PK (Phospho-Thr2647)	1.32773	1.23189	1.27981	0.0479187	0.037442
Dok-1 (Ab-362)	1.26662	1.10565	1.18613	0.0804839	0.0678541
Dok-1 (Ab-398)	1.16272	1.04585	1.10428	0.0584362	0.0529178
Dok-1 (Phospho-Tyr362)	1.65164	2.12093	1.88629	0.234644	0.124395
Dok-1 (Phospho-Tyr398)	0.579068	1.46977	1.02442	0.44535	0.434735
Dok-2 (Ab-299)	1.51566	1.02724	1.27145	0.244209	0.192071
Dok-2 (Phospho-Tyr299)	1.24828	1.18937	1.21882	0.0294562	0.0241677
DYN1 (Ab-774)	11.6669	11.0538	11.3604	0.30655	0.0269842
DYN1 (Phospho-Ser774)	0.997708	0.576744	0.787226	0.210482	0.267372
E2F1 (Ab-433)	0.675325	0.870432	0.772878	0.0975536	0.126221
E2F1 (Phospho-Thr433)	0.381971	0.591362	0.486667	0.104696	0.215128
EEF2 (Ab-56)	2.02445	1.99468	2.00957	0.0148809	0.00740502
EEF2 (Phospho-Thr56)	1.73415	1.2186	1.47638	0.257772	0.174598
eEF2K (Ab-366)	1.70206	1.69302	1.69754	0.00451969	0.00266249
eEF2K (Phospho-Ser366)	0.661574	0.559468	0.610521	0.0510526	0.0836214
EGFR (Ab-1016)	0.600458	0.761462	0.68096	0.0805017	0.118218
EGFR (Ab-1069)	0.365164	0.310963	0.338064	0.0271004	0.0801635
EGFR (Ab-1070)	2.13904	1.80199	1.97052	0.168522	0.0855218
EGFR (Ab-1092)	1.41482	1.24917	1.33199	0.0828255	0.0621816
EGFR (Ab-1110)	0.583652	0.5701	0.576876	0.00677599	0.011746
EGFR (Ab-1172)	0.695187	0.95814	0.826663	0.131476	0.159044
EGFR (Ab-1197)	0.705882	1.10565	0.905765	0.199883	0.220678
EGFR (Ab-678)	1.25439	1.26379	1.25909	0.00469735	0.00373075
EGFR (Ab-693)	1.25898	1.21728	1.23813	0.0208503	0.0168402
EGFR (Ab-869)	2.56837	2.59801	2.58319	0.0148169	0.0057359
EGFR (Ab-998)	1.29412	1.16811	1.23111	0.0630057	0.0511779
EGFR (Phospho-Ser1070)	0.436975	0.463787	0.450381	0.0134063	0.0297666
EGFR (Phospho-Thr678)	1.00993	1.07375	1.04184	0.0319115	0.0306298
EGFR (Phospho-Thr693)	1.57678	1.78073	1.67875	0.101977	0.0607459
EGFR (Phospho-Tyr1016)	0.666157	0.632558	0.649358	0.0167996	0.0258711
EGFR (Phospho-Tyr1069)	0.763942	1.08837	0.926157	0.162215	0.175149
EGFR (Phospho-Tyr1092)	0.49809	0.493023	0.495557	0.00253344	0.00511232
EGFR (Phospho-Tyr1110)	1.10619	1.05249	1.07934	0.0268481	0.0248746
EGFR (Phospho-Tyr1172)	1.00076	0.984718	0.992741	0.00802317	0.00808183
EGFR (Phospho-Tyr1197)	1.14591	1.38738	1.26664	0.120731	0.0953158
EGFR (Phospho-Tyr869)	1.19786	1.45116	1.32451	0.126651	0.0956208
eIF2A (Ab-51)	1.55997	1.42591	1.49294	0.0670279	0.0448965
eIF2A (Phospho-Ser51)	1.18105	1.25183	1.21644	0.0353865	0.0290902
eIF4B (Phospho-Ser422)	0.400306	0.352159	0.376233	0.0240731	0.0639845
eIF4E (Ab-209)	1.20856	0.887708	1.04813	0.160424	0.153057
eIF4E (Phospho-Ser209)	1.24675	1.02326	1.135	0.111749	0.0984566
eIF4G (Ab-1108)	0.979374	0.911628	0.945501	0.0338728	0.0358253
eIF4G (Phospho-Ser1108)	1.11688	0.410631	0.763757	0.353126	0.462354
Elk-1 (Ab-383)	1.72956	1.13754	1.43355	0.296012	0.206488
Elk1 (Ab-389)	0.754775	0.748173	0.751474	0.00330094	0.00439262
Elk1 (Ab-417)	0.478228	0.438538	0.458383	0.0198447	0.0432929
Elk-1 (Phospho-Ser383)	0.705882	1.16545	0.935665	0.229783	0.245583
Elk1 (Phospho-Ser389)	0.412529	0.475748	0.444138	0.0316094	0.0711703
Elk1 (Phospho-Thr417)	1.18411	1.05648	1.12029	0.0638158	0.0569634
Empty	0.165011	0.200664	0.182838	0.0178265	0.0974989
Empty	0.172651	0.19402	0.183335	0.0106845	0.0582786
Empty	0.190985	0.146179	0.168582	0.022403	0.132891
Empty	0.215432	0.14485	0.180141	0.0352906	0.195905
eNOS (Ab-1177)	2.04736	1.7196	1.88348	0.163882	0.0870098
eNOS (Ab-1179)	0.583652	1.3196	0.951626	0.367975	0.38668
eNOS (Ab-495)	0.461421	0.372093	0.416757	0.044664	0.10717
eNOS (Ab-615)	0.391138	0.345515	0.368327	0.0228117	0.0619332
eNOS (Phospho-Ser1177)	2.21543	1.09502	1.65522	0.560208	0.338448
eNOS (Phospho-Ser615)	1.19481	1.10963	1.15222	0.0425853	0.0369594
eNOS (Phospho-Thr495)	1.14744	1.23322	1.19033	0.0428909	0.0360327
EPB41 (Ab-418/660)	0.762414	0.741528	0.751971	0.0104429	0.0138874
EPB41 (Phospho-Tyr418/660)	2.6356	0.915615	1.77561	0.859993	0.484337
EPHA2/3/4 (Ab-588/596)	1.43468	1.36744	1.40106	0.0336206	0.0239965
EPHA2/3/4 (Phospho-Tyr588/596)	0.557678	0.491694	0.524686	0.0329916	0.0628788
EPHB1/2 (Ab-594/604)	0.990069	0.875748	0.932908	0.0571606	0.0612714
EPHB1/2 (Phospho-Tyr594/604)	0.595875	1.55482	1.07535	0.479471	0.445876
Ephrin B (Ab-330)	1.06494	1.07907	1.072	0.00706735	0.00659266
Ephrin B (Phospho-Tyr330)	0.484339	0.483721	0.48403	0.00030913	0.000638659
Ephrin B1/B2/B3 (Phospho-Tyr324)	2.71047	2.56213	2.6363	0.0741699	0.0281341
Ephrin-B1 (Ab-Tyr317)	0.896868	0.818605	0.857736	0.0391316	0.0456219
Ephrin-B1 (Phospho-Tyr317)	0.912147	1.19336	1.05275	0.140604	0.133559
Epo-R (Ab-368)	1.28801	1.46047	1.37424	0.0862295	0.0627472
Epo-R (Phospho-Tyr368)	0.611154	2.06246	1.33681	0.725652	0.542826
ERK3 (Ab-189)	0.391138	0.368106	0.379622	0.011516	0.0303354
ERK3 (Phospho-Ser189)	0.605042	0.450498	0.52777	0.0772718	0.146412
ERK8 (Phospho-Thr175/Tyr177)	0.516425	0.341528	0.428976	0.0874483	0.203853
Estrogen Receptor-alpha (Ab-104)	1.2055	1.06844	1.13697	0.0685309	0.0602751
Estrogen Receptor-alpha (Ab-106)	3.6929	6.42126	5.05708	1.36418	0.269757
Estrogen Receptor-alpha (Ab-118)	0.832697	0.542193	0.687445	0.145252	0.211293
Estrogen Receptor-alpha (Ab-167)	1.28342	1.08704	1.18523	0.0981896	0.0828442
Estrogen Receptor-alpha (Phospho-Ser104)	0.566845	0.481063	0.523954	0.0428909	0.08186
Estrogen Receptor-alpha (Phospho-Ser106)	2.33308	2.16346	2.24827	0.0848118	0.0377232
Estrogen Receptor-alpha (Phospho-Ser118)	1.76471	1.701	1.73285	0.0318546	0.0183828
Estrogen Receptor-alpha (Phospho-Ser167)	0.822002	1.51229	1.16715	0.345145	0.295717
ETK (Ab-40)	1.43316	1.10166	1.26741	0.165747	0.130776
ETK (Ab-566)	0.39725	1.10963	0.753442	0.356192	0.472753
ETK (Phospho-Tyr40)	2.37892	0.867774	1.62334	0.755571	0.465441
ETK (Phospho-Tyr566)	2.44461	4	3.22231	0.777693	0.241347
Ezrin (Ab-353)	0.777693	0.729568	0.753631	0.0240624	0.0319286
Ezrin (Ab-478)	0.999236	1.18405	1.09164	0.0924085	0.0846508
Ezrin (Ab-566)	3.85791	3.35548	3.60669	0.251213	0.0696517
Ezrin (Phospho-Thr566)	0.409473	0.859801	0.634637	0.225164	0.354792
Ezrin (Phospho-Tyr353)	1.36287	1.25847	1.31067	0.0522003	0.0398271
Ezrin (Phospho-Tyr478)	1.42093	0.502326	0.961629	0.459303	0.47763
FADD (Ab-194)	7.85485	7.07907	7.46696	0.387891	0.0519476
FADD (Phospho-Ser194)	1.60733	1.22791	1.41762	0.189713	0.133825
FAK (Ab-397)	1.32162	0.807973	1.0648	0.256823	0.241195
FAK (Ab-407)	0.485867	0.465116	0.475492	0.0103754	0.0218204
FAK (Ab-576)	0.443086	0.633887	0.538487	0.0954004	0.177164
FAK (Ab-861)	1.57983	1.11229	1.34606	0.23377	0.173669
FAK (Ab-910)	5.16425	4.65914	4.91169	0.252556	0.0514193
FAK (Ab-925)	2.29488	1.899	2.09694	0.197939	0.0943942
FAK (Phospho-Ser910)	0.808251	0.8	0.804125	0.00412529	0.00513015
FAK (Phospho-Tyr397)	0.676853	0.369435	0.523144	0.153709	0.293817
FAK (Phospho-Tyr407)	0.3178	0.358804	0.338302	0.0205021	0.0606029
FAK (Phospho-Tyr576)	0.861727	0.939535	0.900631	0.0389042	0.0431966
FAK (Phospho-Tyr861)	1.04966	1.11096	1.08031	0.0306536	0.0283748
FAK (Phospho-Tyr925)	0.719633	0.798671	0.759152	0.0395189	0.0520566
FAS (Ab-291)	0.956455	1.06047	1.00846	0.0520049	0.0515686
FER (Ab-402)	0.634072	0.596678	0.615375	0.018697	0.0303832
FER (Phospho-Tyr402)	1.644	2.03455	1.83928	0.195274	0.106169
FGFR1 (Ab-154)	0.932009	1.0897	1.01086	0.0788459	0.0779992
FGFR1 (Ab-654)	32.3606	41.0352	36.6979	4.33732	0.11819
FGFR1 (Ab-766)	1.19022	1.43123	1.31073	0.120504	0.0919368
FGFR1 (Phospho-Tyr154)	1.07257	1.24518	1.15888	0.0863041	0.0744721
FGFR1 (Phospho-Tyr654)	2.24446	1.67841	1.96143	0.283028	0.144297
FGFR1 (Phospho-Tyr766)	1.4851	0.346844	0.915973	0.56913	0.621339
Filamin A (Ab-2152)	1.4301	1.30233	1.36621	0.0638869	0.046762
Filamin A (Phospho-Ser2152)	1.17341	0.716279	0.944847	0.228568	0.24191
FKHR (Ab-256)	0.649351	0.566113	0.607732	0.0416188	0.0684823
FKHR (Ab-319)	0.968678	0.778738	0.873708	0.0949704	0.108698
FKHR (Phospho-Ser256)	0.921314	0.782724	0.852019	0.0692949	0.0813302
FKHR (Phospho-Ser319)	1.12299	1.18405	1.15352	0.0305293	0.0264661
FKHRL1/FOXO3A (Ab-253)	1.25898	1.10299	1.18098	0.0779931	0.0660409
FKHRL1/FOXO3A (Phospho-Ser253)	0.94576	0.556811	0.751285	0.194475	0.258856
FLT3 (Ab-599)	0.620321	0.431894	0.526107	0.0942136	0.179077
FLT3 (Phospho-Tyr842)	0.708938	0.8	0.754469	0.0455309	0.0603483
FLT3 (Phospho-Tyr969)	3.16883	0.616611	1.89272	1.27611	0.67422
Fos (Ab-232)	1.69137	1.69834	1.69485	0.00348571	0.00205664
Fos (Ab-374)	2.27196	2.16744	2.2197	0.0522607	0.023544
Fos (Phospho-Ser362)	1.12758	1.28106	1.20432	0.0767424	0.0637226
Fos (Phospho-Thr232)	1.39954	0.693688	1.04661	0.352927	0.337208
FosB (Ab-27)	0.760886	0.93289	0.846888	0.0860021	0.101551
FosB (Phospho-Ser27)	0.365164	0.4	0.382582	0.0174179	0.0455272
FOXO1/3/4-PAN (Ab-24/32)	0.557678	1.21993	0.888806	0.331128	0.372554
FOXO1/3/4-PAN (Phospho-Thr24/32)	0.328495	0.591362	0.459929	0.131434	0.285769
FOXO1A (Ab-329)	1.09702	1.00864	1.05283	0.0441914	0.0419739
FOXO1A (Phospho-Ser329)	0.333079	0.692359	0.512719	0.17964	0.350368
FOXO1A/3A (Phospho-Ser322/325)	0.366692	0.385382	0.376037	0.00934496	0.0248512
FRS2 (Phospho-Tyr436)	0.605042	0.507641	0.556342	0.0487004	0.0875369
Fyn (Phospho-Tyr530)	0.355997	0.295017	0.325507	0.0304902	0.0936698
G3BP-1 (Ab-232)	1.12758	1.31429	1.22093	0.0933537	0.076461
G3BP-1 (Phospho-Ser232)	1.16425	0.760133	0.96219	0.202057	0.209997
Gab1 (Ab-627)	1.09091	0.926246	1.00858	0.0823316	0.0816314
GAB1 (Ab-659)	0.823529	0.406645	0.615087	0.208442	0.338883
Gab1 (Phospho-Tyr627)	1.66998	1.54153	1.60575	0.0642244	0.0399965
GAB1 (Phospho-Tyr659)	0.357525	0.987375	0.67245	0.314925	0.468325
Gab2 (Ab-623)	0.464477	0.470432	0.467454	0.0029776	0.00636981
Gab2 (Phospho-Tyr643)	1.31092	1.36611	1.33852	0.0275943	0.0206155
GABA-RB (Ab-434)	1.13216	1.06711	1.09964	0.0325262	0.029579
GABA-RB (Phospho-Ser434)	0.785332	1.21595	1.00064	0.215307	0.21517
GAP43 (Ab-41)	0.773109	0.815947	0.794528	0.0214188	0.0269579
GAP43 (Phospho-Ser41)	1.28342	1.15482	1.21912	0.0643026	0.0527451
GAPDH	1.83346	1.4897	1.66158	0.17188	0.103444
GATA1 (Ab-142)	0.919786	1.00332	0.961554	0.0417681	0.0434381
GATA1 (Ab-310)	0.632544	0.772093	0.702318	0.0697745	0.0993489
GATA1 (Phospho-Ser142)	1.14286	1.20532	1.17409	0.0312292	0.0265988
GATA1 (Phospho-Ser310)	0.403361	0.393355	0.398358	0.00500293	0.0125589
GluR1 (Ab-849)	3.75248	4.20731	3.9799	0.227413	0.0571405
GluR1 (Ab-863)	0.536287	0.576744	0.556516	0.0202285	0.0363484
GluR1 (Phospho-Ser849)	1.14439	1.13355	1.13897	0.0054151	0.00475439
GluR1 (Phospho-Ser863)	1.26203	1.36877	1.3154	0.0533693	0.0405727
GluR2 (Ab-880)	5.52636	5.91362	5.71999	0.193633	0.0338519
GluR2 (Phospho-Ser880)	1.11688	0.847841	0.982362	0.134521	0.136937
GRB10/Growth factor receptor-bound protein 10 (Ab-67)	0.728801	0.786711	0.757756	0.0289552	0.0382118
GRB10/Growth factor receptor-bound protein 10 (Phospho-Tyr67)	0.330023	0.348173	0.339098	0.00907492	0.026762
GRB2 (Ab-159)	0.487395	0.370764	0.42908	0.0583154	0.135908
GRB2 (Phospho-Ser159)	1.21008	1.28505	1.24757	0.0374829	0.0300448
GRF-1 (Phospho-Tyr1105)	1.22383	0.849169	1.0365	0.187333	0.180736
GRK1 (Ab-21)	0.380443	0.380066	0.380255	0.000188321	0.000495248
GRK1 (Phospho-Ser21)	0.383499	0.426578	0.405038	0.0215396	0.0531792
GRK2 (Ab-29)	1.66845	1.60532	1.63688	0.0315668	0.0192847
GRK2 (Phospho-Ser29)	1.26509	0.619269	0.942178	0.322909	0.342726
GRK2 (Phospho-Ser685)	0.436975	0.394684	0.41583	0.0211452	0.0508506
GSK3 alpha (Ab-21)	1.11994	1.01927	1.0696	0.0503349	0.0470594
GSK3 alpha (Phospho-Ser21)	0.858671	1.08306	0.970864	0.112193	0.11556
GSK3 beta (Ab-9)	0.381971	0.410631	0.396301	0.0143301	0.0361597
GSK3 beta (Phospho-Ser9)	0.46906	0.843854	0.656457	0.187397	0.285467
GSK3a-b (Ab-216/279)	0.351413	0.340199	0.345806	0.00560698	0.0162142
GSK3a-b (Phospho-Tyr216/279)	1.60428	1.39668	1.50048	0.1038	0.0691781
GTPase activating protein (Ab-387)	0.386555	0.407973	0.397264	0.0107094	0.0269579
GTPase activating protein (Phospho-Ser387)	0.965623	0.33887	0.652247	0.313376	0.480457
HCK (Ab-410)	21.479	17.2439	19.3614	2.11757	0.109371
HCK (Phospho-Tyr410)	1.22078	1.25183	1.2363	0.015524	0.0125568
HDAC1 (Ab-421)	1.27426	1.5495	1.41188	0.137623	0.9214
HDAC1 (Phospho-Ser421)	0.860199	0.76412	0.812159	0.0480395	0.0591504
HDAC2 (Ab-394)	0.687548	0.643189	0.665369	0.0221792	0.0333337
HDAC2 (Phospho-Ser394)	2.27807	1.66645	1.97226	0.305815	0.155058
HDAC3 (Ab-424)	1.4301	1.41395	1.42203	0.00807291	0.00567705
HDAC3 (Phospho-Ser424)	0.800611	0.59402	0.697316	0.103296	0.148133
HDAC4 (Ab-632)	0.705882	0.853156	0.779519	0.0736369	0.0944645
HDAC4 (Phospho-Ser632)	1.07716	1.06711	1.07213	0.00502425	0.00468622
HDAC5 (Ab-259)	0.521008	0.413289	0.467149	0.0538597	0.115295
HDAC5 (Ab-498)	1.38273	1.27043	1.32658	0.0561515	0.0423279
HDAC5 (Phospho-Ser259)	0.354469	1.0804	0.717434	0.362965	0.505921
HDAC5 (Phospho-Ser498)	0.459893	0.72691	0.593402	0.133509	0.224989
HDAC6 (Ab-22)	1.11688	0.999336	1.05811	0.0587738	0.055546
HDAC6 (Phospho-Ser22)	0.458365	0.536877	0.497621	0.039256	0.0788872
HDAC8 (Ab-39)	0.684492	0.665781	0.675136	0.00935562	0.0138574
HDAC8 (Phospho-Ser39)	0.502674	1.06977	0.786221	0.283547	0.360645
HER2 (Ab-1112)	1.18258	1.00598	1.09428	0.088301	0.0806932
HER2 (Ab-1221/1222)	0.965623	0.796013	0.880818	0.0848047	0.0962794
HER2 (Ab-1248)	1.21467	0.777409	0.996038	0.21863	0.219499
HER2 (Ab-877)	0.814362	0.831894	0.823128	0.00876579	0.0106494
HER2 (Phospho-Tyr1221/Tyr1222)	0.724217	0.927575	0.825896	0.101679	0.123113
HER2 (Phospho-Tyr1248)	1.33079	1.18538	1.25808	0.0727024	0.0577882
HER2 (Phospho-Tyr877)	0.889228	0.841196	0.865212	0.0240162	0.0277576
HER2/ErbB2 (Ab-686)	0.336134	0.341528	0.338831	0.00269689	0.0079594
HER3/ErbB3 (Ab-1222)	0.9534	1.0113	0.982348	0.0289481	0.0294683
HER3/ErbB3 (Ab-1289)	1.06035	1.09635	1.07835	0.0179971	0.0166895
HER3/ErbB3 (Phospho-Tyr1222)	1.20397	0.700332	0.952152	0.25182	0.264475
HER3/ErbB3 (Phospho-Tyr1289)	0.918258	1.02326	0.970757	0.0524988	0.0540803
HER4/ErbB4 (Ab-1284)	0.73644	0.649834	0.693137	0.0433031	0.062474
HER4/ErbB4 (Phospho-Tyr1284)	1.26509	1.46179	1.36344	0.0983531	0.0721359
Histone H2A.X (Ab-139)	1.36134	1.46445	1.4129	0.0515536	0.0364879
Histone H2A.X (Phospho-Ser139)	1.233	1.12027	1.17663	0.0563683	0.0479064
Histone H3.1 (Ab-10)	1.36746	0.942193	1.15482	0.212632	0.184125
Histone H3.1 (Phospho-Ser10)	0.461421	0.366777	0.414099	0.0473218	0.114276
HNF4 alpha (Ab-313)	0.964095	0.9701	0.967097	0.00300247	0.00310462
HNF4 alpha (Phospho-Ser313)	0.400306	1.12957	0.764937	0.364631	0.476682
HRS (Ab-334)	0.730328	0.518272	0.6243	0.106028	0.169835
HRS (Phospho-Tyr334)	0.533231	0.572757	0.552994	0.019763	0.0357382
HSF1 (Ab-303)	1.03132	0.386711	0.709016	0.322305	0.454581
HSF1 (Phospho-Ser303)	0.571429	0.786711	0.67907	0.107641	0.158513
HSL (Ab-552/563)	0.803667	0.677741	0.740704	0.062963	0.0850043
HSL (Ab-554)	1.58442	1.44585	1.51513	0.0692842	0.0457282
HSL (Phospho-Ser552/563)	0.388083	0.952824	0.670453	0.282371	0.421164
HSL (Phospho-Ser554)	1.33537	1.10033	1.21785	0.117519	0.0964971
HSP 90-beta (Ab-226)	1.24981	1.09236	1.17108	0.0787251	0.0672241
HSP 90-beta (Phospho-Ser226)	1.19481	1.11495	1.15488	0.0399275	0.0345729
HSP27 (Ab-15)	0.643239	1.46977	1.0565	0.413264	0.391162
HSP27 (Ab-78)	0.297937	0.971429	0.634683	0.336746	0.530573
HSP27 (Ab-82)	0.603514	1.15349	0.878501	0.274987	0.313018
HSP27 (Phospho-Ser15)	1.10313	1.23721	1.17017	0.0670386	0.0572896
HSP27 (Phospho-Ser78)	0.932009	0.955482	0.943745	0.0117363	0.0124359
HSP27 (Phospho-Ser82)	1.06341	1.12691	1.09516	0.0317516	0.0289927
Hsp90 co-chaperone Cdc37 (Ab-13)	0.828113	1.16811	0.99811	0.169997	0.170319
Hsp90 co-chaperone Cdc37 (Phospho-Ser13)	0.883117	0.410631	0.646874	0.236243	0.365207
HSP90B (Ab-254)	1.30176	1.07375	1.18776	0.114001	0.0959806
HSP90B (Phospho-Ser254)	0.404889	0.603322	0.504106	0.0992165	0.196817
ICAM-1 (Ab-512)	0.640183	0.607309	0.623746	0.0164372	0.0263524
ICAM-1 (Phospho-Tyr512)	1.38121	1.50565	1.44343	0.0622204	0.043106
ICK (Phospho-Tyr159)	1.54316	0.996678	1.26992	0.273242	0.215165
IGF-1R (Ab-1161)	0.554622	0.559468	0.557045	0.00242329	0.00435027
IGF-1R (Ab-1165/1166)	0.670741	0.598007	0.634374	0.0363672	0.0573277
IGF-1R (Phospho-Tyr1161)	1.17341	1.32093	1.24717	0.0737577	0.0591399
IGF-1R (Phospho-Tyr1165/1166)	1.37204	1.57076	1.4714	0.0993622	0.0675289
IGF2R (Ab-2409)	0.424752	0.43588	0.430316	0.00556434	0.0129308
IGF2R (Phospho-Ser2409)	0.565317	0.514286	0.539801	0.0255157	0.0472686
IGFBP-3 (Ab-183)	1.46982	0.502326	0.986075	0.483749	0.490581
IkB-alpha (Ab-32/36)	1.31245	1.27309	1.29277	0.0196813	0.0152241
IkB-alpha (Ab-42)	2.26738	0.809302	1.53834	0.729039	0.473912
IkB-alpha (Phospho-Ser32/36)	0.479756	0.392027	0.435891	0.0438645	0.100632
IkB-alpha (Phospho-Tyr305)	0.550038	0.765449	0.657743	0.107705	0.16375
IkB-alpha (Phospho-Tyr42)	0.440031	0.373422	0.406726	0.0333043	0.0818839
IkB-beta (Ab-19)	0.427807	0.372093	0.39995	0.0278572	0.0696517
IkB-beta (Phospho-Ser23)	0.414057	0.397342	0.405699	0.00835717	0.0205994
IkB-beta (Phospho-Thr19)	0.73644	1.29037	1.0134	0.276963	0.2733
IkB-epsilon (Ab-22)	1.55997	1.92027	1.74012	0.180148	0.103526
IkB-epsilon (Phospho-Ser22)	0.57754	0.576744	0.577142	0.00039796	0.000689536
IKK gamma (Ab-85)	1.38732	1.08837	1.23785	0.149473	0.120753
IKK gamma (Phospho-Ser85)	0.456837	1.3289	0.89287	0.436033	0.48835
IKK-a/b (Ab-176)	1.54469	1.79934	1.67201	0.127322	0.0761492
IKK-a/b (Ab-180/181)	0.805195	1.45382	1.12951	0.324313	0.287128
IKK-a/b (Phospho-Ser180/181)	0.411001	0.418605	0.414803	0.00380194	0.00916567
IKK-alpha (Ab-23)	0.878533	0.780066	0.8293	0.0492334	0.0593674
IKK-alpha (Phospho-Thr23)	0.763942	0.454485	0.609213	0.154728	0.253981
IKK-beta (Ab-188)	1.63178	1.90565	1.76871	0.136934	0.0774201
IKK-beta (Ab-199)	1.8411	1.7515	1.7963	0.0448025	0.0249416
IKK-beta (Phospho-Tyr188)	0.331551	0.333555	0.332553	0.00100201	0.00301308
IKK-beta (Phospho-Tyr199)	0.979374	0.712292	0.845833	0.133541	0.157881
IKK-GAMMA (Ab-31)	1.70512	1.66246	1.68379	0.02133	0.0126678
IKK-GAMMA (Phospho-Ser31)	0.944232	1.2598	1.10202	0.157784	0.143178
IL-10R-A (Ab-496)	0.878533	0.659136	0.768835	0.109699	0.142682
IL-10R-A (Phospho-Tyr496)	0.770053	1.41927	1.09466	0.324608	0.296537
IL-13R/CD213a1 (Ab-405)	1.35371	1.36213	1.35792	0.00421056	0.00310075
IL-13R/CD213a1 (Phospho-Tyr405)	2.55462	1.90831	2.23146	0.323158	0.144819
IL-2RA/CD25 (Ab-268)	1.02674	0.992691	1.00971	0.0170235	0.0168597
IL-2RA/CD25 (Phospho-Ser268)	0.925898	0.292359	0.609128	0.316769	0.520037
IL3R (Ab-593)	0.951872	0.730897	0.841384	0.110487	0.131316
IL3R (Phospho-Tyr593)	0.684492	1.701	1.19274	0.508252	0.42612
IL-4R/CD124 (Ab-497)	0.777693	0.717608	0.74765	0.0300425	0.0401825
IL-4R/CD124 (Phospho-Tyr497)	0.889228	0.995349	0.942289	0.0530602	0.0563099
IL7R/CD127 (Phospho-Tyr449)	0.745607	1.00465	0.875129	0.129522	0.148003
Integrin beta-1 (Ab-788)	0.909091	0.98206	0.945575	0.0364844	0.0385844
Integrin beta-1 (Ab-789)	0.799083	0.672425	0.735754	0.063329	0.0860736
Integrin beta-1 (Phospho-Thr788)	0.372804	0.722924	0.547864	0.17506	0.319532
Integrin beta-3 (Ab-773)	1.75095	1.41794	1.58445	0.166507	0.105089
Integrin beta-3 (Ab-785)	0.768526	0.878405	0.823465	0.0549399	0.0667179
Integrin beta-3 (Phospho-Tyr773)	1.1123	1.28372	1.19801	0.0857107	0.0715442
Integrin beta-3 (Phospho-Tyr785)	0.576012	1.71296	1.14448	0.568472	0.496706
Interferon-alpha/beta receptor alpha chain (Ab-466)	1.68984	1.85249	1.77117	0.0813261	0.0459167
Interferon-gamma receptor alpha chain precursor (Ab-457)	0.351413	0.312292	0.331853	0.0195605	0.0589432
Interferon-gamma receptor alpha chain precursor (Phospho-Tyr457)	1.52788	1.42326	1.47557	0.052314	0.0354534
IR (Ab-1361)	0.50573	0.487708	0.496719	0.00901096	0.018141
IR (Phospho-Tyr1355)	0.618793	2.26312	1.44096	0.822165	0.570568
IR (Phospho-Tyr1361)	0.857143	0.766777	0.81196	0.0451827	0.0556465
IRS-1 (Ab-307)	0.947288	0.695017	0.821152	0.126136	0.153608
IRS-1 (Ab-312)	1.54927	1.93223	1.74075	0.191476	0.109996
IRS-1 (Ab-323)	1.65164	1.52292	1.58728	0.0643594	0.0405469
IRS-1 (Ab-636)	0.579068	0.459801	0.519434	0.0596337	0.114805
IRS-1 (Ab-639)	4.76547	4.07309	4.41928	0.34619	0.0783363
IRS-1 (Ab-794)	0.942704	0.92093	0.931817	0.0108871	0.0116837
IRS-1 (Phospho-Ser1101)	0.823529	0.814618	0.819074	0.00445574	0.00543997
IRS-1 (Phospho-Ser307)	0.559206	1.09502	0.827111	0.267906	0.323905
IRS-1 (Phospho-Ser312)	0.588235	0.556811	0.572523	0.0157123	0.027444
IRS-1 (Phospho-Ser323)	0.696715	0.736213	0.716464	0.0197488	0.0275642
IRS-1 (Phospho-Ser612)	0.386555	1.87375	1.13015	0.7436	0.657963
IRS-1 (Phospho-Ser636)	0.724217	0.821262	0.77274	0.0485227	0.0627931
IRS-1 (Phospho-Ser639)	1.77235	1.17741	1.47488	0.297468	0.20169
IRS-1 (Phospho-Ser794)	0.919786	0.446512	0.683149	0.236637	0.346392
ITGB4 (Ab-1510)	0.571429	1.01661	0.79402	0.222591	0.280335
ITGB4 (Phospho-Tyr1510)	1.19481	0.469103	0.831954	0.362851	0.436143
JAK1 (Ab-1022)	1.13827	0.560797	0.849535	0.288738	0.339878
JAK1 (Phospho-Tyr1022)	0.481283	0.434551	0.457917	0.023366	0.0510266
JAK2 (Ab-1007)	0.997708	0.995349	0.996529	0.00117967	0.00118378
JAK2 (Ab-221)	1.45607	1.4804	1.46824	0.0121627	0.00828386
JAK2 (Phospho-Tyr1007)	1.56914	0.433223	1.00118	0.567957	0.567288
JAK2 (Phospho-Tyr221)	0.57754	0.540864	0.559202	0.0183382	0.0327934
JNK1/2/3 (Ab-183/185)	0.440031	0.479734	0.459882	0.0198518	0.0431672
JNK1/2/3 (Phospho-Thr183/Tyr185)	1.18869	1.09502	1.14186	0.0468385	0.0410197
JunB (Ab-259)	1.10924	1.26645	1.18784	0.0786007	0.0661709
JunB (Ab-79)	0.925898	1.12159	1.02375	0.0978485	0.0955789
JunB (Phospho-Ser259)	1.28801	1.37807	1.33304	0.0450335	0.0337826
JunB (Phospho-Ser79)	0.918258	1.1495	1.03388	0.115622	0.111833
JunD (Ab-255)	0.435447	0.38804	0.411743	0.0237035	0.0575687
JunD (Phospho-Ser255)	0.663102	0.631229	0.647165	0.0159362	0.0246246
Keratin 18 (Ab-33)	0.41864	0.356146	0.387393	0.031247	0.0806597
Keratin 18 (Phospho-Ser33)	1.09396	0.381395	0.73768	0.356285	0.48298
Keratin 8 (Ab-73)	1.3369	1.18538	1.26114	0.0757582	0.0600712
Keratin 8 (Phospho-Ser73)	0.407945	0.349502	0.378723	0.0292217	0.0771584
KIT (Ab-936)	0.455309	1.00731	0.731309	0.276	0.377405
KIT (Phospho-Tyr703)	0.46906	0.358804	0.413932	0.0551282	0.133182
KIT (Phospho-Tyr936)	3.46677	1.67973	2.57325	0.893517	0.347233
KSR (Ab-392)	1.05577	1.34352	1.19964	0.143877	0.119933
KSR (Phospho-Ser392)	0.355997	0.325581	0.340789	0.0152078	0.0446252
Kv1.3/KCNA3 (Ab-135)	1.86555	1.46844	1.66699	0.198554	0.119109
Kv1.3/KCNA3 (Phospho-Tyr135)	1.97861	1.28505	1.63183	0.34678	0.21251
Kv2.1/Kcnb1 (Phospho-Tyr128)	2.055	2.00664	2.03082	0.0241797	0.0119063
Lamin A (Ab-22)	0.450726	0.871761	0.661243	0.210518	0.318366
Lamin A (Phospho-Ser22)	2.93201	3.03256	2.98228	0.0502745	0.0168577
Lamin A/B(lamin A/C)(Ab-392)	3.81513	3.34219	3.57866	0.236467	0.0660769
Lamin A/B(lamin A/C)(Phospho-Ser392)	0.669213	0.457143	0.563178	0.106035	0.18828
LAT (Ab-161)	0.928953	0.806645	0.867799	0.0611544	0.0704707
LAT (Ab-171)	1.11077	0.770764	0.940768	0.170004	0.180707
LAT (Ab-191)	1.29412	0.849169	1.07164	0.222474	0.207601
LAT (Phospho-Tyr171)	0.449198	0.910299	0.679748	0.230551	0.33917
LAT (Phospho-Tyr191)	0.586707	0.677741	0.632224	0.0455167	0.0719946
LCK (Ab-192)	1.36134	1.10831	1.23483	0.126519	0.102459
LCK (Ab-393)	2.34225	1.74884	2.04554	0.296704	0.145049
LCK (Ab-504)	0.634072	0.499668	0.56687	0.067202	0.118549
LCK (Ab-59)	0.443086	0.362791	0.402939	0.0401478	0.0996376
LCK (Phospho-Ser59)	1.10619	1.02326	1.06472	0.0414661	0.0389454
LCK (Phospho-Tyr192)	0.411001	1.29834	0.85467	0.443669	0.519112
Lck (Phospho-Tyr393)	0.788388	0.725581	0.756985	0.0314033	0.0414848
LCK (Phospho-Tyr504)	1.0084	1.23721	1.12281	0.114403	0.10189
LIMK1 (Ab-508)	1.63636	2.07575	1.85606	0.219692	0.118365
LIMK1 (Phospho-Thr508)	1.71734	1.28239	1.49987	0.217475	0.144996
LIMK1/2 (Ab-508/505)	1.42399	1.9588	1.6914	0.267408	0.158099
LKB1 (Ab-189)	0.961039	0.976744	0.968892	0.00785261	0.00810474
LKB1 (Ab-334)	2.24293	2.09568	2.16931	0.0736262	0.03394
LKB1 (Ab-428)	0.711994	0.999336	0.855665	0.143671	0.167906
LKB1 (Phospho-Ser428)	1.54622	1.60399	1.5751	0.0288841	0.0183379
LKB1 (Phospho-Thr189)	1.27273	0.987375	1.13005	0.142676	0.126256
LYN (Ab-507)	0.907563	5.6093	3.25843	2.35087	0.721473
LYN (Phospho-Tyr507)	1.25898	0.607309	0.933143	0.325834	0.349179
MAP3K1/MEKK1 (Phospho-Thr1381)	1.67303	1.59203	1.63253	0.0405031	0.02481
MAP3K7/TAK1 (Ab-187)	0.55615	0.681728	0.618939	0.0627889	0.101446
MAP3K7/TAK1 (Ab-439)	2.25821	0.733555	1.49588	0.762329	0.509618
MAP3K8/COT (Ab-400)	1.1016	1.33953	1.22057	0.118965	0.097467
MAPKAPK2 (Ab-272)	1.12299	1.45648	1.28974	0.166742	0.129284
MAPKAPK2 (Ab-334)	12.6662	12.5488	12.6075	0.0586601	0.00465279
MAPKAPK2 (Phospho-Ser272)	0.760886	0.697674	0.72928	0.0316059	0.0433384
MAPKAPK-2 (Phospho-Thr222)	0.372804	0.342857	0.35783	0.0149733	0.0418446
MAPKAPK2 (Phospho-Thr334)	0.889228	0.750831	0.820029	0.0691989	0.0843859
MARCKS (Ab-158)	1.32468	1.33821	1.33144	0.00676533	0.00508121
MARCKS (Ab-163)	0.42628	0.393355	0.409818	0.0164621	0.0401692
MARCKS (Phospho-Ser158)	0.990069	0.834551	0.91231	0.0777586	0.0852327
MARCKS (Phospho-Ser163)	1.47441	0.733555	1.10398	0.370427	0.335537
M-CSF Receptor (Ab-809)	1.10008	1.27973	1.18991	0.0898289	0.0754925
M-CSF Receptor (Phospho-Tyr809)	3.52177	2.53156	3.02667	0.495105	0.163581
MDM2 (Ab-166)	11.2086	14.8425	13.0255	1.81698	0.139494
MDM2 (Phospho-Ser166)	1.17494	0.978073	1.07651	0.0984348	0.091439
MDM4 (Phospho-Ser367)	1.21314	1.63322	1.42318	0.210041	0.147586
MEF2A (Ab-312)	1.21161	1.33289	1.27225	0.0606392	0.0476629
MEF2A (Ab-319)	1.13216	1.12558	1.12887	0.00329028	0.00291466
MEF2A (Ab-408)	0.86631	1.31561	1.09096	0.224652	0.205921
MEF2A (Phospho-Ser408)	1.7861	0.621927	1.20401	0.582085	0.483454
MEF2A (Phospho-Thr312)	1.20856	1.15482	1.18169	0.0268694	0.0227382
MEF2A (Phospho-Thr319)	1.17189	1.15216	1.16202	0.00986373	0.00848841
MEF2C (Ab-396)	1.03896	1.15748	1.09822	0.059257	0.0539574
MEF2C (Phospho-Ser396)	0.942704	1.57608	1.25939	0.316688	0.251461
MEF2D (Phospho-Ser444)	0.857143	1.0299	0.943522	0.0863787	0.0915493
MEK1 (Ab-217)	0.728801	0.523588	0.626194	0.102606	0.163857
MEK1 (Ab-221)	0.52712	0.402658	0.464889	0.0622311	0.133862
MEK1 (Ab286)	1.06188	0.979402	1.02064	0.0412387	0.0404047
MEK1 (Ab-291)	1.12911	1.0897	1.1094	0.0197026	0.0177596
MEK1 (Ab-298)	0.962567	0.907641	0.935104	0.0274628	0.0293687
MEK1 (Phospho-Ser217)	0.704354	1.58405	1.1442	0.439849	0.384415
MEK1 (Phospho-Ser221)	2.80214	2.13555	2.46884	0.333295	0.135001
MEK1 (Phospho-Ser298)	0.285714	0.661794	0.473754	0.18804	0.396914
MEK1 (Phospho-Thr286)	0.734912	0.713621	0.724267	0.0106454	0.0146982
MEK1 (Phospho-Thr291)	2.36058	1.0485	1.70454	0.656038	0.384876
MEK-2 (Ab-394)	0.479756	0.402658	0.441207	0.0385489	0.0873714
MEK-2 (Phospho-Thr394)	0.890756	0.842525	0.866641	0.0241157	0.0278266
MER/SKY (Phospho-Tyr749/Tyr681)	0.456837	1.9309	1.19387	0.73703	0.617347
Merlin (Ab-10)	0.475172	0.462458	0.468815	0.00635671	0.0135591
Merlin (Ab-518)	0.456837	0.405316	0.431076	0.0257608	0.0597593
Merlin (Phospho-Ser10)	2.28724	1.87641	2.08183	0.205415	0.0986706
Merlin (Phospho-Ser518)	1.20092	1.09236	1.14664	0.054279	0.0473375
Met (Ab-1234)	0.869366	1.04983	0.9596	0.090234	0.0940329
Met (Ab-1349)	1.18105	1.04585	1.11345	0.0676035	0.0607153
Met (Phospho-Tyr1234)	0.702827	1.74352	1.22317	0.520348	0.425408
Met (Phospho-Tyr1349)	1.06799	1.16279	1.11539	0.0473999	0.0424963
Met (Phospho-Tyr1356)	3.1505	5.43522	4.29286	1.14236	0.266107
MITF (Ab-73)	1.00229	0.939535	0.970913	0.0313785	0.0323185
MITF (Phospho-Ser73)	0.551566	0.483721	0.517644	0.0339226	0.0655327
MKK3 (Ab-189)	0.763942	0.563455	0.663699	0.100243	0.151038
MKK3 (Phospho-Ser189)	0.452254	0.360133	0.406193	0.0460604	0.113395
MKK3/MAP2K3 (Ab-222)	1.76776	1.43654	1.60215	0.165608	0.103366
MKK3/MAP2K3 (Phospho-Thr222)	0.473644	0.419934	0.446789	0.0268552	0.0601072
MKK6 (Ab-207)	1.2712	1.14684	1.20902	0.0621778	0.0514282
MKK6 (Phospho-Ser207)	0.563789	0.740199	0.651994	0.0882051	0.135285
MKK7/MAP2K7 (Ab-271)	1.92361	0.853156	1.38838	0.535225	0.385503
MKK7/MAP2K7 (Phospho-Ser271)	1.25745	0.587375	0.922412	0.335037	0.363218
MKK7/MAP2K7 (Phospho-Thr275)	2.16654	2.54219	2.35437	0.187827	0.079778
MKP-1 (Ab-359)	0.818946	1.04585	0.932396	0.113451	0.121676
MKP-1 (Phospho-Ser359)	1.00688	1.02326	1.01507	0.00819017	0.00806861
MKP-1/2 (Ab-296)	1.60733	1.58272	1.59503	0.0123048	0.00771446
MKP-1/2 (Phospho-Ser296)	1.24675	0.865116	1.05593	0.190818	0.18071
Mnk1 (Ab-385)	1.57372	0.628571	1.10115	0.472574	0.429166
Mnk1 (Phospho-Thr385)	1.32009	1.06977	1.19493	0.125162	0.104744
MSK1 (Ab-360)	2.29183	1.21462	1.75322	0.538604	0.307208
MSK1 (Ab-376)	1.26509	1.38738	1.32623	0.0611438	0.0461034
MSK1 (Ab-581)	1.21314	0.758804	0.985972	0.227168	0.2304
MSK1 (Phospho-Ser212)	1.66845	1.35814	1.51329	0.155155	0.102528
MSK1 (Phospho-Ser360)	0.68602	0.660465	0.673242	0.0127774	0.0189789
MSK1 (Phospho-Ser376)	0.961039	1.04319	1.00211	0.0410752	0.0409885
MSK1 (Phospho-Thr581)	1.15202	0.370764	0.761394	0.39063	0.513046
MSK2 (Phospho-Thr568)	2.10237	1.73821	1.92029	0.182081	0.0948197
Mst1/Mst2 (Ab-183)	0.326967	0.296346	0.311656	0.0153108	0.0491272
Mst1/Mst2 (Phospho-Thr183)	1.07563	0.733555	0.904593	0.171038	0.189077
mTOR (Ab-2446)	0.375859	0.342857	0.359358	0.0165011	0.0459184
mTOR (Ab-2448)	0.504202	0.433223	0.468712	0.0354895	0.0757171
mTOR (Ab-2481)	1.3262	1.23588	1.28104	0.0451614	0.0352537
mTOR (Phospho-Ser2448)	1.06341	1.06445	1.06393	0.000522323	0.000490938
mTOR (Phospho-Ser2481)	2.15584	2.20199	2.17892	0.0230746	0.0105899
mTOR (Phospho-Thr2446)	0.956455	0.858472	0.907464	0.0489918	0.0539876
Myc (Ab-358)	4.08251	3.92292	4.00271	0.0797911	0.0199342
Myc (Ab-373)	1.16883	1.79801	1.48342	0.314588	0.212069
Myc (Ab-58)	0.898396	1.01661	0.957504	0.0591078	0.0617311
Myc (Ab-62)	1.01299	1.8113	1.41214	0.399154	0.282659
Myc (Phospho-Ser373)	0.768526	0.504983	0.636754	0.131771	0.206942
Myc (Phospho-Ser62)	0.776165	1.6093	1.19273	0.416569	0.349255
Myc (Phospho-Thr358)	1.48052	1.1402	1.31036	0.17016	0.129858
Myc (Phospho-Thr58)	1.17647	1.26512	1.22079	0.0443228	0.0363066
Myosin regulatory light chain 2 (Ab-18)	1.47899	0.879734	1.17936	0.299629	0.25406
Myosin regulatory light chain 2 (Phospho-Ser18)	1.72498	0.518272	1.12163	0.603354	0.537928
MYPT1 (Phospho-Thr696)	1.1673	1.4113	1.2893	0.121996	0.0946221
MYPT1 (Phospho-Thr853)	0.380443	0.762791	0.571617	0.191174	0.334444
MYT1 (Ab-83)	1.50344	1.72625	1.61484	0.111404	0.0689876
Negative control	0.297937	0.203322	0.25063	0.0473075	0.188755
Negative control	0.275019	0.219269	0.247144	0.027875	0.112788
Negative control	0.299465	0.240532	0.269998	0.0294668	0.109137
Negative control	0.275019	0.228571	0.251795	0.0232238	0.092233
NFAT3 (Ab-168/170)	1.07716	1.10698	1.09207	0.0149093	0.0136524
NFAT3 (Ab-676)	1.45455	1.47375	1.46415	0.00960435	0.00655968
NFAT4 (Ab-165)	0.430863	0.429236	0.43005	0.000813687	0.00189208
NFAT4 (Phospho-Ser165)	0.902979	0.871761	0.88737	0.0156093	0.0175905
NFkB-p100 (Phospho-Ser872)	0.92437	0.797342	0.860856	0.0635138	0.0737798
NFkB-p100/p52 (Ab-865)	4.95034	4.66312	4.80673	0.14361	0.0298769
NFkB-p100/p52 (Ab-869)	1.14591	1.67841	1.41216	0.266246	0.188538
NFkB-p100/p52 (Phospho-Ser865)	1.49427	1.03654	1.26541	0.228863	0.180861
NFkB-p100/p52 (Phospho-Ser869)	1.02979	0.803987	0.91689	0.112904	0.123137
NFkB-p105 (Ab-927)	5.67914	4.37209	5.02562	0.653526	0.130039
NFkB-p105 (Phospho-Ser927)	1.77387	0.675083	1.22448	0.549395	0.448677
NFkB-p105/p50 (Ab-337)	1.04813	1.21462	1.13137	0.0832448	0.0735786
NFkB-p105/p50 (Ab-893)	0.756303	0.923588	0.839945	0.0836428	0.0995812
NFkB-p105/p50 (Ab-907)	0.800611	0.827907	0.814259	0.0136479	0.0167611
NFkB-p105/p50 (Ab-932)	0.565317	0.463787	0.514552	0.0507648	0.0986583
NFkB-p105/p50 (Phospho-Ser337)	3.12452	7.4485	5.28651	2.16199	0.408964
NFkB-p105/p50 (Phospho-Ser893)	0.412529	1.16279	0.78766	0.375131	0.47626
NFkB-p105/p50 (Phospho-Ser907)	0.760886	0.967442	0.864164	0.103278	0.119512
NFkB-p105/p50 (Phospho-Ser932)	0.531704	0.514286	0.522995	0.00870894	0.0166521
NFkB-p65 (Ab-254)	0.403361	0.349502	0.376432	0.0269298	0.0715398
NFkB-p65 (Ab-276)	1.11994	1.10698	1.11346	0.00648107	0.00582067
NFkB-p65 (Ab-281)	1.29412	0.495681	0.894899	0.399218	0.446104
NFkB-p65 (Ab-311)	0.371276	0.382724	0.377	0.00572423	0.0151836
NFkB-p65 (Ab-435)	1.18717	1.12957	1.15837	0.0287988	0.0248616
NFkB-p65 (Ab-468)	1.32009	1.35548	1.33779	0.017695	0.0132271
NFkB-p65 (Ab-505)	1.35218	1.10565	1.22891	0.123265	0.100304
NFkB-p65 (Ab-529)	1.09396	0.995349	1.04466	0.049308	0.0472002
NFkB-p65 (Ab-536)	0.973262	1.41262	1.19294	0.219681	0.184151
NFkB-p65 (Phospho-Ser276)	1.03285	1.18804	1.11044	0.0775952	0.0698776
NFkB-p65 (Phospho-Ser311)	0.86631	0.881063	0.873687	0.00737648	0.00844294
NFkB-p65 (Phospho-Ser468)	1.44996	1.02857	1.23927	0.210695	0.170016
NFkB-p65 (Phospho-Ser529)	0.976318	0.877076	0.926697	0.0496207	0.0535458
NFkB-p65 (Phospho-Ser536)	0.808251	0.406645	0.607448	0.200803	0.330569
NFkB-p65 (Phospho-Thr254)	0.4767	1.14286	0.809778	0.333079	0.411321
NFkB-p65 (Phospho-Thr435)	0.951872	0.782724	0.867298	0.0845737	0.097514
NMDA NR2A/B (Phospho-Tyr1246/1252)	1.37051	1.26379	1.31715	0.0533622	0.0405134
NMDAR1 (Ab-897)	0.631016	0.490365	0.560691	0.0703253	0.125426
NMDAR1 (Phospho-Ser897)	1.10619	1.05914	1.08266	0.0235259	0.0217296
NMDAR2B (Ab-1472)	4.33155	4.32027	4.32591	0.00564251	0.00130435
NMDAR2B (Phospho-Tyr1472)	1.25134	0.695017	0.973177	0.27816	0.285827
Opioid Receptor (Ab-375)	0.334607	0.301661	0.318134	0.0164727	0.0517792
Opioid Receptor (Phospho-Ser375)	1.47288	1.60266	1.53777	0.0648889	0.0421968
p130Cas (Ab-165)	0.971734	1.12824	1.04999	0.0782525	0.0745272
p130Cas (Ab-410)	0.363636	0.301661	0.332649	0.0309876	0.0931542
p130Cas (Phospho-Tyr165)	0.609626	0.483721	0.546673	0.0629524	0.115155
p130Cas (Phospho-Tyr410)	0.412529	0.697674	0.555102	0.142573	0.256841
p21Cip1 (Ab-145)	0.470588	0.42392	0.447254	0.023334	0.0521716
p21Cip1 (Phospho-Thr145)	0.951872	1.00066	0.976268	0.0243964	0.0249894
p27Kip1 (Ab-10)	0.291826	0.273754	0.28279	0.00903583	0.0319525
p27Kip1 (Ab-187)	0.796028	1.93621	1.36612	0.570093	0.417308
p27Kip1 (Phospho-Ser10)	0.495034	1.00864	0.751836	0.256802	0.341566
p27Kip1 (Phospho-Thr187)	0.459893	1.20266	0.831275	0.371382	0.446762
p300 (Ab-89)	0.551566	0.599336	0.575451	0.0238847	0.0415061
P38 MAPK (Ab-180)	0.304049	0.265781	0.284915	0.0191341	0.0671572
P38 MAPK (Ab-182)	1.71887	2.09568	1.90728	0.188406	0.0987827
P38 MAPK (Ab-322)	0.623377	1.19867	0.911024	0.287647	0.315741
P38 MAPK (Phospho-Thr180)	1.59358	1.40066	1.49712	0.0964592	0.0644297
P38 MAPK (Phospho-Tyr182)	0.716578	0.809302	0.76294	0.0463624	0.0607681
P38 MAPK (Phospho-Tyr322)	0.407945	1.18538	0.796664	0.388719	0.487933
p44/42 MAP Kinase (Ab-202)	0.734912	0.608638	0.671775	0.0631371	0.0939855
p44/42 MAP Kinase (Ab-204)	0.557678	0.443854	0.500766	0.0569119	0.11365
p44/42 MAP Kinase (Phospho-Thr202)	1.01604	1.58405	1.30005	0.284005	0.218457
p44/42 MAP Kinase (Phospho-Tyr204)	0.913675	0.831894	0.872784	0.0408904	0.0468506
p53 (Ab-15)	1.03132	0.794684	0.913003	0.118319	0.129593
p53 (Ab-18)	0.50573	0.459801	0.482765	0.0229645	0.0475686
p53 (Ab-20)	2.71199	2.57674	2.64437	0.0676249	0.0255732
p53 (Ab-315)	1.4576	1.27176	1.36468	0.0929202	0.0680893
p53 (Ab-33)	1.13522	1.16279	1.149	0.0137865	0.0119986
p53 (Ab-37)	0.666157	1.35282	1.00949	0.343333	0.340105
p53 (Ab-376)	0.438503	1.09369	0.766095	0.327593	0.427613
p53 (Ab-378)	0.38961	0.328239	0.358925	0.0306856	0.0854931
p53 (Ab-387)	1.31704	1.34352	1.33028	0.0132428	0.00995494
p53 (Ab-392)	0.722689	1.33953	1.03111	0.308423	0.299117
p53 (Ab-46)	1.04202	1.07243	1.05722	0.0152042	0.0143813
p53 (Ab-6)	0.493506	0.632558	0.563032	0.0695258	0.123485
p53 (Ab-9)	0.617265	0.453156	0.535211	0.0820545	0.153312
p53 (Phospho-Ser15)	1.56761	1.09767	1.33264	0.234967	0.176317
p53 (Phospho-Ser20)	0.634072	0.722924	0.678498	0.0444259	0.0654768
p53 (Phospho-Ser315)	0.540871	0.616611	0.578741	0.0378702	0.0654355
p53 (Phospho-Ser33)	0.60657	0.716279	0.661424	0.0548546	0.082934
p53 (Phospho-Ser366)	0.965623	1.12425	1.04494	0.0793149	0.075904
p53 (Phospho-Ser37)	1.07257	1.0299	1.05124	0.0213371	0.0202971
p53 (Phospho-Ser378)	0.708938	0.592691	0.650815	0.0581235	0.0893089
p53 (Phospho-Ser392)	0.522536	0.398671	0.460604	0.0619326	0.13446
p53 (Phospho-Ser46)	0.579068	0.669767	0.624418	0.0453497	0.0726272
p53 (Phospho-Ser6)	0.588235	1.5309	1.05957	0.471331	0.444834
p53 (Phospho-Ser9)	0.511841	0.38804	0.44994	0.0619006	0.137575
p53 (Phospho-Thr18)	1.36746	0.716279	1.04187	0.325589	0.312505
p53 (Phospho-Thr81)	0.756303	0.765449	0.760876	0.00457299	0.00601017
p63(Phospho-Ser455)	1.32468	0.774751	1.04971	0.274962	0.26194
P70S6K (Ab-229)	1.80596	0.598007	1.20198	0.603976	0.502483
P70S6K (Ab-371)	1.21772	0.482392	0.850058	0.367666	0.432519
P70S6K (Ab-411)	0.407945	0.385382	0.396664	0.0112815	0.0284409
P70S6K (Ab-418)	0.559206	0.550166	0.554686	0.00451969	0.00814821
P70S6K (Ab-421)	0.461421	0.425249	0.443335	0.0180859	0.0407951
P70S6K (Ab-424)	1.44079	0.815947	1.12837	0.312424	0.27688
P70S6K (Ab-427)	0.433919	0.348173	0.391046	0.0428731	0.109637
P70S6K (Phospho-Ser371)	1.2605	1.11628	1.18839	0.0721126	0.0606808
P70S6K (Phospho-Ser411)	0.430863	0.397342	0.414103	0.0167605	0.0404743
P70S6K (Phospho-Ser418)	0.363636	0.403987	0.383812	0.0201752	0.0525653
P70S6K (Phospho-Ser424)	0.840336	0.806645	0.82349	0.0168458	0.0204566
P70S6K (Phospho-Thr229)	0.878533	0.978073	0.928303	0.0497699	0.0536139
P70S6K (Phospho-Thr389)	1.7097	1.3103	1.51	0.199702	0.132253
P70S6k (Phospho-Thr421)	0.404889	0.907641	0.656265	0.251376	0.38304
P70S6k-beta (Ab-423)	0.855615	0.798671	0.827143	0.0284719	0.034422
P70S6k-beta (Phospho-Ser423)	1.21008	1.3196	1.26484	0.0547586	0.0432929
P73 (Ab-99)	0.831169	0.599336	0.715252	0.115917	0.162064
P73 (Phospho-Tyr99)	0.774637	1.46047	1.11755	0.342914	0.306844
P90RSK (Ab-359/363)	5.31551	4.95681	5.13616	0.179349	0.0349188
P90RSK (Ab-380)	1.58594	1.45914	1.52254	0.0634036	0.0416433
P90RSK (Ab-573)	0.864782	1.00731	0.936046	0.0712633	0.0761323
P90RSK (Phospho-Ser380)	1.19786	0.728239	0.96305	0.234811	0.24382
P90RSK (Phospho-Thr359/Ser363)	1.16119	1.04983	1.10551	0.0556789	0.0503648
P90RSK (Phospho-Thr573)	1.68678	1.56146	1.62412	0.062661	0.0385814
P95/NBS1 (Ab-343)	1.03285	0.983389	1.00812	0.0247304	0.0245312
P95/NBS1 (Phospho-Ser343)	0.867838	0.821262	0.84455	0.0232878	0.0275742
PAK1 (Ab-204)	0.644767	0.729568	0.687168	0.0424006	0.0617034
PAK1 (Ab-212)	1.52024	1.08571	1.30298	0.217265	0.166745
PAK1 (Phospho-Ser204)	0.682964	1.74884	1.2159	0.532937	0.438306
PAK1 (Phospho-Thr212)	0.568373	0.661794	0.615083	0.0467106	0.0759419
PAK1/2 (Ab-199)	1.10008	1.13754	1.11881	0.0187326	0.0167433
PAK1/2 (Phospho-Ser199)	1.45302	1.04452	1.24877	0.20425	0.163561
PAK1/2/3 (Ab-141)	1.23759	1.62658	1.43208	0.194496	0.135813
PAK1/2/3 (Ab-423/402/421)	1.79985	1.57741	1.68863	0.111219	0.0658637
PAK1/2/3 (Phospho-Ser141)	0.542399	0.483721	0.51306	0.0293389	0.0571842
PAK1/2/3 (Phospho-Thr423/402/421)	1.18411	0.336213	0.760161	0.423949	0.557709
PAK2 (Ab-192)	0.39725	0.344186	0.370718	0.0265319	0.0715689
PAK2 (Ab-197)	1.98778	1.4206	1.70419	0.283589	0.166407
PAK2 (Phospho-Ser192)	1.76012	0.904983	1.33255	0.427569	0.320865
PAK2 (Phospho-Ser20)	0.939649	0.916944	0.928296	0.0113525	0.0122294
PAK3 (Ab-154)	1.6715	0.5701	1.1208	0.550703	0.491347
PAK3 (Phospho-Ser154)	1.13216	1.05648	1.09432	0.0378418	0.0345802
PAK4/PAK5/PAK6 (Ab-474)	1.39649	1.41262	1.40456	0.00806936	0.00574513
Paxillin (Ab-118)	0.466005	0.688372	0.577188	0.111184	0.19263
Paxillin (Ab-31)	1.05424	0.86113	0.957685	0.0965552	0.100821
Paxillin (Phospho-Tyr118)	1.23453	1.16545	1.19999	0.0345408	0.0287843
Paxillin (Phospho-Tyr31)	0.355997	1.24385	0.799925	0.443928	0.554962
PDGF R alpha (Ab-849)	0.999236	0.951495	0.975366	0.0238705	0.0244734
PDGF R alpha (Phospho-Tyr849)	2.66769	2.20465	2.43617	0.231517	0.0950333
PDGF R beta (Ab-1009)	1.14439	1.02724	1.08581	0.0585713	0.0539423
PDGF R beta (Ab-1021)	0.52712	0.512957	0.520038	0.00708156	0.0136174
PDGF R beta (Ab-740)	1.03743	0.987375	1.0124	0.0250289	0.0247222
PDGF R beta (Ab-751)	0.999236	0.857143	0.928189	0.0710466	0.0765432
PDGF R beta (Phospho-Tyr1021)	2.06264	1.65714	1.85989	0.20275	0.109012
PDGF R beta (Phospho-Tyr740)	1.05118	0.911628	0.981406	0.0697781	0.0711001
PDGF R beta (Phospho-Tyr751)	0.941176	1.16678	1.05398	0.1128	0.107024
PDK1 (Ab-241)	3.0741	2.60332	2.83871	0.23539	0.0829214
PDK1 (Phospho-Ser241)	0.702827	0.688372	0.695599	0.00722725	0.01039
PEA-15 (Ab-116)	1.9725	1.62392	1.79821	0.174289	0.0969236
PEA-15 (Phospho-Ser104)	1.18411	1.15349	1.1688	0.0153108	0.0130996
PEA-15 (Phospho-Ser116)	0.980901	0.394684	0.687793	0.293109	0.426158
PECAM-1 (Ab-713)	8.51642	7.52425	8.02034	0.496086	0.0618535
PECAM-1 (Phospho-Tyr713)	1.31551	1.67708	1.49629	0.180784	0.120821
PI3-kinase p85-alpha (Phospho-Tyr607)	0.739496	0.507641	0.623568	0.115927	0.185909
PI3-kinase p85-subunit alpha/gamma (Ab-467/199)	1.8793	1.40731	1.6433	0.235994	0.14361
PI3-kinase p85-subunit alpha/gamma (Phospho-Tyr467/Tyr199)	1.15355	0.979402	1.06648	0.0870752	0.0816475
Pim-1 (Ab-309)	0.531704	0.474419	0.503061	0.0286425	0.0569364
Pim-1 (Phospho-Tyr309)	0.67838	1.29169	0.985037	0.306657	0.311315
PIP5K (Phospho-Ser307)	1.6822	1.31296	1.49758	0.184622	0.12328
PKA CAT (Ab-197)	0.689076	1.71296	1.20102	0.511941	0.426256
PKA CAT (Phospho-Thr197)	0.835752	0.590033	0.712893	0.12286	0.17234
PKA-R2B (Phospho-Ser113)	0.38961	0.652492	0.521051	0.131441	0.252261
PKC alpha (Ab-657)	0.459893	0.458472	0.459182	0.000710644	0.00154763
PKC alpha (Phospho-Tyr657)	1.34301	0.943522	1.14327	0.199744	0.174714
PKC alpha (Ab-638)	0.646295	1.05914	0.852716	0.206421	0.242074
PKC alpha (Phospho-Thr638)	0.46906	0.403987	0.436524	0.0325368	0.0745362
PKC beta/PKCB (Ab-661)	0.973262	1.00066	0.986963	0.0137012	0.0138822
PKC beta/PKCB (Phospho-Ser661)	1.24981	1.00465	1.12723	0.122579	0.108743
PKC delta (Ab-505)	0.890756	0.632558	0.761657	0.129099	0.169498
PKC delta (Ab-645)	1.50955	1.17874	1.34414	0.165406	0.123057
PKC delta (Phospho-Ser645)	0.935065	0.8	0.867532	0.0675325	0.0778443
PKC delta (Phospho-Thr505)	0.608098	1.16545	0.886773	0.278675	0.314258
PKC delta (Phospho-Tyr313)	0.565317	0.559468	0.562393	0.0029243	0.00519974
PKC delta (Phospho-Tyr52)	0.718105	0.30299	0.510548	0.207558	0.406539
PKC delta/PKCD (Phospho-Tyr64)	1.16272	1.16412	1.16342	0.000699984	0.000601661
PKC epsilon (Ab-729)	0.849503	1.58937	1.21944	0.369933	0.303364
PKC epsilon (Phospho-Ser729)	1.01299	1.02326	1.01812	0.0051344	0.00504301
PKC pan activation site	1.28495	1.30498	1.29497	0.0100165	0.00773496
PKC pan activation site (Phospho)	1.12911	0.313621	0.721364	0.407742	0.565238
PKC theta (Ab-538)	23.4515	15.1854	19.3184	4.13305	0.213944
PKC theta (Ab-676)	1.14897	1.04718	1.09807	0.0508963	0.0463506
PKC theta (Phospho-Ser676)	1.11383	0.52093	0.817379	0.296449	0.362682
PKC theta (Phospho-Thr538)	0.481283	1.47774	0.979512	0.498229	0.50865
PKC zeta (Ab-410)	0.516425	0.954153	0.735289	0.218864	0.297657
PKC zeta (Ab-560)	0.398778	0.976744	0.687761	0.288983	0.42018
PKC zeta (Phospho-Thr410)	1.68373	0.9701	1.32691	0.356814	0.268905
PKC zeta (Phospho-Thr560)	0.513369	0.429236	0.471302	0.0420666	0.089256
PKD1/2/3/PKC mu (Ab-744/748)	1.35982	1.22392	1.29187	0.0679482	0.0525968
PKD1/PKC mu (Ab-205)	1.03591	0.891694	0.9638	0.0721055	0.0748137
PKD1/PKC mu (Ab-463)	0.609626	0.587375	0.598501	0.0111251	0.0185883
PKD1/PKC mu (Phospho-Ser205)	1.69901	0.709635	1.20432	0.494686	0.410759
PKD1/PKC mu (Phospho-Tyr463)	0.513369	0.384053	0.448711	0.0646579	0.144097
PKD1/PKCmu (Ab-910)	1.28342	1.24252	1.26297	0.0204488	0.016191
PKD1/PKCmu (Phospho-Ser910)	0.811306	1.15482	0.983062	0.171755	0.174715
PKD2 (Ab-876)	0.3178	0.43588	0.37684	0.0590403	0.156672
PKD2 (Phospho-Ser876)	1.55386	1.34219	1.44803	0.105833	0.0730875
PKR (Ab-446)	0.391138	0.469103	0.430121	0.0389824	0.0906312
PKR (Ab-451)	0.847976	0.717608	0.782792	0.0651838	0.0832709
PKR (Phospho-Thr446)	0.57754	0.494352	0.535946	0.041594	0.0776085
PKR (Phospho-Thr451)	1.18717	1.20532	1.19624	0.00907492	0.0075862
PLC beta (Ab-1105)	1.48969	1.44718	1.46843	0.0212554	0.0144749
PLC beta (Phospho-Ser1105)	1.2605	0.948837	1.10467	0.155833	0.141068
PLC beta3 (Ab-537)	1.08174	0.998007	1.03987	0.0418676	0.0402621
PLC beta3 (Phospho-Ser537)	1.12299	0.988704	1.05585	0.0671452	0.0635935
PLCG1 (Ab-771)	0.731856	0.886379	0.809118	0.0772612	0.0954882
PLCG1 (Ab-783)	1.28953	1.52425	1.40689	0.117359	0.0834173
PLCG1 (Phospho-Tyr1253)	2.53782	2.23256	2.38519	0.152628	0.0639902
PLCG1 (Phospho-Tyr771)	0.495034	0.511628	0.503331	0.00829676	0.0164837
PLCG1 (Phospho-Tyr783)	1.33231	1.65316	1.49274	0.160421	0.107468
PLCG2 (Ab-1217)	1.32773	1.32492	1.32632	0.00140707	0.00106088
PLCG2 (Ab-753)	1.73262	1.36213	1.54737	0.185247	0.119717
PLCG2 (Phospho-Tyr1217)	0.893812	0.863787	0.8788	0.0150123	0.0170828
PLCG2 (Phospho-Tyr753)	0.747135	0.627243	0.687189	0.0599463	0.0872342
PLD1 (Ab-561)	2.1207	2.05581	2.08826	0.0324444	0.0155366
PLD1 (Phospho-Ser561)	0.615737	0.830565	0.723151	0.107414	0.148536
PLD2 (Phospho-Tyr169)	1.61192	1.56944	1.59068	0.0212411	0.0133535
PLK1 (Ab-210)	1.48205	1.34751	1.41478	0.0672695	0.0475478
Positive Marker	8.48739	10.7402	9.6138	1.1264	0.117165
Positive Marker	15.4225	13.6093	14.5159	0.906579	0.0624543
PP1alpha (Ab-320)	0.560733	0.718937	0.639835	0.0791017	0.123628
PP1alpha (Phospho-Thr320)	1.08785	0.863787	0.97582	0.112033	0.114809
PP2A-a (Ab-307)	2.2796	1.74352	2.01156	0.268041	0.13325
PP2A-a (Phospho-Tyr307)	0.429335	0.609967	0.519651	0.0903157	0.173801
PPAR-b (Ab-1457)	1.26509	1.10166	1.18337	0.0817134	0.0690511
PPAR-b (Phospho-Thr1457)	0.968678	1.03123	0.999954	0.0312754	0.0312769
PPAR-r (Ab-112)	10.492	9.61462	10.0533	0.43868	0.0436355
PPAR-r (Phospho-Ser112)	0.579068	0.601993	0.590531	0.0114627	0.0194108
Progesterone Receptor (Ab-190)	0.991597	0.956811	0.974204	0.017393	0.0178536
Progesterone Receptor (Phospho-Ser190)	0.580596	1.32226	0.951428	0.370832	0.389763
PTEN (Ab-370)	1.29565	1.7887	1.54217	0.246529	0.159858
PTEN (Ab-380)	1.39801	1.19203	1.29502	0.102994	0.0795305
PTEN (Ab-380/382/383)	1.00229	0.740199	0.871246	0.131046	0.150413
PTEN (Phospho-Ser370)	0.449198	0.736213	0.592705	0.143507	0.242123
PTEN (Phospho-Ser380)	0.371276	0.455814	0.413545	0.0422691	0.102212
PTEN (Phospho-Ser380/Thr382/Thr383)	1.07869	1.14817	1.11343	0.0347434	0.0312039
PTPRA (Phospho-Tyr798)	1.29259	0.657807	0.975199	0.317391	0.325463
Pyk2 (Ab-402)	0.909091	0.895681	0.902386	0.00670492	0.00743022
Pyk2 (Ab-580)	1.34301	0.919601	1.13131	0.211704	0.187133
Pyk2 (Ab-881)	1.11383	1.28505	1.19944	0.0856112	0.0713761
Pyk2 (Phospho-Tyr402)	0.534759	0.524917	0.529838	0.00492121	0.00928813
Pyk2 (Phospho-Tyr579)	1.07716	1.09103	1.08409	0.00693588	0.00639786
Pyk2 (Phospho-Tyr580)	0.354469	0.378738	0.366603	0.0121342	0.0330991
Pyk2 (Phospho-Tyr881)	1.24828	0.429236	0.838759	0.409523	0.488249
Rac1/cdc42 (Ab-71)	0.696715	0.601993	0.649354	0.0473608	0.0729353
Rac1/cdc42 (Phospho-Ser71)	0.325439	0.971429	0.648434	0.322995	0.498115
RAD51 (Ab-309)	1.52941	1.67442	1.60192	0.0725034	0.0452605
RAD51 (Phospho-Tyr315)	1.18564	0.453156	0.819397	0.366241	0.446964
RAD52 (Ab-104)	53.8564	43.1641	48.5102	5.34613	0.110206
RAD52 (Phospho-Tyr104)	2.26891	2.51827	2.39359	0.124682	0.0520901
Raf1 (Ab-259)	0.481283	1.27575	0.878515	0.397232	0.452163
Raf1 (Ab-289)	1.47594	1.41395	1.44494	0.0309912	0.021448
Raf1 (Ab-338)	0.851031	0.60598	0.728506	0.122526	0.168188
Raf1 (Ab-341)	0.482811	0.528904	0.505857	0.0230462	0.0455586
Raf1 (Ab-621)	2.41558	1.23987	1.82773	0.587859	0.321634
Raf1 (Phospho-Ser259)	1.02827	1.12957	1.07892	0.0506511	0.0469463
Raf1 (Phospho-Ser338)	0.369748	0.514286	0.442017	0.0722689	0.163498
Raf1 (Phospho-Tyr341)	0.449198	0.380066	0.414632	0.0345657	0.0833648
Raf1(Phospho-Ser621)	0.488923	0.934219	0.711571	0.222648	0.312897
RapGEF1 (Phospho-Tyr504)	0.378915	0.31495	0.346933	0.0319825	0.0921865
Ras-GRF1 (Ab-916)	1.13369	1.21993	1.17681	0.0431219	0.036643
Ras-GRF1 (Phospho-Ser916)	1.34148	1.12824	1.23486	0.106621	0.0863429
Rb (Ab-608)	1.63331	1.5309	1.5821	0.0512054	0.0323654
Rb (Ab-780)	1.1505	1.10166	1.12608	0.0244177	0.0216838
Rb (Ab-795)	0.73644	0.699003	0.717722	0.0187184	0.0260802
Rb (Ab-807)	1.96028	1.57475	1.76751	0.192762	0.109058
Rb (Ab-811)	1.08633	1.27442	1.18037	0.0940466	0.0796754
Rb (Phospho-Ser608)	1.63636	1.77807	1.70722	0.0708547	0.041503
Rb (Phospho-Ser780)	0.517953	0.455814	0.486883	0.0310693	0.0638127
Rb (Phospho-Ser795)	1.44232	1.48837	1.46535	0.0230249	0.0157129
Rb (Phospho-Ser807)	0.957983	1.16811	1.06304	0.105062	0.0988308
Rb (Phospho-Ser811)	1.83652	0.498339	1.16743	0.669089	0.573131
Rb (Phospho-Thr821)	1.30481	0.881063	1.09294	0.211875	0.193858
Rb-like-2 (RBL2)(Ab-952)	0.334607	0.336213	0.33541	0.000803027	0.00239417
Rel (Ab-503)	0.883117	0.858472	0.870794	0.0123226	0.0141509
Rel (Phospho-Ser503)	1.3262	1.65847	1.49234	0.166134	0.111325
RelB (Ab-552)	1.54927	1.03123	1.29025	0.259023	0.200753
RelB (Phospho-Ser552)	1.51108	1.05648	1.28378	0.227299	0.177055
Ret (Ab-905)	1.05271	1.09635	1.07453	0.0218168	0.0203036
Ret (Phospho-Tyr905)	0.618793	1.60133	1.11006	0.491268	0.442559
RGS16 (Phospho-Tyr168)	1.14286	0.838538	0.990698	0.152159	0.153588
Rho/Rac guanine nucleotide exchange factor 2 (Ab-885)	0.681436	0.657807	0.669622	0.0118145	0.0176435
Rho/Rac guanine nucleotide exchange factor 2 (Phospho-Ser885)	1.29412	1.17209	1.23311	0.0610123	0.0494786
RhoA (Ab-188)	2.96868	1.89236	2.43052	0.53816	0.221418
RSK1/2/3/4 (Ab-221/227/218/232)	0.763942	1.02857	0.896257	0.132315	0.14763
RSK1/2/3/4 (Phospho-Ser221/227/218/232)	1.22995	1.17608	1.20301	0.0269334	0.0223883
RyR2 (Ab-2808)	1.33231	0.332226	0.83227	0.500044	0.60082
RyR2 (Phospho-Ser2808)	0.65699	1.37409	1.01554	0.358548	0.353062
S6 Ribosomal Protein (Ab-235)	0.658518	0.623256	0.640887	0.0176311	0.0275104
S6 Ribosomal Protein (Phospho-Ser235)	1.40718	1.68505	1.54612	0.138934	0.0898603
SAPK/JNK (Ab-183)	0.780749	1.20399	0.992368	0.211619	0.213247
SAPK/JNK (Ab-185)	0.954927	0.479734	0.717331	0.237597	0.331223
SAPK/JNK (Phospho-Thr183)	1.10924	0.964784	1.03701	0.0722298	0.0696517
SAPK/JNK (Phospho-Tyr185)	0.770053	0.71495	0.742502	0.0275517	0.0371065
SEK1/MKK4 (Ab-261)	2.28419	2.08771	2.18595	0.0982394	0.0449413
SEK1/MKK4 (Ab-80)	1.70512	1.84319	1.77415	0.0690355	0.0389118
SEK1/MKK4 (Phospho-Ser80)	0.681436	0.633887	0.657662	0.0237746	0.0361502
SEK1/MKK4 (Phospho-Thr261)	0.615737	0.603322	0.60953	0.00620747	0.010184
SEK1/MKK4/JNKK1 (Ab-257)	0.291826	0.320266	0.306046	0.01422	0.0464636
SEK1/MKK4/JNKK1 (Phospho-Ser257)	0.878533	0.756146	0.81734	0.0611935	0.0748691
Shc (Ab-349)	1.59969	1.59601	1.59785	0.00184057	0.0011519
Shc (Ab-427)	1.06188	0.859801	0.96084	0.101039	0.105157
Shc (Phospho-Tyr349)	2.01222	1.66379	1.83801	0.174218	0.0947864
Shc (Phospho-Tyr427)	0.490451	0.482392	0.486421	0.00402935	0.00828366
SHP-1 (Phospho-Tyr536)	1.38273	0.474419	0.928577	0.454158	0.489091
SHP-2 (Ab-542)	1.6929	1.54817	1.62053	0.0723613	0.0446527
SHP-2 (Ab-580)	0.473644	1.26777	0.870709	0.397065	0.456025
SHP-2 (Phospho-Tyr542)	0.672269	1.64518	1.15873	0.486457	0.419821
SHP-2 (Phospho-Tyr580)	1.08785	0.987375	1.03761	0.050239	0.0484178
SLP-76 (Ab-128)	1.74026	0.886379	1.31332	0.426941	0.325085
SLP-76 (Phospho-Tyr128)	0.846448	0.898339	0.872393	0.0259456	0.0297407
Smad1 (Ab-187)	1.06494	1.12558	1.09526	0.0303232	0.0276859
Smad1 (Ab-465)	0.322383	0.333555	0.327969	0.00558566	0.0170311
Smad1 (Phospho-Ser187)	0.488923	0.54485	0.516887	0.0279638	0.0541005
Smad1 (Phospho-Ser465)	0.354469	0.287043	0.320756	0.0337129	0.105105
Smad2 (Ab-220)	1.48663	1.76346	1.62504	0.138412	0.0851744
Smad2 (ab-245)	0.291826	0.272425	0.282126	0.00970029	0.0343829
Smad2 (Ab-250)	0.377387	0.684385	0.530886	0.153499	0.289137
Smad2 (Ab-255)	0.762414	0.838538	0.800476	0.0380621	0.0475493
Smad2 (Ab-467)	0.675325	1.08306	0.879191	0.203866	0.231879
Smad2 (Phospho-Ser250)	0.84492	0.869103	0.857011	0.0120916	0.014109
Smad2 (Phospho-Ser467)	0.904507	1.56545	1.23498	0.330471	0.267592
Smad2 (Phospho-Thr220)	1.54011	2.26312	1.90161	0.361508	0.190106
Smad2/3 (Ab-8)	1.02674	1.40997	1.21835	0.191614	0.157273
Smad2/3 (Phospho-Thr8)	1.6272	1.49635	1.56177	0.0654254	0.0418918
Smad3 (Ab-179)	1.39801	1.70897	1.55349	0.155478	0.100083
Smad3 (Ab-204)	0.579068	0.418605	0.498836	0.0802317	0.160838
Smad3 (Ab-213)	0.319328	0.280399	0.299863	0.0194645	0.0649114
Smad3 (Ab-425)	1.50955	1.48837	1.49896	0.0105886	0.00706395
Smad3 (Phospho-Ser204)	0.696715	0.450498	0.573607	0.123108	0.214622
Smad3 (Phospho-Ser208)	0.754775	0.612625	0.6837	0.071075	0.103957
Smad3 (Phospho-Ser213)	0.667685	2.06246	1.36507	0.697387	0.510879
Smad3 (Phospho-Ser425)	1.2162	1.27841	1.2473	0.0311049	0.0249378
Smad3 (Phospho-Thr179)	0.609626	1.2	0.904813	0.295187	0.326241
SMC1 (Ab-957)	0.915202	1.34485	1.13003	0.214824	0.190105
SMC1 (Phospho-Ser957)	0.378915	1.51362	0.946268	0.567353	0.599569
SP1 (Ab-739)	0.83728	0.911628	0.874454	0.0371738	0.0425108
SP1 (Phospho-Thr739)	0.751719	1.07641	0.914065	0.162347	0.177609
Src (Ab-418)	4.1589	5.58804	4.87347	0.71457	0.146624
Src (Ab-529)	1.30634	0.757475	1.03191	0.274433	0.265947
Src (Ab-75)	1.05118	0.797342	0.924263	0.126921	0.137321
Src (Phospho-Ser75)	0.42628	0.441196	0.433738	0.00745821	0.0171952
Src (Phospho-Tyr216)	1.08327	1.38738	1.23532	0.152053	0.123088
Src (Phospho-Tyr418)	0.466005	0.716279	0.591142	0.125137	0.211687
Src (Phospho-Tyr529)	0.855615	0.628571	0.742093	0.113522	0.152975
SREBP-1 (Ab-439)	1.63636	1.7289	1.68263	0.04627	0.0274986
SREBP-1 (Phospho-Ser439)	0.311688	0.313621	0.312655	0.000966475	0.00309119
SRF (Ab-77)	0.702827	0.693688	0.698257	0.00456944	0.00654406
SRF (Ab-99)	1.55691	1.47375	1.51533	0.0415798	0.0274393
SRF (Phospho-Ser77)	1.49121	1.53621	1.51371	0.022499	0.0148634
SRF (Phospho-Ser99)	1.21314	0.906312	1.05973	0.153414	0.144767
STAM2 (Ab-192)	0.380443	0.318937	0.34969	0.0307531	0.0879439
STAM2 (Phospho-Tyr192)	1.01451	1.92292	1.46872	0.454204	0.309252
STAT1 (Ab-701)	0.792972	0.845183	0.819077	0.0261055	0.0318718
STAT1 (Ab-727)	1.60886	1.42458	1.51672	0.0921385	0.0607484
STAT1 (Phospho-Ser727)	0.391138	0.337542	0.36434	0.0267984	0.0735532
STAT1 (Phospho-Tyr701)	0.734912	0.940864	0.837888	0.102976	0.122899
STAT2 (Ab-690)	1.43163	1.23322	1.33242	0.0992023	0.0744525
STAT2 (Phospho-Tyr690)	2.30405	1.43654	1.8703	0.433752	0.231916
STAT3 (Ab-705)	0.930481	0.661794	0.796138	0.134344	0.168744
STAT3 (Ab-727)	0.608098	1.04186	0.824979	0.216881	0.262893
STAT3 (Phospho-Ser727)	1.2437	0.454485	0.849091	0.394606	0.464739		1.02923
STAT3 (Phospho-Tyr705)	0.673797	0.692359	0.683078	0.00928101	0.013587
STAT4 (Ab-693)	0.747135	1.07375	0.910445	0.163309	0.179373
STAT4 (Phospho-Tyr693)	0.851031	0.980731	0.915881	0.0648498	0.0708059
STAT5A (Ab-694)	0.294882	0.910299	0.60259	0.307709	0.510643
STAT5A (Ab-780)	1.20244	1.35947	1.28096	0.0785119	0.0612916
STAT5A (Phospho-Ser725)	0.569901	0.592691	0.581296	0.0113952	0.019603
STAT5A (Phospho-Ser780)	1.06341	0.672425	0.867916	0.195491	0.225242
STAT5A (Phospho-Tyr694)	0.832697	0.789369	0.811033	0.021664	0.0267116
STAT5B (Ab-731)	0.501146	0.462458	0.481802	0.0193437	0.0401487
STAT5B (Phospho-Ser731)	1.36898	1.22924	1.29911	0.069874	0.0537861
STAT6 (Ab-641)	0.391138	0.402658	0.396898	0.00575977	0.014512
STAT6 (Ab-645)	2.18335	1.44585	1.8146	0.368749	0.203213
STAT6 (Phospho-Thr645)	1.25898	1.32226	1.29062	0.0316414	0.0245165
STAT6 (Phospho-Tyr641)	0.756303	0.551495	0.653899	0.102404	0.156605
Stathmin 1(Ab-15)	1.82124	1.08173	1.45148	0.369755	0.254743
Stathmin 1(Ab-24)	0.502674	0.506312	0.504493	0.00181925	0.00360609
Stathmin 1(Ab-37)	0.417112	0.406645	0.411878	0.00523389	0.0127074
Stathmin 1(Phospho-Ser15)	0.421696	0.419934	0.420815	0.000881198	0.00209403
Stathmin 1(Phospho-Ser24)	1.30023	1.41262	1.35643	0.0561977	0.0414307
Stathmin 1(Phospho-Ser37)	0.409473	0.792027	0.60075	0.191277	0.318397
Survivin (Ab-117)	0.359053	0.342857	0.350955	0.00809778	0.0230736
Survivin (Phospho-Thr117)	0.363636	0.313621	0.338629	0.0250076	0.0738494
SYK (Ab-348)	0.96715	1.45249	1.20982	0.242671	0.200584
SYK (Ab-525)	3.2055	2.1103	2.6579	0.547601	0.206028
SYK (Phospho-Tyr323)	1.00076	0.697674	0.849219	0.151545	0.178452
SYK (Phospho-Tyr348)	1.29259	0.829236	1.06091	0.231677	0.218375
SYK (Phospho-Tyr525)	1.3262	1.01528	1.17074	0.15546	0.132788
SYN1-Synapsin1 (Ab-62)	1.48816	1.30764	1.3979	0.0902589	0.0645675
SYN1-Synapsin1 (Phospho-Ser62)	0.400306	0.352159	0.376233	0.0240731	0.0639845
Synapsin (Ab-9)	0.472116	0.446512	0.459314	0.0128022	0.0278725
Synapsin (Phospho-Ser9)	0.576012	0.550166	0.563089	0.0129231	0.0229503
Synaptotagmin (Ab-202)	1.26662	1.14286	1.20474	0.0618793	0.0513633
Synaptotagmin (Ab-309)	1.14897	1.07375	1.11136	0.0376073	0.0338389
Synaptotagmin (Phospho-Ser309)	0.423224	0.385382	0.404303	0.0189209	0.0467988
Synaptotagmin (Phospho-Thr202)	0.727273	0.722924	0.725098	0.00217457	0.002999
Synuclein alpha (Ab-125)	1.13063	1.19203	1.16133	0.0306963	0.026432
Synuclein alpha (Ab-133)	0.863254	0.6299	0.746577	0.116677	0.156283
Synuclein alpha (Phospho-Tyr125)	1.51719	0.64186	1.07952	0.437664	0.405423
Synuclein alpha (Phospho-Tyr133)	1.64248	0.479734	1.0611	0.58137	0.547892
Synuclein alpha (Phospho-Tyr136)	0.971734	1.13223	1.05198	0.0802459	0.0762808
TAK1 (Ab-184)	1.34607	1.30631	1.32619	0.0198767	0.0149878
TAK1 (Phospho-Thr184)	0.94576	1.05781	1.00178	0.0560236	0.0559238
Tau (Ab-181)	1.21467	1.09103	1.15285	0.0618189	0.0536227
Tau (Ab-205)	1.589	1.58937	1.58918	0.000184767	0.000116266
Tau (Ab-212)	2.27196	2.49302	2.38249	0.11053	0.0463926
Tau (Ab-214)	1.85027	1.96412	1.90719	0.0569261	0.0298481
Tau (Ab-231)	0.991597	0.959468	0.975533	0.0160641	0.016467
Tau (Ab-235)	6.08403	5.19468	5.63936	0.444675	0.078852
Tau (Ab-262)	1.54469	1.55083	1.54776	0.00306998	0.0019835
Tau (Ab-356)	1.78915	2.04784	1.9185	0.129344	0.0674196
Tau (Ab-396)	1.29717	1.32226	1.30972	0.0125429	0.00957678
Tau (Ab-404)	1.43163	1.56678	1.4992	0.0675751	0.045074
Tau (Ab-422)	1.21772	0.510299	0.864011	0.353712	0.409384
Tau (Phospho-Ser214)	1.30023	0.649834	0.975032	0.325198	0.333525
Tau (Phospho-Ser235)	3.35982	3.21462	3.28722	0.0725994	0.0220854
Tau (Phospho-Ser262)	0.466005	0.398671	0.432338	0.0336667	0.0778714
Tau (Phospho-Ser356)	0.42628	0.474419	0.450349	0.0240695	0.0534463
Tau (Phospho-Ser396)	1.4683	1.17342	1.32086	0.147437	0.111622
Tau (Phospho-Ser404)	1.28342	1.57475	1.42909	0.145664	0.101928
Tau (Phospho-Ser422)	1.56303	1.64518	1.6041	0.0410788	0.0256085
Tau (Phospho-Thr181)	1.14744	1.12691	1.13718	0.0102652	0.00902697
Tau (Phospho-Thr205)	0.881589	0.974086	0.927838	0.0462487	0.0498457
Tau (Phospho-Thr212)	1.40107	1.3608	1.38093	0.0201361	0.0145815
Tau (Phospho-Thr231)	1.34759	1.14817	1.24788	0.0997104	0.0799036
TFII-I (Phospho-Tyr248)	0.394194	0.450498	0.422346	0.0281521	0.0666566
TGFBR1 (Ab-165)	1.31704	1.20664	1.26184	0.0551957	0.0437422
TGFBR2 (Ab-250)	2.11306	2.0691	2.09108	0.0219802	0.0105114
TIE2 (Phospho-Tyr1108)	0.55615	1.22658	0.891364	0.335214	0.376069
TIF-IA (Ab-649)	1.3369	1.32093	1.32891	0.00798408	0.00600797
TIF-IA (Phospho-Ser649)	2.99007	2.62458	2.80733	0.182742	0.0650947
TLK1 (Ab-764)	2.43239	2.92757	2.67998	0.247592	0.0923856
TOP2A/DNA topoisomerase II (Ab-1106)	0.959511	0.418605	0.689058	0.270453	0.392497
TOP2A/DNA topoisomerase II (Phospho-Ser1106)	0.779221	0.708306	0.743763	0.0354576	0.0476732
Trk A (Ab-496)	1.30634	1.20399	1.25516	0.051177	0.0407732
Trk A (Phospho-Tyr680/681)	0.792972	0.762791	0.777881	0.0150905	0.0193995
Trk A (Phospho-Tyr701)	1.10772	0.636545	0.87213	0.235585	0.270126
Trk A (Phospho-Tyr791)	0.414057	0.346844	0.38045	0.0336063	0.0883331
Trk B (Ab-515)	0.536287	0.576744	0.556516	0.0202285	0.0363484
Trk B (Phospho-Tyr515)	0.560733	0.543522	0.552127	0.00860589	0.0155868
Trk B (Phospho-Tyr705)	0.579068	0.612625	0.595846	0.0167783	0.0281588
Tuberin (Ab-981)	2.00458	1.85382	1.9292	0.0753815	0.0390739
Tuberin/TSC2 (Ab-1462)	0.655462	0.451827	0.553645	0.101817	0.183904
Tuberin/TSC2 (Ab-939)	1.71429	1.44053	1.57741	0.136877	0.0867734
Tuberin/TSC2 (Phospho-Ser939)	0.600458	1.39136	0.99591	0.395452	0.397076
Tuberin/TSC2 (Phospho-Thr1462)	0.893812	0.510299	0.702056	0.191757	0.273136
TYK2 (Ab-1054)	0.818946	0.890365	0.854656	0.0357098	0.0417827
TYK2 (Phospho-Tyr1054)	1.3369	0.61794	0.977419	0.359479	0.367784
Tyrosine Hydroxylase (Ab-19)	1.36287	1.3515	1.35718	0.0056887	0.00419155
Tyrosine Hydroxylase (Ab-31)	0.971734	0.984718	0.978226	0.00649173	0.00663623
Tyrosine Hydroxylase (Ab-40)	0.788388	1.3103	1.04934	0.260955	0.248684
Tyrosine Hydroxylase (Phospho-Ser19)	0.62796	0.843854	0.735907	0.107947	0.146685
Tyrosine Hydroxylase (Phospho-Ser31)	1.37968	1.33688	1.35828	0.021401	0.015756
Tyrosine Hydroxylase (Phospho-Ser40)	0.730328	1.52558	1.12795	0.397626	0.35252
Tyrosine Hydroxylase(TH)(Ab-8)	0.942704	1.86977	1.40624	0.463532	0.329626
Tyrosine Hydroxylase(TH)(Phospho-Ser8)	0.404889	1.099	0.751946	0.347057	0.461545
VASP (Ab-157)	2.03667	1.91495	1.97581	0.0608595	0.0308023
VASP (Ab-238)	1.5615	1.3196	1.44055	0.120948	0.0839596
VASP (Phospho-Ser157)	1.11688	1.50963	1.31326	0.196376	0.149533
VASP (Phospho-Ser238)	1.4851	1.43123	1.45817	0.0269369	0.0184732
VAV1 (Ab-160)	1.36134	1.05382	1.20758	0.153762	0.12733
VAV1 (Ab-174)	0.760886	0.656478	0.708682	0.0522039	0.0736633
VAV1 (Phospho-Tyr174)	1.46677	0.756146	1.11146	0.355311	0.31968
VAV2 (Ab-142)	0.357525	1.21063	0.784078	0.426553	0.544019
VAV2 (Phospho-Tyr142)	1.59206	1.00066	1.29636	0.295695	0.228097
VE-Cadherin (Phospho-Tyr731)	1.2055	1.96811	1.5868	0.381303	0.240296
VEGFR1 (Ab-1333)	1.4026	1.24917	1.32588	0.076714	0.0578588
VEGFR1 (Phospho-Tyr1333)	0.597403	0.971429	0.784416	0.187013	0.238411
VEGFR2 (Ab-1054)	1.03743	3.6	2.31872	1.28128	0.552583
VEGFR2 (Ab-1059)	1.28801	1.07907	1.18354	0.104468	0.0882677
VEGFR2 (Ab-1175)	0.713522	0.891694	0.802608	0.0890863	0.110996
VEGFR2 (Ab-1214)	6.06875	6.28173	6.17524	0.106486	0.0172441
VEGFR2 (Ab-951)	2.12223	1.80066	1.96145	0.160783	0.0819717
VEGFR2 (Phospho-Tyr1054)	1.08785	1.01661	1.05223	0.035621	0.0338528
VEGFR2 (Phospho-Tyr1059)	0.733384	0.325581	0.529483	0.203901	0.385095
VEGFR2 (Phospho-Tyr1175)	1.35829	1.7794	1.56885	0.210557	0.134211
VEGFR2 (Phospho-Tyr1214)	0.546982	0.50897	0.527976	0.0190062	0.0359981
VEGFR2 (Phospho-Tyr951)	0.4767	0.43588	0.45629	0.0204097	0.0447296
Vinculin (Ab-821)	0.398778	0.334884	0.366831	0.031947	0.0870892
Vinculin (Phospho-Tyr821)	1.48969	1.64252	1.56611	0.0764191	0.0487956
WASP (Ab-290)	0.514897	1.07641	0.795654	0.280758	0.352864
WASP (Phospho-Tyr290)	0.381971	0.378738	0.380354	0.00161671	0.00425055
WAVE1 (Ab-125)	0.42628	0.741528	0.583904	0.157624	0.269949
WAVE1 (Phospho-Tyr125)	0.380443	0.627243	0.503843	0.1234	0.244917
WEE1 (Ab-53)	0.94576	1.09502	1.02039	0.0746282	0.0731371
WEE1 (Phospho-Ser642)	1.68373	1.52824	1.60598	0.0777444	0.0484092
WWOX (Phospho-Tyr33)	1.10008	0.728239	0.914158	0.185919	0.203377
XIAP (Ab-87)	1.20244	1.27043	1.23644	0.0339936	0.0274932
XIAP (Phospho-Ser87)	0.342246	0.831894	0.58707	0.244824	0.417027
Zap-70 (Ab-292)	0.359053	0.285714	0.322383	0.0366692	0.113744
Zap-70 (Ab-319)	2.13598	1.52957	1.83277	0.303207	0.165436
Zap-70 (Ab-493)	0.877005	1.00997	0.943486	0.0664807	0.0704628
Zap-70 (Phospho-Tyr292)	0.487395	0.334884	0.411139	0.0762556	0.185474
Zap-70 (Phospho-Tyr315)	1.14133	1.22126	1.1813	0.0399666	0.0338328
Zap-70 (Phospho-Tyr319)	1.37357	1.0299	1.20173	0.171834	0.142988
Zap-70 (Phospho-Tyr493)	0.438503	0.374751	0.406627	0.0318759	0.0783911

## Sheet: HCT116-PRL-3
Normalization data of HCT116-PRL-3 of two duplicated test spots
Name	Left-normalization	Right-normalization	Average	SD	CV
14-3-3 theta/tau (Ab-232)	0.810587	0.409655	0.610121	0.200466	0.328568
14-3-3 theta/tau (Phospho-Ser232)	1.34822	1.18759	1.2679	0.0803177	0.0633469
14-3-3 zeta (Ab-58)	0.952854	0.797241	0.875047	0.0778061	0.0889164
14-3-3 zeta (Phospho-Ser58)	0.888337	0.94069	0.914514	0.0261761	0.028623
14-3-3 zeta/beta (Ab-184/186)	4.12738	2.97103	3.54921	0.578172	0.162902
14-3-3 zeta/delta (Ab-232)	0.990902	1.0731	1.032	0.0411009	0.0398264
14-3-3 zeta/delta (Phospho-Thr232)	1.31017	0.733793	1.02198	0.28819	0.281991
4E-BP1 (Ab-36)	0.370554	0.395862	0.383208	0.0126539	0.0330211
4E-BP1 (Ab-45)	0.977667	1.01379	0.99573	0.0180628	0.0181403
4E-BP1 (Ab-65)	3.16294	0.867586	2.01527	1.14768	0.569493
4E-BP1 (Ab-70)	1.10174	0.653793	0.877765	0.223972	0.255162
4E-BP1 (Phospho-Ser65)	0.901572	0.354483	0.628027	0.273544	0.435561
4E-BP1 (Phospho-Thr36)	1.01572	1.16138	1.08855	0.0728319	0.0669074
4E-BP1 (Phospho-Thr45)	1.35153	1.42069	1.38611	0.0345797	0.0249473
4E-BP1 (Phospho-Thr70)	0.800662	0.613793	0.707227	0.0934343	0.132114
6-phosphofructo-2-kinase/fructose-2,6-biphosphatase 2 (PFKFB2)(Ab-483)	0.398677	0.390345	0.394511	0.00416588	0.0105596
6-phosphofructo-2-kinase/fructose-2,6-biphosphatase 2 (PFKFB2)(Phospho-Ser483)	0.72622	0.57931	0.652765	0.0734548	0.112529
Abl1 (Ab-204)	6.04797	2.51724	4.28261	1.76537	0.412218
Abl1 (Ab-754/735)	0.588916	0.681379	0.635148	0.0462314	0.0727884
Abl1 (Phospho-Thr754/735)	0.668321	0.976552	0.822436	0.154115	0.187389
Abl1 (Phospho-Tyr204)	0.909843	0.744828	0.827335	0.0825076	0.099727
Abl1 (Phospho-Tyr412)	1.80149	1.23172	1.51661	0.284882	0.187842
ACC1 (Ab-79)	0.506203	0.615172	0.560688	0.0544845	0.0971743
ACC1 (Ab-80)	1.47229	1.60276	1.53752	0.0652337	0.0424278
ACC1 (Phospho-Ser79)	1.25889	0.388966	0.823929	0.434963	0.527914
ACC1 (Phospho-Ser80)	0.453267	0.489655	0.471461	0.018194	0.0385907
ACK1 (Phospho-Tyr284)	0.464847	1.40138	0.933113	0.468266	0.501832
ACTIN Pan(a/b/g)(Ab-55/53)	1.42266	1.32138	1.37202	0.050642	0.0369105
ACTIN Pan(a/b/g)(Phospho-Tyr55/53)	0.818859	0.975172	0.897015	0.0781569	0.08713
ADD1 (Ab-726)	0.885029	1.06483	0.974928	0.0898993	0.0922112
AFX/FOXO4 (Ab-197)	1.07361	2.30207	1.68784	0.614227	0.363913
AFX/FOXO4 (Phospho-Ser197)	1.64599	1.22897	1.43748	0.208511	0.145054
AKT (Ab-308)	1.8842	2.96552	2.42486	0.540658	0.222965
AKT (Ab-326)	0.98263	1.2469	1.11476	0.132133	0.11853
AKT (Ab-473)	0.516129	0.484138	0.500133	0.0159956	0.0319826
AKT (Phospho-Ser473)	1.29363	0.973793	1.13371	0.159919	0.141058
AKT (Phospho-Thr308)	0.708023	0.791724	0.749874	0.0418505	0.0558101
AKT (Phospho-Tyr326)	1.71712	1.44552	1.58132	0.135802	0.085879
AKT1 (Ab-124)	1.58974	0.867586	1.22866	0.361079	0.293879
AKT1 (Ab-129)	8.72622	9.39172	9.05897	0.332752	0.0367318
AKT1 (Ab-246)	1.31679	1.40552	1.36115	0.0443633	0.0325924
AKT1 (Ab-308)	0.43507	0.875862	0.655466	0.220396	0.336243
AKT1 (Ab-450)	1.46071	0.455172	0.957942	0.502769	0.524843
AKT1 (Ab-474)	0.995864	0.874483	0.935174	0.0606908	0.0648979
AKT1 (Ab-72)	0.805624	0.707586	0.756605	0.0490191	0.0647883
AKT1 (Phospho-Ser124)	0.645161	0.615172	0.630167	0.0149944	0.0237944
AKT1 (Phospho-Ser246)	0.466501	0.903448	0.684975	0.218474	0.318951
AKT1 (Phospho-Thr450)	0.797353	0.747586	0.77247	0.0248835	0.0322129
AKT1 (Phospho-Thr72)	0.519438	0.526897	0.523167	0.0037295	0.0071287
AKT1 (Phospho-Tyr474)	0.818859	1.96138	1.39012	0.57126	0.410944
AKT1/2/3 (Ab-315)	2.34078	0.867586	1.60418	0.736596	0.459172
AKT1S1 (Ab-246)	2.22663	2.61931	2.42297	0.196338	0.081032
AKT1S1 (Phospho-Thr246)	0.923077	0.913103	0.91809	0.00498674	0.00543164
AKT2 (Ab-474)	0.635236	0.577931	0.606583	0.0286523	0.0472356
AKT2 (Phospho-Ser474)	1.1464	1.57379	1.3601	0.213696	0.157118
ALK (Ab-1507)	1.08519	0.677241	0.881218	0.203976	0.231471
ALK (Ab-1604)	0.471464	1.38069	0.926077	0.454613	0.490902
ALK (Phospho-Tyr1507)	2.00993	2.61379	2.31186	0.301934	0.130602
ALK (Phospho-Tyr1604)	1.22911	1.21793	1.22352	0.00559197	0.00457038
AMPK1 (Ab-174)	0.468156	0.409655	0.438905	0.0292502	0.0666434
AMPK1 (Phospho-Thr174)	1.19934	0.824828	1.01208	0.187255	0.18502
AMPK1/AMPK2 (Ab-485/491)	0.873449	0.684138	0.778794	0.0946556	0.121541
AMPK1/AMPK2 (Phospho-Ser485/491)	0.732837	0.753103	0.74297	0.0101332	0.0136388
AMPKbeta1 (Ab-182)	1.07858	1.01241	1.0455	0.0330818	0.0316422
AMPKbeta1 (Phospho-Ser182)	0.688172	0.412414	0.550293	0.137879	0.250556
Amyloid beta A4 (Ab-743/668)	1.31017	0.616552	0.963363	0.346811	0.36
Amyloid beta A4 (Phospho-Thr743/668)	0.61373	0.615172	0.614451	0.000721029	0.00117345
Androgen Receptor (Ab-213)	0.952854	1.00966	0.981254	0.0284008	0.0289433
Androgen Receptor (Ab-650)	0.992556	1.04414	1.01835	0.025791	0.0253264
Androgen Receptor (Phospho-Ser213)	1.40612	1.13517	1.27065	0.135474	0.106618
Androgen Receptor (Phospho-Ser650)	1.75517	0.528276	1.14172	0.613447	0.537299
A-RAF (Ab-301/302)	0.352357	0.384828	0.368592	0.0162351	0.0440463
A-RAF (Phospho-Tyr301/302)	0.937965	0.486897	0.712431	0.225534	0.31657
Arrestin-1 (Ab-412)	1.54177	1.44414	1.49295	0.0488161	0.0326976
Arrestin-1 (Phospho-Ser412)	1.31183	0.598621	0.955224	0.356604	0.373319
ASK1 (Ab-83)	0.911497	0.569655	0.740576	0.170921	0.230795
ASK1 (Ab-966)	1.06534	1.17103	1.11819	0.0528456	0.04726
ASK1 (Phospho-Ser83)	0.784119	0.962759	0.873439	0.0893198	0.102262
ASK1 (Phospho-Ser966)	0.976013	1.95172	1.46387	0.487855	0.333264
ATF-1 (Ab-63)	0.752688	1.37103	1.06186	0.309173	0.291162
ATF-1 (Phospho-Ser63)	0.846981	0.824828	0.835904	0.0110767	0.0132512
ATF2 (Ab-112/94)	0.924731	0.914483	0.919607	0.00512421	0.00557218
ATF2 (Ab-62/44)	0.873449	1.2469	1.06017	0.186724	0.176126
ATF2 (Ab-69/51)	1.16625	1.52276	1.34451	0.178253	0.132579
ATF2 (Ab-71/53)	0.593879	0.623448	0.608664	0.0147845	0.0242901
ATF2 (Ab-73/55)	1.18445	1.60966	1.39705	0.212603	0.152179
ATF2 (Phospho-Ser112/94)	1.5335	2.07448	1.80399	0.270492	0.149941
ATF2 (Phospho-Ser62/44)	1.52026	1.16138	1.34082	0.179443	0.13383
ATF2 (Phospho-Thr69/51)	0.951199	1.04	0.9956	0.0444003	0.0445966
ATF2 (Phospho-Thr71/53)	1.32672	1.73241	1.52957	0.202849	0.132619
ATF2 (Phospho-Thr73/55)	1.70058	1.84828	1.77443	0.0738484	0.0416182
ATF4 (Ab-245)	0.653433	0.726897	0.690165	0.036732	0.0532221
ATF4 (Phospho-Ser245)	1.57816	1.40966	1.49391	0.0842543	0.0563985
ATM (Ab-1981)	0.808933	0.566897	0.687915	0.121018	0.17592
ATP1A1/Na+K+ ATPase1 (Ab-23)	1.09181	0.513103	0.802457	0.289354	0.360585
ATP1A1/Na+K+ ATPase1 (Phospho-Ser23)	1.37304	0.638621	1.00583	0.367207	0.36508
ATPase (Ab-16)	0.582299	0.65931	0.620805	0.0385055	0.0620251
ATPase (Phospho-Ser16)	0.30273	0.362759	0.332744	0.0300145	0.0902031
ATP-Citrate Lyase (Ab-454)	0.985939	1.16	1.07297	0.0870306	0.0811119
ATP-Citrate Lyase (Phospho-Ser454)	0.739454	0.602759	0.671106	0.0683477	0.101843
ATRIP (Ab-68/72)	2.84036	2.77931	2.80984	0.0305268	0.0108643
ATRIP (Phospho-Ser68/72)	0.908189	0.766897	0.837543	0.070646	0.0843492
AurA (Ab-342)	0.484698	0.452414	0.468556	0.0161422	0.0344509
AurB (Ab-12)	0.483044	0.409655	0.44635	0.0366943	0.0822099
AurB (Ab-232)	0.574028	0.375172	0.4746	0.0994279	0.209498
AurB (Phospho-Thr232)	1.65426	0.917241	1.28575	0.368509	0.28661
AurB (Phospho-Tyr12)	1.2225	0.656552	0.939525	0.282973	0.301187
AurB/C (Ab-202/175)	1.15798	1.05793	1.10796	0.0500254	0.045151
AURORA KINASE (Ab-288)	0.891646	0.806897	0.849271	0.0423747	0.0498954
AURORA KINASE (Phospho-Thr288)	1.32175	0.577931	0.949842	0.371911	0.391551
AXL (Phospho-Tyr691)	2.90653	2.13379	2.52016	0.386371	0.153312
BAD (Ab-112)	1.20099	1.2331	1.21705	0.0160554	0.0131921
BAD (Ab-134)	0.497932	0.525517	0.511725	0.0137925	0.026953
BAD (Ab-136)	0.464847	0.486897	0.475872	0.0110248	0.0231676
BAD (Ab-155)	0.585608	0.892414	0.739011	0.153403	0.207579
BAD (Ab-91/128)	0.555831	0.587586	0.571709	0.0158775	0.027772
BAD (Phospho-Ser112)	1.29363	1.18483	1.23923	0.0544018	0.0438997
BAD (Phospho-Ser134)	1.27213	0.663448	0.967787	0.304339	0.314469
BAD (Phospho-Ser136)	1.2225	1.35448	1.28849	0.0659924	0.0512168
BAD (Phospho-Ser155)	0.622002	0.651034	0.636518	0.0145164	0.022806
BAD (Phospho-Ser91/128)	0.540943	0.383448	0.462196	0.0787473	0.170377
BAX (Ab-167)	0.681555	0.467586	0.574571	0.106984	0.186199
BCL-2 (Ab-56)	0.602151	0.573793	0.587972	0.0141787	0.0241146
BCL-2 (Ab-69)	0.807279	0.684138	0.745708	0.0615704	0.0825663
BCL-2 (Ab-70)	0.324235	0.422069	0.373152	0.048917	0.131091
BCL-2 (Phospho-Ser70)	0.977667	1.00138	0.989523	0.0118559	0.0119814
BCL-2 (Phospho-Ser87)	1.86435	0.515862	1.19011	0.674244	0.566541
BCL-2 (Phospho-Thr56)	1.30025	1.26759	1.28392	0.016331	0.0127196
BCL-2 (Phospho-Thr69)	1.0885	0.57931	0.833907	0.254596	0.305305
BCL-6 (Ab-333)	1.06534	0.811034	0.938189	0.127154	0.135532
BCL-XL (Ab-47)	1.38462	1.63448	1.50955	0.124934	0.0827623
BCL-XL (Ab-62)	13.3102	15.16	14.2351	0.924913	0.0649742
BCL-XL (Phospho-Ser62)	1.45906	1.39586	1.42746	0.0315975	0.0221355
BCL-XL (Phospho-Thr47)	0.787428	0.831724	0.809576	0.0221483	0.0273579
BCR (Ab-177)	0.812242	0.722759	0.7675	0.0447415	0.058295
BCR (Ab-360)	0.420182	0.434483	0.427332	0.0071504	0.0167326
BCR (Phospho-Tyr177)	1.37304	0.573793	0.973414	0.399621	0.410536
BCR (Phospho-Tyr360)	1.40943	2.48276	1.94609	0.536665	0.275765
Beta actin	2.78908	2.14207	2.46558	0.323506	0.131209
BID (Ab-78)	1.1464	1.25793	1.20217	0.0557645	0.0463867
BID (Phospho-Ser78)	1.53184	1.64276	1.5873	0.0554571	0.0349379
BIM (Ab-69/65)	0.974359	0.987586	0.980973	0.00661362	0.0067419
BIM (Phospho-Ser69/65)	1.5732	1.1669	1.37005	0.203152	0.148281
BLNK (Ab-96)	1.24897	1.46621	1.35759	0.10862	0.0800099
BLNK (Phospho-Tyr84)	1.15633	1.6731	1.41472	0.258388	0.182643
BLNK (Phospho-Tyr96)	1.2804	0.651034	0.965716	0.314681	0.325853
B-RAF (Ab-446)	0.504549	0.511724	0.508137	0.00358746	0.00706003
B-RAF (Ab-598)	2.17039	1.72276	1.94657	0.223815	0.114979
B-RAF (Ab-601)	0.390405	0.45931	0.424858	0.0344525	0.0810919
B-RAF (Phospho-Ser446)	0.974359	0.955862	0.965111	0.00924845	0.00958279
B-RAF (Phospho-Ser601)	0.512821	0.433103	0.472962	0.0398585	0.0842743
B-RAF (Phospho-Thr598)	0.774194	0.627586	0.70089	0.0733037	0.104587
BRCA1 (Ab-1423)	10.9512	5.98207	8.46663	2.48457	0.293454
BRCA1 (Ab-1457)	1.12159	1.12966	1.12562	0.00403354	0.00358339
BRCA1 (Ab-1524)	0.805624	0.777931	0.791778	0.0138467	0.0174881
BRCA1 (Phospho-Ser1423)	0.885029	2.12276	1.50389	0.618865	0.411508
BRCA1 (Phospho-Ser1457)	0.906534	1.02897	0.96775	0.0612156	0.0632556
BRCA1 (Phospho-Ser1524)	1.30687	0.936552	1.12171	0.185157	0.165067
Breast tumor kinase (Phospho-Tyr447)	0.600496	0.645517	0.623007	0.0225105	0.036132
BTK (Ab-223)	1.19107	1.20414	1.1976	0.00653547	0.00545713
BTK (Phospho-Tyr223)	0.79239	1.66897	1.23068	0.438288	0.356135
BTK (Phospho-Tyr550)	0.476427	0.451034	0.463731	0.0126962	0.0273783
c-Abl (Ab-412)	0.739454	1.05655	0.898003	0.158549	0.176557
c-Abl (Phospho-Tyr245)	0.544251	0.604138	0.574195	0.0299432	0.0521482
c-Abl (Phospho-Tyr412)	1.17783	0.937931	1.05788	0.119951	0.113388
Calmodulin (Ab-79/81)	0.956162	1.07448	1.01532	0.0591603	0.0582675
Calmodulin (Phospho-Thr79/Ser81)	0.856907	0.371034	0.613971	0.242936	0.39568
Calsenilin/KCNIP3 (Ab-63)	0.870141	0.97931	0.924725	0.0545849	0.0590282
Calsenilin/KCNIP3 (Phospho-Ser63)	2.26634	2.22621	2.24627	0.0200645	0.00893234
CaMK1-a (Ab-177)	1.19603	1.11448	1.15526	0.0407735	0.0352939
CaMK1-a (Phospho-Thr177)	0.661704	0.393103	0.527404	0.1343	0.254644
CaMK2 (Phospho-Thr305)	0.358974	1.15862	0.758798	0.399823	0.526917
CaMK2-beta/gamma/delta (Ab-287)	1.10339	1.09517	1.09928	0.00410941	0.00373827
CaMK2-beta/gamma/delta (Phospho-Thr287)	0.473118	1.68138	1.07725	0.604131	0.560809
CaMK4 (Ab-196/200)	0.567411	0.54069	0.55405	0.0133607	0.0241146
CaMK4 (Phospho-Thr196/200)	1.38462	0.962759	1.17369	0.210928	0.179714
CaMKII (Ab-286)	1.02068	1.17931	1.09999	0.079316	0.0721059
CaMKII (Phospho-Thr286)	1.82299	1.39448	1.60874	0.214256	0.133182
CASP1 (Ab-376)	0.752688	0.617931	0.68531	0.0673786	0.0983184
CASP1 (Phospho-Ser376)	1.37965	1.25517	1.31741	0.0622401	0.0472442
CASP2 (Ab-157)	0.633581	0.415172	0.524377	0.109205	0.208256
CASP2 (Phospho-Ser157)	0.610422	0.649655	0.630039	0.0196167	0.0311357
CASP6 (Ab-Ser257)	0.830438	1.38621	1.10832	0.277884	0.250725
CASP6 (Phospho-Ser257)	0.405294	0.366897	0.386095	0.0191985	0.0497249
CASP8 (Ab-347)	0.98263	1.20828	1.09545	0.112823	0.102992
CASP8 (Phospho-Ser347)	1.60794	1.50069	1.55432	0.0536254	0.034501
CASP9 (Ab-125)	1.38627	0.812414	1.09934	0.286928	0.261
CASP9 (Phospho-Thr125)	0.329198	0.311724	0.320461	0.00873677	0.0272631
Caspase 9 (Ab-144)	0.555831	0.612414	0.584123	0.0282913	0.0484338
Caspase 9 (Ab-153)	1.08354	0.965517	1.02453	0.0590114	0.0575986
Caspase 9 (Ab-196)	2.94293	3.31586	3.1294	0.186467	0.0595856
Caspase 9 (Phospho-Ser144)	1.42928	0.663448	1.04636	0.382916	0.365949
Caspase 9 (Phospho-Ser196)	1.89082	1.64966	1.77024	0.120582	0.0681162
Caspase 9 (Phospho-Tyr153)	0.878412	1.54621	1.21231	0.333897	0.275423
Caspase-3 (Ab-150)	0.835401	0.833103	0.834252	0.00114885	0.00137711
Caspase-3 (Phospho-Ser150)	0.33416	0.682759	0.50846	0.174299	0.342798
Catalase (Ab-385)	1.29363	1.41379	1.35371	0.060081	0.0443824
Catalase (Phospho-Tyr385)	1.689	1.70621	1.6976	0.00860386	0.00506824
Catenin beta (Ab-37)	0.810587	0.754483	0.782535	0.0280523	0.0358479
Catenin beta (Ab-41/45)	0.913151	1.06621	0.989679	0.0765278	0.0773258
Catenin beta (Ab-654)	0.709677	0.823448	0.766563	0.0568854	0.0742084
Catenin beta (CTNNB)(Ab-33)	0.870141	1.05793	0.964036	0.0938952	0.0973981
Catenin beta (CTNNB)(Ab-489)	0.436725	0.350345	0.393535	0.0431899	0.109749
Catenin beta (CTNNB)(Phospho-Tyr489)	1.44417	0.668966	1.05657	0.387602	0.36685
Catenin beta (Phospho-Ser33)	0.923077	0.866207	0.894642	0.028435	0.0317837
Catenin beta (Phospho-Ser37)	1.15302	1.30897	1.23099	0.0779732	0.0633418
Catenin beta (Phospho-Thr41/Ser45)	0.751034	0.782069	0.766551	0.0155175	0.0202433
Catenin beta (Phospho-Tyr654)	0.552523	1.10897	0.830744	0.278221	0.334906
Catenin delta-1 (Ab-228)	1.54508	1.30483	1.42495	0.120125	0.0843014
Catenin delta-1 (Phospho-Tyr228)	0.894955	0.853793	0.874374	0.0205807	0.0235376
Caveolin-1 (Ab-14)	0.491315	0.611034	0.551175	0.0598597	0.108604
Caveolin-1 (Phospho-Tyr14)	0.578991	0.983448	0.78122	0.202229	0.258863
CBL (Phospho-Tyr700)	1.29529	1.39724	1.34626	0.050978	0.0378663
CBL (Phospho-Tyr774)	0.355666	0.72	0.537833	0.182167	0.338706
CD19 (Ab-531)	0.914806	0.428966	0.671886	0.24292	0.36155
CD19 (Phospho-Tyr531)	0.590571	0.891034	0.740803	0.150232	0.202796
CD22/BL-CAM (Phospho-Tyr807)	0.937965	1.41517	1.17657	0.238604	0.202796
CD227/mucin 1 (Ab-1243)	0.425145	0.328276	0.37671	0.0484344	0.128572
CD227/mucin 1 (Phospho-Tyr1243)	1.33168	1.13103	1.23136	0.100322	0.081473
CD28 (Phospho-Tyr218)	1.34326	1.19448	1.26887	0.0743881	0.0586254
CD32 (FcgammaRIIb)(Ab-292)	7.31183	8.35586	7.83385	0.522017	0.0666361
CD3Z (Ab-142)	1.05707	1.0869	1.07198	0.0149123	0.0139109
CD3Z (Phospho-Tyr142)	1.56658	1.04966	1.30812	0.258464	0.197585
CD4 (Ab-433)	3.15302	1.40966	2.28134	0.871682	0.382093
CD4 (Phospho-Ser433)	1.63275	0.722759	1.17776	0.454998	0.386326
CD45 (Phospho-Ser1007)	0.901572	0.507586	0.704579	0.196993	0.279589
CD5 (Ab-453)	1.08354	1.2731	1.17832	0.0947817	0.0804378
CD5 (Phospho-Tyr453)	0.901572	0.697931	0.799751	0.10182	0.127315
CDC2 (Ab-15)	1.34822	1.32414	1.33618	0.0120419	0.00901216
CDC2 (Phospho-Tyr15)	0.709677	0.790345	0.750011	0.0403337	0.0537775
CDC25A (Ab-124)	0.282878	0.244138	0.263508	0.0193702	0.0735091
CDC25A (Ab-178)	2.756	1.1669	1.96145	0.79455	0.405084
CDC25A (Ab-75)	1.51861	1.57379	1.5462	0.0275913	0.0178446
CDC25A (Phospho-Ser124)	1.11993	1.25793	1.18893	0.0689986	0.0580341
CDC25A (Phospho-Ser75)	1.49214	1.07172	1.28193	0.210209	0.163978
CDC25B (Ab-323)	0.449959	0.464828	0.457393	0.00743447	0.016254
CDC25B (Ab-353)	0.294458	0.256552	0.275505	0.0189533	0.0687946
CDC25B (Phospho-Ser323)	0.378825	0.584828	0.481827	0.103001	0.213772
CDC25B (Phospho-Ser353)	1.43093	0.691034	1.06098	0.36995	0.348686
CDC25C (Ab-216)	9.01406	7.59724	8.30565	0.70841	0.0852925
CDC25C (Phospho-Ser216)	1.40116	1.02621	1.21368	0.187476	0.154468
CDC25C (Phospho-Thr48)	0.727874	0.826207	0.777041	0.0491663	0.0632738
CDK1/CDC2 (Ab-14)	1.14971	0.569655	0.859683	0.290028	0.337366
CDK1/CDC2 (Phospho-Thr14)	0.588916	1.70345	1.14618	0.557266	0.486193
CDK2 (Ab-160)	1.01406	1.18207	1.09807	0.0840039	0.0765017
CDK2 (Phospho-Thr160)	1.58478	1.42207	1.50342	0.0813559	0.0541137
CDK5 (Ab-15)	3.05873	2.6069	2.83281	0.225915	0.0797493
CDK5 (Phospho-Tyr15)	1.85112	2	1.92556	0.0744417	0.0386598
CDK7 (Ab-170)	1.07031	0.973793	1.02205	0.0482565	0.0472154
CDK7 (Phospho-Thr170)	0.5244	1.83586	1.18013	0.655731	0.555642
Chk1 (Ab-280)	0.426799	0.303448	0.365124	0.0616754	0.168916
Chk1 (Ab-286)	1.10835	0.704828	0.906591	0.201763	0.222552
Chk1 (Ab-317)	1.30852	0.936552	1.12254	0.185984	0.165682
Chk1 (Ab-345)	1.97022	0.812414	1.39132	0.578905	0.416084
Chk1 (Phospho-Ser280)	1.12655	1.34207	1.23431	0.107759	0.0873031
Chk1 (Phospho-Ser286)	1.26716	0.822069	1.04462	0.222547	0.213042
Chk1 (Phospho-Ser296)	0.782465	0.798621	0.790543	0.00807792	0.0102182
Chk1 (Phospho-Ser301)	0.671629	1.72	1.19581	0.524185	0.43835
Chk1 (Phospho-Ser317)	0.651778	0.733793	0.692786	0.0410074	0.059192
Chk1 (Phospho-Ser345)	1.38131	0.830345	1.10583	0.275481	0.249118
Chk2 (Ab-383)	1.21754	1.29793	1.25773	0.0401979	0.0319606
Chk2 (Ab-387)	1.76013	1.31724	1.53869	0.221445	0.143918
Chk2 (Ab-516)	1.06865	1.1931	1.13088	0.0622258	0.0550244
Chk2 (Ab-68)	1.95037	2.04828	1.99932	0.0489518	0.0244842
Chk2 (Phospho-Ser516)	1.35815	1.09655	1.22735	0.130798	0.106569
Chk2 (Phospho-Thr383)	0.785773	0.762759	0.774266	0.0115074	0.0148623
Chk2 (Phospho-Thr387)	1.32341	1.29241	1.30791	0.015497	0.0118487
Chk2 (Phospho-Thr68)	1.13317	1.11862	1.12589	0.00727361	0.00646029
c-Jun (Ab-170)	0.93962	1.20552	1.07257	0.132949	0.123954
c-Jun (Ab-239)	0.671629	0.502069	0.586849	0.0847802	0.144467
c-Jun (Ab-243)	2.05128	2.05793	2.05461	0.00332449	0.00161807
c-Jun (Ab-63)	1.30025	1.25517	1.27771	0.0225379	0.0176393
c-Jun (Ab-73)	12.9082	11.4524	12.1803	0.727887	0.0597594
c-Jun (Ab-91)	0.304384	0.28	0.292192	0.0121919	0.0417256
c-Jun (Ab-93)	0.577337	0.557241	0.567289	0.0100476	0.0177117
c-Jun (Phospho-Ser243)	1.15302	1.61379	1.38341	0.230387	0.166536
c-Jun (Phospho-Ser63)	1.67742	1.32966	1.50354	0.173882	0.115649
c-Jun (Phospho-Ser73)	1.30852	1.33931	1.32391	0.0153955	0.0116287
c-Jun (Phospho-Thr239)	0.951199	0.691034	0.821117	0.130082	0.158421
c-Jun (Phospho-Thr91)	1.11828	1.21517	1.16673	0.0484464	0.0415234
c-Jun (Phospho-Thr93)	1.14971	2.14621	1.64796	0.498248	0.302343
c-Jun (Phospho-Tyr170)	1.48222	1.14621	1.31421	0.168005	0.127837
CK1-A (Ab-321)	0.799007	0.390345	0.594676	0.204331	0.343601
CK1-A (Phospho-Thr321)	2.26634	2.22621	2.24627	0.0200645	0.00893234
CK1-A/A2 (Phospho-Tyr294)	1.19438	0.964138	1.07926	0.115119	0.106665
CK2-b (Ab-209)	0.373863	0.406897	0.39038	0.0165169	0.0423099
CK2-b (Phospho-Ser209)	0.653433	0.611034	0.632234	0.0211991	0.0335304
c-Kit (Ab-721)	1.23739	1.33655	1.28697	0.0495827	0.0385267
c-Kit (Phospho-Tyr721)	1.11828	1.2469	1.18259	0.0643085	0.0543795
claudin 3 (Ab-219)	1.2043	1.35034	1.27732	0.0730219	0.0571679
claudin 3 (Phospho-Tyr219)	1.68569	1.46207	1.57388	0.111811	0.0710415
claudin 6 (Phospho-Tyr219)	2.17866	1.97931	2.07899	0.0996749	0.047944
claudin 7 (Ab-210)	0.502895	0.451034	0.476965	0.0259302	0.0543651
claudin 7 (Phospho-Tyr210)	1.77667	1.70621	1.74144	0.035234	0.0202327
c-met (Ab-1003)	0.787428	1.21517	1.0013	0.213872	0.213595
c-met (Phospho-Tyr1003)	0.441687	0.368276	0.404982	0.0367057	0.0906356
Coagulation Factor III (Phospho-Ser290)	0.985939	0.488276	0.737107	0.248831	0.337578
cofilin (Ab-3)	1.3019	1.10483	1.20336	0.0985374	0.0818849
cofilin (Phospho-Ser3)	1.00579	0.831724	0.918757	0.0870329	0.0947289
Connexin 43 (Ab-367)	0.755997	0.630345	0.693171	0.0628259	0.0906356
Connexin 43 (Phospho-Ser367)	1.36973	0.924138	1.14693	0.222795	0.194253
Cortactin (Ab-421)	1.04715	1.0469	1.04702	0.000124925	0.000119315
Cortactin (Ab-466)	0.873449	1.09931	0.98638	0.112931	0.11449
Cortactin (Phospho-Tyr421)	2.00496	1.82897	1.91696	0.0879986	0.0459052
Cortactin (Phospho-Tyr466)	0.790736	0.94069	0.865713	0.0749768	0.086607
COT (Ab-290)	1.37965	0.96	1.16983	0.209826	0.179365
COT (Phospho-Thr290)	0.486352	0.50069	0.493521	0.00716865	0.0145255
CPI17 alpha (Ab-38)	0.899917	0.976552	0.938235	0.0383172	0.0408397
CPI17 alpha (Phospho-Thr38)	0.894955	0.642759	0.768857	0.126098	0.164007
c-PLA2 (Ab-505)	0.794045	0.753103	0.773574	0.0204706	0.0264624
c-PLA2 (Phospho-Ser505)	1.0885	0.550345	0.819424	0.269079	0.328376
c-Raf (Ab-296)	1.56989	1.58345	1.57667	0.0067779	0.00429887
c-Raf (Ab-43)	1.3383	1.28	1.30915	0.0291481	0.0222649
c-Raf (Phospho-Ser296)	1.40943	1.10483	1.25713	0.152301	0.12115
c-Raf (Phospho-Ser43)	0.397022	0.416552	0.406787	0.0097647	0.0240044
CREB (Ab-100)	0.936311	0.82069	0.8785	0.0578107	0.0658061
CREB (Ab-121)	0.388751	0.393103	0.390927	0.00217621	0.00556678
CREB (Ab-129)	0.64847	0.788966	0.718718	0.0702479	0.0977405
CREB (Ab-133)	0.521092	0.529655	0.525373	0.00428168	0.00814978
CREB (Ab-142)	0.858561	0.813793	0.836177	0.0223838	0.0267693
CREB (Phospho-Ser121)	0.941274	0.921379	0.931327	0.00994723	0.0106807
CREB (Phospho-Ser129)	1.1464	1.41931	1.28286	0.136454	0.106367
CREB (Phospho-Ser133)	1.28371	1.77379	1.52875	0.245044	0.16029
CREB (Phospho-Ser142)	1.52854	0.76	1.14427	0.384268	0.33582
CREB (Phospho-Thr100)	1.40281	1.24414	1.32348	0.0793372	0.0599461
CrkII (Ab-221)	0.990902	1.15724	1.07407	0.0831699	0.0774342
CrkII (Phospho-Tyr221)	1.68569	1.45655	1.57112	0.114569	0.0729221
CrkL (Phospho-Tyr207)	0.765922	0.871724	0.818823	0.0529009	0.0646061
CSFR (Ab-561)	0.488007	0.529655	0.508831	0.0208243	0.0409257
CSFR (Phospho-Tyr561)	2.41687	1.94069	2.17878	0.238092	0.109278
CXCR4 (Phospho-Ser339)	0.352357	0.907586	0.629972	0.277614	0.440678
Cyclin B1 (Ab-126)	0.537634	0.66069	0.599162	0.0615276	0.102689
Cyclin B1 (Ab-147)	1.15964	0.838621	0.999128	0.160508	0.160648
Cyclin B1 (Phospho-Ser126)	1.88751	0.984828	1.43617	0.451341	0.314268
Cyclin B1 (Phospho-Ser147)	0.719603	1.16828	0.943939	0.224336	0.23766
Cyclin C (Phospho-Ser275)	1.06534	1.61379	1.33957	0.274225	0.204711
Cyclin D1 (Ab-286)	1.70389	2.29931	2.0016	0.297711	0.148737
Cyclin D1 (Ab-90)	0.569065	0.566897	0.567981	0.0010844	0.00190921
Cyclin D1 (Phospho-Thr286)	2.96443	1.19586	2.08015	0.884286	0.425107
Cyclin D2 (Ab-280)	1.05542	0.910345	0.982881	0.0725364	0.0737998
Cyclin D3 (Ab-283)	0.876758	1.56828	1.22252	0.345759	0.282826
Cyclin D3 (Phospho-Thr283)	0.387097	0.353103	0.3701	0.0169967	0.0459245
Cyclin E1 (Ab-395)	0.55914	0.588966	0.574053	0.0149129	0.0259782
Cyclin E1 (Ab-77)	6.49297	5.32276	5.90786	0.585105	0.0990384
Cyclin E1 (Phospho-Thr395)	1.31679	0.957241	1.13702	0.179775	0.158111
Cyclin E1 (Phospho-Thr77)	0.891646	1.14759	1.01962	0.12797	0.125508
Cyclin E2 (Ab-392)	0.526055	0.495172	0.510614	0.0154411	0.0302403
Cytokeratin 18 (Ab-52)	0.282878	0.332414	0.307646	0.0247677	0.0805071
Cytokeratin 18 (Phospho-Ser52)	1.89909	1.01793	1.45851	0.44058	0.302075
Cytokeratin 8 (Ab-431)	1.29032	1.29517	1.29275	0.00242492	0.00187579
Cytokeratin 8 (Phospho-Ser431)	0.906534	1.86897	1.38775	0.481216	0.34676
DAB1 (Ab-220)	0.572374	0.662069	0.617221	0.0448476	0.0726604
DAB1 (Ab-232)	0.772539	0.628966	0.700752	0.0717869	0.102443
DAB1 (Phospho-Tyr220)	1.689	1.70345	1.69622	0.00722455	0.0042592
DAB1 (Phospho-Tyr232)	0.79239	0.746207	0.769299	0.0230918	0.0300166
DAPP1 (Ab-139)	0.507858	0.532414	0.520136	0.012278	0.0236054
DAPP1 (Phospho-Tyr139)	0.889992	1.15862	1.02431	0.134314	0.131127
DARPP-32 (Ab-34)	1.8842	2.27724	2.08072	0.19652	0.0944479
DARPP-32 (Ab-75)	0.856907	0.955862	0.906384	0.0494778	0.0545881
DARPP-32 (Phospho-Thr34)	0.813896	0.826207	0.820051	0.00615556	0.00750631
DARPP-32 (Phospho-Thr75)	1.00579	1.17793	1.09186	0.0860706	0.0788293
DAXX (Ab-668)	11.7833	10.2083	10.9958	0.787508	0.0716191
DAXX (Phospho-Ser668)	1.57651	1.66897	1.62274	0.046228	0.0284877
DDX5/DEAD-box protein 5 (Ab-593)	0.918114	1.03586	0.976988	0.058874	0.0602607
DDX5/DEAD-box protein 5 (Phospho-Tyr593)	2.19024	2.0869	2.13857	0.0516717	0.0241618
DNA-PK (Ab-2056)	0.317618	0.387586	0.352602	0.0349842	0.0992172
DNA-PK (Ab-2638)	0.580645	0.591724	0.586185	0.00553949	0.00945007
DNA-PK (Ab-2647)	0.574028	0.721379	0.647704	0.0736756	0.113749
DNA-PK (Phospho-Thr2638)	1.31183	0.987586	1.14971	0.162121	0.141011
DNA-PK (Phospho-Thr2647)	1.18941	0.951724	1.07057	0.118844	0.11101
Dok-1 (Ab-362)	1.06203	1.25379	1.15791	0.0958792	0.0828034
Dok-1 (Ab-398)	1.06369	1.00276	1.03322	0.0304652	0.0294856
Dok-1 (Phospho-Tyr362)	0.732837	0.722759	0.727798	0.00503922	0.00692392
Dok-1 (Phospho-Tyr398)	1.55997	1.48552	1.52274	0.0372248	0.0244459
Dok-2 (Ab-299)	1.2622	1.15862	1.21041	0.0517897	0.0427869
Dok-2 (Phospho-Tyr299)	1.00083	0.976552	0.988689	0.0121377	0.0122766
DYN1 (Ab-774)	10.1406	8.74069	9.44065	0.699961	0.0741433
DYN1 (Phospho-Ser774)	1.1828	1.04414	1.11347	0.0693289	0.062264
E2F1 (Ab-433)	0.574028	0.568276	0.571152	0.00287613	0.00503567
E2F1 (Phospho-Thr433)	1.0488	1.27862	1.16371	0.11491	0.0987445
EEF2 (Ab-56)	1.96526	1.08414	1.5247	0.440561	0.28895
EEF2 (Phospho-Thr56)	1.57651	1.25241	1.41446	0.162048	0.114565
eEF2K (Ab-366)	1.02564	1.37517	1.20041	0.174766	0.145589
eEF2K (Phospho-Ser366)	1.45906	1.00276	1.23091	0.228149	0.18535
EGFR (Ab-1016)	1.09512	1.04966	1.07239	0.0227324	0.0211979
EGFR (Ab-1069)	0.311001	0.391724	0.351362	0.0403617	0.114872
EGFR (Ab-1070)	1.56989	1.23172	1.40081	0.169084	0.120705
EGFR (Ab-1092)	0.732837	1.07724	0.905039	0.172202	0.19027
EGFR (Ab-1110)	0.620347	0.575172	0.59776	0.0225875	0.0377869
EGFR (Ab-1172)	0.913151	0.97931	0.946231	0.0330795	0.0349592
EGFR (Ab-1197)	1.00744	0.944828	0.976136	0.0313083	0.0320737
EGFR (Ab-678)	1.10339	1.09379	1.09859	0.00479906	0.00436838
EGFR (Ab-693)	0.957816	0.951724	0.95477	0.00304612	0.00319042
EGFR (Ab-869)	2.64847	2.80966	2.72906	0.0805927	0.0295313
EGFR (Ab-998)	1.10174	0.924138	1.01294	0.0887995	0.0876654
EGFR (Phospho-Ser1070)	0.615385	0.551724	0.583554	0.0318302	0.0545455
EGFR (Phospho-Thr678)	0.99421	1.01103	1.00262	0.0084122	0.00839019
EGFR (Phospho-Thr693)	0.483044	0.855172	0.669108	0.186064	0.278078
EGFR (Phospho-Tyr1016)	1.26551	1.12414	1.19482	0.0706854	0.0591597
EGFR (Phospho-Tyr1069)	0.706369	0.565517	0.635943	0.0704258	0.110742
EGFR (Phospho-Tyr1092)	1.46567	0.637241	1.05146	0.414216	0.393945
EGFR (Phospho-Tyr1110)	0.987593	0.942069	0.964831	0.022762	0.0235917
EGFR (Phospho-Tyr1172)	0.931348	1.02345	0.977398	0.04605	0.0471149
EGFR (Phospho-Tyr1197)	1.33333	1.53379	1.43356	0.10023	0.0699166
EGFR (Phospho-Tyr869)	1.03722	1.50897	1.27309	0.235872	0.185275
eIF2A (Ab-51)	1.51199	1.24	1.376	0.135997	0.098835
eIF2A (Phospho-Ser51)	1.02399	1.39724	1.21061	0.186627	0.154159
eIF4B (Phospho-Ser422)	0.443342	0.573793	0.508567	0.0652257	0.128254
eIF4E (Ab-209)	1.02233	0.921379	0.971856	0.0504766	0.0519384
eIF4E (Phospho-Ser209)	1.55831	1.60552	1.58191	0.0236023	0.0149201
eIF4G (Ab-1108)	1.0091	0.929655	0.969377	0.0397216	0.0409765
eIF4G (Phospho-Ser1108)	0.909843	1.14207	1.02596	0.116113	0.113175
Elk-1 (Ab-383)	1.35318	1.2469	1.30004	0.0531439	0.0408787
Elk1 (Ab-389)	0.903226	0.704828	0.804027	0.0991991	0.123378
Elk1 (Ab-417)	0.765922	0.508966	0.637444	0.128478	0.201552
Elk-1 (Phospho-Ser383)	1.30025	0.532414	0.916331	0.383917	0.418972
Elk1 (Phospho-Ser389)	0.729529	0.606897	0.668213	0.061316	0.0917612
Elk1 (Phospho-Thr417)	1.63772	1.54759	1.59265	0.0450655	0.0282959
Empty	0.160463	0.166897	0.16368	0.00321668	0.0196523
Empty	0.165426	0.166897	0.166161	0.00073529	0.00442516
Empty	0.175352	0.131034	0.153193	0.0221585	0.144644
Empty	0.168734	0.161379	0.165057	0.00367759	0.0222807
eNOS (Ab-1177)	1.7105	1.28414	1.49732	0.213183	0.142376
eNOS (Ab-1179)	0.969396	1.13379	1.05159	0.0821985	0.0781655
eNOS (Ab-495)	0.349049	0.395862	0.372455	0.0234066	0.0628441
eNOS (Ab-615)	0.33416	0.395862	0.365011	0.0308508	0.0845201
eNOS (Phospho-Ser1177)	1.49049	1.67172	1.58111	0.0906181	0.0573131
eNOS (Phospho-Ser615)	1.28536	1.05103	1.1682	0.117163	0.100294
eNOS (Phospho-Thr495)	1.1067	1.33517	1.22094	0.114236	0.0935645
EPB41 (Ab-418/660)	0.580645	0.652414	0.616529	0.0358843	0.0582037
EPB41 (Phospho-Tyr418/660)	0.605459	0.736552	0.671005	0.0655463	0.0976838
EPHA2/3/4 (Ab-588/596)	1.42928	0.896552	1.16292	0.266364	0.229049
EPHA2/3/4 (Phospho-Tyr588/596)	0.8933	0.761379	0.82734	0.0659605	0.079726
EPHB1/2 (Ab-594/604)	0.898263	0.987586	0.942925	0.0446616	0.047365
EPHB1/2 (Phospho-Tyr594/604)	1.2622	1.36414	1.31317	0.0509689	0.0388136
Ephrin B (Ab-330)	1.02399	1.07862	1.0513	0.027317	0.0259839
Ephrin B (Phospho-Tyr330)	0.752688	0.824828	0.788758	0.0360697	0.0457298
Ephrin B1/B2/B3 (Phospho-Tyr324)	6.24814	2.72	4.48407	1.76407	0.393408
Ephrin-B1 (Ab-Tyr317)	0.722911	0.837241	0.780076	0.0571649	0.0732812
Ephrin-B1 (Phospho-Tyr317)	1.11663	0.986207	1.05142	0.0652092	0.0620204
Epo-R (Ab-368)	1.12159	1.10207	1.11183	0.00975956	0.00877794
Epo-R (Phospho-Tyr368)	0.896609	0.889655	0.893132	0.0034768	0.00389282
ERK3 (Ab-189)	0.383788	0.473103	0.428446	0.0446576	0.104232
ERK3 (Phospho-Ser189)	0.580645	0.533793	0.557219	0.023426	0.042041
ERK8 (Phospho-Thr175/Tyr177)	0.641853	1.38069	1.01127	0.369418	0.365301
Estrogen Receptor-alpha (Ab-104)	1.0091	1.09655	1.05283	0.0437266	0.0415327
Estrogen Receptor-alpha (Ab-106)	4.4086	5.33379	4.8712	0.462595	0.0949655
Estrogen Receptor-alpha (Ab-118)	0.790736	0.873103	0.83192	0.0411837	0.0495044
Estrogen Receptor-alpha (Ab-167)	1.10339	1.09793	1.10066	0.0027301	0.00248042
Estrogen Receptor-alpha (Phospho-Ser104)	1.75186	0.732414	1.24214	0.509724	0.41036
Estrogen Receptor-alpha (Phospho-Ser106)	1.8445	1.72828	1.78639	0.0581119	0.0325304
Estrogen Receptor-alpha (Phospho-Ser118)	1.79818	1.71034	1.75426	0.0439177	0.0250349
Estrogen Receptor-alpha (Phospho-Ser167)	1.10835	2.10621	1.60728	0.498926	0.310417
ETK (Ab-40)	1.11166	0.812414	0.962038	0.149624	0.155529
ETK (Ab-566)	0.415219	1.07724	0.74623	0.331011	0.443578
ETK (Phospho-Tyr40)	1.5153	2.32138	1.91834	0.403039	0.210098
ETK (Phospho-Tyr566)	2.09595	2.36138	2.22866	0.132716	0.0595497
Ezrin (Ab-353)	1.17287	0.96	1.06644	0.106435	0.0998045
Ezrin (Ab-478)	0.704715	0.736552	0.720633	0.0159185	0.0220897
Ezrin (Ab-566)	4.69313	4.10897	4.40105	0.292085	0.066367
Ezrin (Phospho-Thr566)	0.602151	0.812414	0.707282	0.105132	0.148642
Ezrin (Phospho-Tyr353)	1.48056	1.36966	1.42511	0.0554536	0.0389119
Ezrin (Phospho-Tyr478)	0.871795	0.875862	0.873828	0.0020336	0.00232723
FADD (Ab-194)	8.3292	7.88276	8.10598	0.22322	0.0275376
FADD (Phospho-Ser194)	1.30356	1.06069	1.18212	0.121434	0.102725
FAK (Ab-397)	1.31017	0.736552	1.02336	0.286811	0.280263
FAK (Ab-407)	0.420182	0.431724	0.425953	0.00577108	0.0135486
FAK (Ab-576)	0.431762	0.427586	0.429674	0.00208779	0.00485901
FAK (Ab-861)	1.48222	0.724138	1.10318	0.379039	0.343589
FAK (Ab-910)	5.49711	4.24552	4.87131	0.625794	0.128465
FAK (Ab-925)	1.05542	0.852414	0.953916	0.101502	0.106406
FAK (Phospho-Ser910)	1.73863	1.14207	1.44035	0.298279	0.207088
FAK (Phospho-Tyr397)	0.403639	0.474483	0.439061	0.0354217	0.080676
FAK (Phospho-Tyr407)	1.21423	0.984828	1.09953	0.1147	0.104317
FAK (Phospho-Tyr576)	0.645161	0.866207	0.755684	0.110523	0.146255
FAK (Phospho-Tyr861)	0.592225	1.08966	0.84094	0.248715	0.295758
FAK (Phospho-Tyr925)	0.774194	0.645517	0.709855	0.0643382	0.0906356
FAS (Ab-291)	0.736146	0.466207	0.601176	0.134969	0.224509
FER (Ab-402)	1.11663	1.05103	1.08383	0.0327954	0.0302588
FER (Phospho-Tyr402)	2.46981	2.69379	2.5818	0.111992	0.0433773
FGFR1 (Ab-154)	1.10008	1.17379	1.13694	0.0368552	0.0324162
FGFR1 (Ab-654)	35.7419	38.6193	37.1806	1.43869	0.0386945
FGFR1 (Ab-766)	1.2225	1.41793	1.32021	0.0977166	0.0740157
FGFR1 (Phospho-Tyr154)	0.612076	1.19724	0.904659	0.292583	0.323418
FGFR1 (Phospho-Tyr654)	2.06286	1.96138	2.01212	0.0507413	0.0252178
FGFR1 (Phospho-Tyr766)	0.544251	0.473103	0.508677	0.035574	0.0699343
Filamin A (Ab-2152)	0.70306	1.18207	0.942565	0.239504	0.254099
Filamin A (Phospho-Ser2152)	1.57486	1.10207	1.33846	0.236393	0.176615
FKHR (Ab-256)	0.754342	0.896552	0.825447	0.0711046	0.0861408
FKHR (Ab-319)	2.2531	2.48276	2.36793	0.114828	0.0484932
FKHR (Phospho-Ser256)	0.79239	0.743448	0.767919	0.0244711	0.0318667
FKHR (Phospho-Ser319)	1.69892	1.44138	1.57015	0.128773	0.0820129
FKHRL1/FOXO3A (Ab-253)	1.29198	1.05931	1.17564	0.116333	0.0989528
FKHRL1/FOXO3A (Phospho-Ser253)	0.921423	0.754483	0.837953	0.08347	0.0996118
FLT3 (Ab-599)	0.751034	0.711724	0.731379	0.0196549	0.0268737
FLT3 (Phospho-Tyr842)	1.18941	2.66621	1.92781	0.738397	0.383024
FLT3 (Phospho-Tyr969)	1.17949	1.29379	1.23664	0.057153	0.0462163
Fos (Ab-232)	1.27213	1.22621	1.24917	0.0229594	0.0183798
Fos (Ab-374)	2.36063	2.25103	2.30583	0.0547971	0.0237646
Fos (Phospho-Ser362)	0.926385	0.915862	0.921124	0.00526169	0.00571225
Fos (Phospho-Thr232)	0.989247	1.05793	1.02359	0.0343419	0.0335504
FosB (Ab-27)	0.899917	0.627586	0.763752	0.136166	0.178285
FosB (Phospho-Ser27)	0.830438	1.65103	1.24074	0.410298	0.330689
FOXO1/3/4-PAN (Ab-24/32)	1.25393	1.3669	1.31041	0.0564838	0.0431039
FOXO1/3/4-PAN (Phospho-Thr24/32)	0.746071	0.384828	0.565449	0.180622	0.319431
FOXO1A (Ab-329)	0.832093	0.44	0.636046	0.196046	0.308226
FOXO1A (Phospho-Ser329)	0.760959	0.815172	0.788066	0.0271065	0.0343962
FOXO1A/3A (Phospho-Ser322/325)	1.30852	0.508966	0.908742	0.399777	0.439923
FRS2 (Phospho-Tyr436)	0.560794	0.576552	0.568673	0.00787884	0.0138548
Fyn (Phospho-Tyr530)	0.325889	0.343448	0.334669	0.00877956	0.0262336
G3BP-1 (Ab-232)	0.997519	0.984828	0.991173	0.00634551	0.00640202
G3BP-1 (Phospho-Ser232)	0.937965	0.97931	0.958638	0.0206725	0.0215645
Gab1 (Ab-627)	0.848635	0.608276	0.728456	0.12018	0.164979
GAB1 (Ab-659)	0.979322	0.777931	0.878626	0.100695	0.114605
Gab1 (Phospho-Tyr627)	1.25227	1.58759	1.41993	0.167656	0.118073
GAB1 (Phospho-Tyr659)	0.812242	0.772414	0.792328	0.0199139	0.0251334
Gab2 (Ab-623)	0.521092	0.417931	0.469511	0.0515804	0.10986
Gab2 (Phospho-Tyr643)	1.32837	1.78483	1.5566	0.228229	0.14662
GABA-RB (Ab-434)	0.987593	1.01103	0.999314	0.0117207	0.0117288
GABA-RB (Phospho-Ser434)	1.19934	1.27724	1.23829	0.0389515	0.0314559
GAP43 (Ab-41)	0.72622	0.813793	0.770007	0.0437865	0.0568652
GAP43 (Phospho-Ser41)	0.984285	1.06483	1.02456	0.0402715	0.0393063
GAPDH	1.83292	1.5131	1.67301	0.159908	0.095581
GATA1 (Ab-142)	0.972705	1.12	1.04635	0.0736476	0.0703851
GATA1 (Ab-310)	0.72622	0.902069	0.814144	0.0879245	0.107996
GATA1 (Phospho-Ser142)	1.40116	1.50345	1.4523	0.0511451	0.0352166
GATA1 (Phospho-Ser310)	0.45823	0.514483	0.486356	0.0281264	0.0578309
GluR1 (Ab-849)	5.2225	4.70069	4.96159	0.260904	0.0525847
GluR1 (Ab-863)	0.532672	0.525517	0.529094	0.00357719	0.00676097
GluR1 (Phospho-Ser849)	1.39123	1.28828	1.33975	0.0514783	0.0384237
GluR1 (Phospho-Ser863)	0.574028	1.78207	1.17805	0.60402	0.51273
GluR2 (Ab-880)	5.5517	6.18069	5.86619	0.314497	0.0536118
GluR2 (Phospho-Ser880)	1.64433	0.997241	1.32079	0.323546	0.244965
GRB10/Growth factor receptor-bound protein 10 (Ab-67)	0.891646	0.553103	0.722375	0.169271	0.234326
GRB10/Growth factor receptor-bound protein 10 (Phospho-Tyr67)	0.363937	0.336552	0.350244	0.0136927	0.0390947
GRB2 (Ab-159)	0.416873	0.422069	0.419471	0.00259776	0.00619294
GRB2 (Phospho-Ser159)	1.15136	1.47034	1.31085	0.15949	0.121669
GRF-1 (Phospho-Tyr1105)	0.962779	0.962759	0.962769	1.02678e-05	1.06649e-05
GRK1 (Ab-21)	0.339123	0.313103	0.326113	0.0130099	0.0398938
GRK1 (Phospho-Ser21)	0.507858	0.475862	0.49186	0.0159978	0.0325252
GRK2 (Ab-29)	2.13069	1.64552	1.8881	0.242585	0.128481
GRK2 (Phospho-Ser29)	0.701406	1.01517	0.858289	0.156883	0.182786
GRK2 (Phospho-Ser685)	0.82713	0.777931	0.80253	0.0245994	0.0306523
GSK3 alpha (Ab-21)	1.04218	0.994483	1.01833	0.0238504	0.023421
GSK3 alpha (Phospho-Ser21)	0.959471	1.17241	1.06594	0.106472	0.0998849
GSK3 beta (Ab-9)	0.980976	0.837241	0.909109	0.0718673	0.0790525
GSK3 beta (Phospho-Ser9)	1.53846	1.66345	1.60095	0.0624934	0.0390351
GSK3a-b (Ab-216/279)	0.312655	0.353103	0.332879	0.0202242	0.0607553
GSK3a-b (Phospho-Tyr216/279)	1.49049	1.47034	1.48042	0.0100716	0.00680321
GTPase activating protein (Ab-387)	0.413565	0.37931	0.396438	0.0171273	0.043203
GTPase activating protein (Phospho-Ser387)	1.17618	0.868966	1.02257	0.153607	0.150216
HCK (Ab-410)	23.2341	21.9628	22.5984	0.63566	0.0281285
HCK (Phospho-Tyr410)	1.04549	2.67448	1.85999	0.814495	0.437904
HDAC1 (Ab-421)	2.98925	1.22207	2.10566	0.883589	0.419626
HDAC1 (Phospho-Ser421)	0.760959	0.591724	0.676342	0.0846177	0.125111
HDAC2 (Ab-394)	0.5244	0.591724	0.558062	0.0336619	0.0603193
HDAC2 (Phospho-Ser394)	0.93962	1.09103	1.01533	0.0757075	0.0745646
HDAC3 (Ab-424)	1.55666	1.56966	1.56316	0.00649839	0.00415722
HDAC3 (Phospho-Ser424)	0.501241	0.870345	0.685793	0.184552	0.269108
HDAC4 (Ab-632)	0.618693	0.615172	0.616933	0.00176036	0.00285341
HDAC4 (Phospho-Ser632)	1.33168	1.46207	1.39687	0.0651949	0.046672
HDAC5 (Ab-259)	0.537634	0.744828	0.641231	0.103597	0.161559
HDAC5 (Ab-498)	1.42432	1.28966	1.35699	0.0673312	0.0496182
HDAC5 (Phospho-Ser259)	0.497932	0.76	0.628966	0.131034	0.208332
HDAC5 (Phospho-Ser498)	1.04549	1.5131	1.2793	0.233806	0.182761
HDAC6 (Ab-22)	0.947891	0.823448	0.88567	0.0622213	0.0702534
HDAC6 (Phospho-Ser22)	0.823821	0.764138	0.79398	0.0298417	0.037585
HDAC8 (Ab-39)	1.03722	0.70069	0.868955	0.168266	0.193641
HDAC8 (Phospho-Ser39)	0.785773	0.773793	0.779783	0.00599013	0.00768179
HER2 (Ab-1112)	0.898263	1.15586	1.02706	0.1288	0.125406
HER2 (Ab-1221/1222)	0.957816	0.692414	0.825115	0.132701	0.160828
HER2 (Ab-1248)	1.02399	1.12966	1.07682	0.0528342	0.049065
HER2 (Ab-877)	0.942928	1.0869	1.01491	0.0719843	0.0709266
HER2 (Phospho-Tyr1221/Tyr1222)	1.29529	0.97931	1.1373	0.157988	0.138915
HER2 (Phospho-Tyr1248)	1.17949	1.07862	1.12905	0.0504332	0.0446686
HER2 (Phospho-Tyr877)	1.12324	1.0731	1.09817	0.0250695	0.0228283
HER2/ErbB2 (Ab-686)	0.320926	0.302069	0.311498	0.00942871	0.030269
HER3/ErbB3 (Ab-1222)	0.818859	0.787586	0.803222	0.0156362	0.0194668
HER3/ErbB3 (Ab-1289)	0.858561	0.766897	0.812729	0.0458321	0.0563929
HER3/ErbB3 (Phospho-Tyr1222)	0.830438	1.05793	0.944185	0.113746	0.12047
HER3/ErbB3 (Phospho-Tyr1289)	0.669975	0.69931	0.684643	0.0146676	0.0214237
HER4/ErbB4 (Ab-1284)	0.825476	0.715862	0.770669	0.0548068	0.0711158
HER4/ErbB4 (Phospho-Tyr1284)	1.91729	1.08414	1.50071	0.416575	0.277585
Histone H2A.X (Ab-139)	1.12986	1.1669	1.14838	0.0185186	0.0161259
Histone H2A.X (Phospho-Ser139)	1.1249	1.38207	1.25348	0.128586	0.102583
Histone H3.1 (Ab-10)	1.23573	1.37517	1.30545	0.0697202	0.0534069
Histone H3.1 (Phospho-Ser10)	0.537634	0.602759	0.570197	0.0325621	0.0571068
HNF4 alpha (Ab-313)	0.865178	1.05517	0.960175	0.0949973	0.0989375
HNF4 alpha (Phospho-Ser313)	0.393714	0.525517	0.459616	0.0659017	0.143384
HRS (Ab-334)	0.640199	0.881379	0.760789	0.12059	0.158507
HRS (Phospho-Tyr334)	0.583954	0.468966	0.52646	0.0574941	0.109209
HSF1 (Ab-303)	0.855252	0.513103	0.684178	0.171074	0.250044
HSF1 (Phospho-Ser303)	0.808933	0.828966	0.818949	0.0100163	0.0122306
HSL (Ab-552/563)	1.23904	1.6331	1.43607	0.197031	0.137202
HSL (Ab-554)	1.83127	1.89103	1.86115	0.0298845	0.016057
HSL (Phospho-Ser552/563)	1.16625	1.17379	1.17002	0.00377	0.00322216
HSL (Phospho-Ser554)	1.07527	0.921379	0.998324	0.0769448	0.0770739
HSP 90-beta (Ab-226)	0.504549	0.405517	0.455033	0.049516	0.108818
HSP 90-beta (Phospho-Ser226)	2.02151	1.38621	1.70386	0.317649	0.18643
HSP27 (Ab-15)	0.951199	1.07862	1.01491	0.0637107	0.0627747
HSP27 (Ab-78)	0.312655	0.377931	0.345293	0.032638	0.0945225
HSP27 (Ab-82)	1.17949	1.33655	1.25802	0.0785323	0.0624253
HSP27 (Phospho-Ser15)	1.40116	1.37931	1.39023	0.0109238	0.00785754
HSP27 (Phospho-Ser78)	1.23904	0.828966	1.034	0.205038	0.198295
HSP27 (Phospho-Ser82)	1.14309	0.794483	0.968788	0.174305	0.179921
Hsp90 co-chaperone Cdc37 (Ab-13)	0.961125	0.853793	0.907459	0.0536659	0.0591386
Hsp90 co-chaperone Cdc37 (Phospho-Ser13)	1.18941	0.696552	0.942982	0.246431	0.261331
HSP90B (Ab-254)	0.463193	0.57931	0.521252	0.0580588	0.111383
HSP90B (Phospho-Ser254)	0.643507	0.50069	0.572098	0.0714087	0.124819
ICAM-1 (Ab-512)	0.565757	0.688276	0.627016	0.0612595	0.0977
ICAM-1 (Phospho-Tyr512)	1.40612	1.2869	1.34651	0.0596121	0.0442716
ICK (Phospho-Tyr159)	0.780811	0.764138	0.772474	0.00833633	0.0107917
IGF-1R (Ab-1161)	0.797353	0.88	0.838677	0.0413234	0.0492722
IGF-1R (Ab-1165/1166)	0.473118	0.550345	0.511732	0.0386133	0.0754561
IGF-1R (Phospho-Tyr1161)	1.17287	0.735172	0.954021	0.218849	0.229396
IGF-1R (Phospho-Tyr1165/1166)	1.13317	1.27586	1.20451	0.0713471	0.059233
IGF2R (Ab-2409)	1.14309	0.449655	0.796374	0.346719	0.435372
IGF2R (Phospho-Ser2409)	1.10008	0.626207	0.863145	0.236938	0.274505
IGFBP-3 (Ab-183)	0.57072	0.566897	0.568808	0.00191153	0.00336058
IkB-alpha (Ab-32/36)	1.0091	1.17517	1.09214	0.083037	0.0760318
IkB-alpha (Ab-42)	1.3383	1.4	1.36915	0.0308519	0.0225337
IkB-alpha (Phospho-Ser32/36)	0.560794	0.514483	0.537638	0.0231556	0.0430692
IkB-alpha (Phospho-Tyr305)	0.936311	1.02897	0.982638	0.0463273	0.0471458
IkB-alpha (Phospho-Tyr42)	0.464847	0.451034	0.457941	0.00690625	0.0150811
IkB-beta (Ab-19)	0.365591	0.409655	0.387623	0.0220319	0.0568384
IkB-beta (Phospho-Ser23)	0.651778	0.72	0.685889	0.0341108	0.0497323
IkB-beta (Phospho-Thr19)	0.896609	1.16966	1.03313	0.136523	0.132145
IkB-epsilon (Ab-22)	1.18941	1.50207	1.34574	0.156328	0.116165
IkB-epsilon (Phospho-Ser22)	0.997519	1.04276	1.02014	0.02262	0.0221735
IKK gamma (Ab-85)	1.32506	1.47448	1.39977	0.0747104	0.0533732
IKK gamma (Phospho-Ser85)	0.696443	1.07724	0.886842	0.190399	0.214693
IKK-a/b (Ab-176)	3.05045	2.49793	2.77419	0.276262	0.0995828
IKK-a/b (Ab-180/181)	0.552523	0.641379	0.596951	0.0444283	0.0744253
IKK-a/b (Phospho-Ser180/181)	0.734491	0.957241	0.845866	0.111375	0.13167
IKK-alpha (Ab-23)	0.760959	0.728276	0.744618	0.0163418	0.0219466
IKK-alpha (Phospho-Thr23)	0.511166	0.48	0.495583	0.0155831	0.031444
IKK-beta (Ab-188)	1.54673	1.60552	1.57613	0.0293922	0.0186484
IKK-beta (Ab-199)	1.98677	1.88966	1.93821	0.0485554	0.0250517
IKK-beta (Phospho-Tyr188)	1.50868	0.491034	0.99986	0.508825	0.508897
IKK-beta (Phospho-Tyr199)	1.08519	1.09793	1.09156	0.00636833	0.00583414
IKK-GAMMA (Ab-31)	1.78495	1.51172	1.64834	0.136611	0.0828782
IKK-GAMMA (Phospho-Ser31)	0.774194	1.95724	1.36572	0.591524	0.433123
IL-10R-A (Ab-496)	1.0885	0.782069	0.935286	0.153217	0.163818
IL-10R-A (Phospho-Tyr496)	0.620347	1.06069	0.840519	0.220171	0.261947
IL-13R/CD213a1 (Ab-405)	1.25889	1.2469	1.25289	0.00599755	0.00478695
IL-13R/CD213a1 (Phospho-Tyr405)	3.10174	1.56828	2.33501	0.766731	0.328363
IL-2RA/CD25 (Ab-268)	0.575682	0.416552	0.496117	0.0795653	0.160376
IL-2RA/CD25 (Phospho-Ser268)	0.418528	0.772414	0.595471	0.176943	0.297148
IL3R (Ab-593)	0.802316	1.18621	0.994261	0.191945	0.193053
IL3R (Phospho-Tyr593)	0.891646	1.28138	1.08651	0.194867	0.179351
IL-4R/CD124 (Ab-497)	0.759305	0.562759	0.661032	0.0982733	0.148666
IL-4R/CD124 (Phospho-Tyr497)	2.2713	1.28	1.77565	0.495649	0.279137
IL7R/CD127 (Phospho-Tyr449)	1.29363	1.7931	1.54337	0.249736	0.161813
Integrin beta-1 (Ab-788)	0.802316	0.726897	0.764606	0.0377097	0.0493191
Integrin beta-1 (Ab-789)	0.744417	0.547586	0.646002	0.0984153	0.152345
Integrin beta-1 (Phospho-Thr788)	1.24235	0.431724	0.837037	0.405312	0.484223
Integrin beta-3 (Ab-773)	1.50538	1.31586	1.41062	0.0947571	0.0671741
Integrin beta-3 (Ab-785)	1.09843	0.50069	0.799559	0.298869	0.373793
Integrin beta-3 (Phospho-Tyr773)	1.22911	1.03172	1.13042	0.0986954	0.0873087
Integrin beta-3 (Phospho-Tyr785)	1.00083	0.667586	0.834207	0.16662	0.199735
Interferon-alpha/beta receptor alpha chain (Ab-466)	1.54012	0.97931	1.25971	0.280403	0.222593
Interferon-gamma receptor alpha chain precursor (Ab-457)	0.373863	0.36	0.366931	0.00693135	0.01889
Interferon-gamma receptor alpha chain precursor (Phospho-Tyr457)	1.72043	1.16276	1.44159	0.278836	0.193422
IR (Ab-1361)	0.602151	0.684138	0.643144	0.0409937	0.0637395
IR (Phospho-Tyr1355)	2.57734	1.86069	2.21901	0.358323	0.161479
IR (Phospho-Tyr1361)	1.3019	2.97241	2.13716	0.835256	0.390825
IRS-1 (Ab-307)	1.49214	0.622069	1.05711	0.435037	0.411536
IRS-1 (Ab-312)	1.69562	1.88414	1.78988	0.0942609	0.0526633
IRS-1 (Ab-323)	1.32506	1.30069	1.31288	0.0121862	0.00928206
IRS-1 (Ab-636)	0.496278	0.537931	0.517104	0.0208266	0.0402753
IRS-1 (Ab-639)	7.20265	7.09379	7.14822	0.0544269	0.00761404
IRS-1 (Ab-794)	0.987593	0.976552	0.982072	0.00552066	0.00562144
IRS-1 (Phospho-Ser1101)	1.00248	0.953103	0.977792	0.024689	0.0252497
IRS-1 (Phospho-Ser307)	0.66005	1.22069	0.94037	0.28032	0.298096
IRS-1 (Phospho-Ser312)	2.6981	0.85931	1.7787	0.919394	0.51689
IRS-1 (Phospho-Ser323)	0.899917	0.972414	0.936166	0.0362483	0.0387199
IRS-1 (Phospho-Ser612)	1.38296	1.25517	1.31907	0.0638944	0.0484391
IRS-1 (Phospho-Ser636)	1.8048	1.34621	1.5755	0.229295	0.145538
IRS-1 (Phospho-Ser639)	1.6708	1.75586	1.71333	0.0425299	0.0248229
IRS-1 (Phospho-Ser794)	0.732837	0.957241	0.845039	0.112202	0.132777
ITGB4 (Ab-1510)	0.655087	0.74069	0.697888	0.0428014	0.0613299
ITGB4 (Phospho-Tyr1510)	0.855252	0.962759	0.909005	0.0537532	0.059134
JAK1 (Ab-1022)	1.09347	1.13793	1.1157	0.0222327	0.0199271
JAK1 (Phospho-Tyr1022)	0.661704	0.593103	0.627404	0.0343002	0.0546701
JAK2 (Ab-1007)	0.810587	1.27172	1.04116	0.230568	0.221454
JAK2 (Ab-221)	0.582299	0.813793	0.698046	0.115747	0.165815
JAK2 (Phospho-Tyr1007)	0.822167	0.771034	0.796601	0.0255663	0.0320942
JAK2 (Phospho-Tyr221)	0.8933	0.92	0.90665	0.0133499	0.0147244
JNK1/2/3 (Ab-183/185)	0.496278	0.528276	0.512277	0.015999	0.0312311
JNK1/2/3 (Phospho-Thr183/Tyr185)	1.27709	1.46759	1.37234	0.0952489	0.0694063
JunB (Ab-259)	1.34822	1.45793	1.40308	0.0548547	0.039096
JunB (Ab-79)	1.26882	1.49517	1.38199	0.113178	0.0818944
JunB (Phospho-Ser259)	1.40447	1.62759	1.51603	0.11156	0.073587
JunB (Phospho-Ser79)	1.24897	1.33379	1.29138	0.0424135	0.0328436
JunD (Ab-255)	0.438379	0.521379	0.479879	0.0415002	0.0864806
JunD (Phospho-Ser255)	1.48883	1.75586	1.62235	0.133514	0.0822969
Keratin 18 (Ab-33)	0.489661	0.452414	0.471037	0.0186235	0.0395373
Keratin 18 (Phospho-Ser33)	0.817204	0.813793	0.815499	0.0017056	0.00209148
Keratin 8 (Ab-73)	0.99421	0.975172	0.984691	0.00951884	0.00966683
Keratin 8 (Phospho-Ser73)	0.560794	0.637241	0.599018	0.0382237	0.0638106
KIT (Ab-936)	0.746071	0.751724	0.748898	0.0028265	0.00377422
KIT (Phospho-Tyr703)	1.06865	0.96	1.01433	0.0543259	0.0535586
KIT (Phospho-Tyr936)	2.77254	2.36552	2.56903	0.203511	0.0792171
KSR (Ab-392)	1.00744	1.33379	1.17062	0.163174	0.139392
KSR (Phospho-Ser392)	0.39206	0.331034	0.361547	0.0305125	0.0843944
Kv1.3/KCNA3 (Ab-135)	1.80645	0.882759	1.34461	0.461846	0.343481
Kv1.3/KCNA3 (Phospho-Tyr135)	2.14392	2.58897	2.36644	0.222522	0.0940325
Kv2.1/Kcnb1 (Phospho-Tyr128)	1.81969	2.01103	1.91536	0.0956744	0.0499511
Lamin A (Ab-22)	0.367246	0.702069	0.534657	0.167412	0.31312
Lamin A (Phospho-Ser22)	2.70141	2.57655	2.63898	0.0624272	0.0236558
Lamin A/B(lamin A/C)(Ab-392)	3.87758	3.48414	3.68086	0.196723	0.0534449
Lamin A/B(lamin A/C)(Phospho-Ser392)	0.688172	0.678621	0.683396	0.00477568	0.00698815
LAT (Ab-161)	0.812242	0.754483	0.783362	0.0288794	0.0368659
LAT (Ab-171)	1.3019	1.2331	1.2675	0.0343995	0.0271396
LAT (Ab-191)	0.979322	1.00414	0.99173	0.0124081	0.0125116
LAT (Phospho-Tyr171)	1.04384	1.26069	1.15226	0.108426	0.0940981
LAT (Phospho-Tyr191)	1.01572	0.856552	0.936134	0.0795819	0.0850112
LCK (Ab-192)	0.956162	0.834483	0.895322	0.0608397	0.0679528
LCK (Ab-393)	2.3507	2.45655	2.40363	0.0529243	0.0220185
LCK (Ab-504)	1.56328	1.09655	1.32991	0.233362	0.175471
LCK (Ab-59)	0.365591	0.388966	0.377278	0.0116871	0.0309773
LCK (Phospho-Ser59)	0.913151	0.958621	0.935886	0.0227347	0.0242921
LCK (Phospho-Tyr192)	1.3201	0.566897	0.943498	0.376601	0.399154
Lck (Phospho-Tyr393)	1.44582	1.47862	1.46222	0.0163988	0.011215
LCK (Phospho-Tyr504)	1.29694	0.70069	0.998815	0.298125	0.298479
LIMK1 (Ab-508)	1.61952	1.58621	1.60286	0.0166567	0.0103918
LIMK1 (Phospho-Thr508)	1.56658	1.37655	1.47157	0.0950161	0.0645679
LIMK1/2 (Ab-508/505)	1.01075	1.97931	1.49503	0.484279	0.323925
LKB1 (Ab-189)	0.863524	1.14759	1.00555	0.142031	0.141247
LKB1 (Ab-334)	2.32423	1.48966	1.90695	0.41729	0.218826
LKB1 (Ab-428)	0.517783	0.537931	0.527857	0.0100739	0.0190845
LKB1 (Phospho-Ser428)	1.29363	1.09931	1.19647	0.0971604	0.0812058
LKB1 (Phospho-Thr189)	1.22415	0.704828	0.96449	0.259662	0.269222
LYN (Ab-507)	8.42845	8.31862	8.37354	0.0549163	0.00655831
LYN (Phospho-Tyr507)	1.27709	0.675862	0.976475	0.300613	0.307855
MAP3K1/MEKK1 (Phospho-Thr1381)	1.59471	1.46345	1.52908	0.065629	0.0429207
MAP3K7/TAK1 (Ab-187)	0.542597	0.846897	0.694747	0.15215	0.219
MAP3K7/TAK1 (Ab-439)	2.2713	0.615172	1.44324	0.828063	0.573755
MAP3K8/COT (Ab-400)	0.972705	1.08414	1.02842	0.0557166	0.0541768
MAPKAPK2 (Ab-272)	1.42597	1.08	1.25299	0.172986	0.138059
MAPKAPK2 (Ab-334)	21.9901	11.5641	16.7771	5.21297	0.310719
MAPKAPK2 (Phospho-Ser272)	0.724566	0.886897	0.805731	0.0811654	0.100735
MAPKAPK-2 (Phospho-Thr222)	1.33333	0.622069	0.977701	0.355632	0.363743
MAPKAPK2 (Phospho-Thr334)	0.878412	0.722759	0.800585	0.0778266	0.0972122
MARCKS (Ab-158)	1.08685	1.07724	1.08205	0.00480363	0.0044394
MARCKS (Ab-163)	0.431762	0.451034	0.441398	0.00963635	0.0218314
MARCKS (Phospho-Ser158)	1.04715	1.44276	1.24495	0.197806	0.158886
MARCKS (Phospho-Ser163)	1.10174	1.10621	1.10397	0.00223496	0.00202447
M-CSF Receptor (Ab-809)	1.21919	0.628966	0.924077	0.295112	0.319358
M-CSF Receptor (Phospho-Tyr809)	3.40281	2.58345	2.99313	0.409682	0.136874
MDM2 (Ab-166)	16.8172	14.6372	15.7272	1.08998	0.0693054
MDM2 (Phospho-Ser166)	0.901572	1.53655	1.21906	0.31749	0.260438
MDM4 (Phospho-Ser367)	1.13482	1.02207	1.07845	0.0563766	0.0522758
MEF2A (Ab-312)	1.61952	1.54345	1.58148	0.038036	0.0240508
MEF2A (Ab-319)	1.24897	1.02621	1.13759	0.11138	0.0979087
MEF2A (Ab-408)	1.02895	1.32276	1.17585	0.146905	0.124934
MEF2A (Phospho-Ser408)	0.865178	1.08138	0.973279	0.108101	0.111069
MEF2A (Phospho-Thr312)	1.18114	1.08966	1.1354	0.0457431	0.0402882
MEF2A (Phospho-Thr319)	1.06369	1.1931	1.1284	0.0647072	0.0573444
MEF2C (Ab-396)	1.03391	1.01517	1.02454	0.00936996	0.0091455
MEF2C (Phospho-Ser396)	0.741108	0.604138	0.672623	0.0684852	0.101818
MEF2D (Phospho-Ser444)	0.850289	1.05103	0.950662	0.100372	0.105582
MEK1 (Ab-217)	0.671629	0.601379	0.636504	0.0351251	0.0551843
MEK1 (Ab-221)	0.491315	0.393103	0.442209	0.0491058	0.111047
MEK1 (Ab286)	1.30687	1.53793	1.4224	0.115533	0.081224
MEK1 (Ab-291)	1.1828	1.16552	1.17416	0.00863923	0.00735782
MEK1 (Ab-298)	1.19768	1.10345	1.15057	0.0471179	0.0409519
MEK1 (Phospho-Ser217)	0.7378	0.815172	0.776486	0.0386863	0.0498223
MEK1 (Phospho-Ser221)	2.42184	1.93379	2.17781	0.244022	0.112049
MEK1 (Phospho-Ser298)	0.822167	0.933793	0.87798	0.055813	0.0635698
MEK1 (Phospho-Thr286)	1.77337	0.917241	1.3453	0.428063	0.31819
MEK1 (Phospho-Thr291)	2.4086	1.14345	1.77603	0.632577	0.356176
MEK-2 (Ab-394)	0.46981	0.550345	0.510077	0.0402675	0.078944
MEK-2 (Phospho-Thr394)	1.0488	1.24966	1.14923	0.100427	0.0873867
MER/SKY (Phospho-Tyr749/Tyr681)	0.471464	0.537931	0.504698	0.0332335	0.0658484
Merlin (Ab-10)	0.509512	0.488276	0.498894	0.0106181	0.0212832
Merlin (Ab-518)	0.350703	0.427586	0.389145	0.0384416	0.0987848
Merlin (Phospho-Ser10)	0.74938	1.24414	0.996759	0.247379	0.248184
Merlin (Phospho-Ser518)	0.949545	1.15448	1.05201	0.102469	0.0974026
Met (Ab-1234)	1.07361	1.27862	1.17612	0.102503	0.0871538
Met (Ab-1349)	1.19768	1.21517	1.20643	0.00874419	0.007248
Met (Phospho-Tyr1234)	1.51034	2.00828	1.75931	0.248968	0.141515
Met (Phospho-Tyr1349)	1.067	1.05241	1.05971	0.00729186	0.00688103
Met (Phospho-Tyr1356)	3.26551	1.43034	2.34793	0.917582	0.390805
MITF (Ab-73)	0.972705	0.914483	0.943594	0.029111	0.0308512
MITF (Phospho-Ser73)	0.866832	0.853793	0.860313	0.00651949	0.00757805
MKK3 (Ab-189)	0.780811	0.888276	0.834543	0.0537326	0.0643857
MKK3 (Phospho-Ser189)	0.545906	0.891034	0.71847	0.172564	0.240183
MKK3/MAP2K3 (Ab-222)	1.17287	1.13517	1.15402	0.0188489	0.0163332
MKK3/MAP2K3 (Phospho-Thr222)	0.340778	0.416552	0.378665	0.0378871	0.100055
MKK6 (Ab-207)	0.911497	0.817931	0.864714	0.046783	0.0541023
MKK6 (Phospho-Ser207)	0.83871	0.428966	0.633838	0.204872	0.323225
MKK7/MAP2K7 (Ab-271)	2.10753	1.10207	1.6048	0.502729	0.313266
MKK7/MAP2K7 (Phospho-Ser271)	0.779156	1.21241	0.995785	0.216629	0.217546
MKK7/MAP2K7 (Phospho-Thr275)	1.12821	1.49517	1.31169	0.183484	0.139884
MKP-1 (Ab-359)	1.20761	0.637241	0.922425	0.285184	0.309168
MKP-1 (Phospho-Ser359)	0.889992	1.08	0.984996	0.0950041	0.0964513
MKP-1/2 (Ab-296)	1.52688	1.58759	1.55723	0.0303522	0.0194911
MKP-1/2 (Phospho-Ser296)	0.921423	0.918621	0.920022	0.00140099	0.00152278
Mnk1 (Ab-385)	0.853598	0.765517	0.809558	0.0440404	0.0544006
Mnk1 (Phospho-Thr385)	1.33333	1.47034	1.40184	0.0685057	0.0488685
MSK1 (Ab-360)	1.77998	1.74897	1.76447	0.015509	0.00878957
MSK1 (Ab-376)	1.04715	1.00828	1.02771	0.0194353	0.0189112
MSK1 (Ab-581)	0.878412	0.881379	0.879896	0.0014837	0.00168622
MSK1 (Phospho-Ser212)	1.87924	1.21103	1.54514	0.334102	0.216228
MSK1 (Phospho-Ser360)	0.860215	1.22759	1.0439	0.183686	0.175961
MSK1 (Phospho-Ser376)	1.28701	1.55172	1.41937	0.132355	0.0932492
MSK1 (Phospho-Thr581)	0.90488	1.23172	1.0683	0.163422	0.152974
MSK2 (Phospho-Thr568)	1.8445	1.77655	1.81053	0.0339739	0.0187647
Mst1/Mst2 (Ab-183)	0.317618	0.333793	0.325705	0.00808762	0.0248311
Mst1/Mst2 (Phospho-Thr183)	0.885029	0.884138	0.884583	0.000445509	0.000503637
mTOR (Ab-2446)	0.350703	0.376552	0.363627	0.0129243	0.0355428
mTOR (Ab-2448)	0.377171	0.366897	0.372034	0.00513733	0.0138088
mTOR (Ab-2481)	0.797353	0.944828	0.87109	0.0737372	0.0846493
mTOR (Phospho-Ser2448)	0.97105	1.12828	1.04966	0.0786127	0.0748933
mTOR (Phospho-Ser2481)	0.588916	1.4469	1.01791	0.42899	0.421443
mTOR (Phospho-Thr2446)	1.78164	0.976552	1.37909	0.402543	0.291889
Myc (Ab-358)	4.04301	4.61931	4.33116	0.28815	0.0665295
Myc (Ab-373)	1.3383	1.77517	1.55673	0.218438	0.140318
Myc (Ab-58)	0.863524	1.06207	0.962796	0.0992727	0.103109
Myc (Ab-62)	0.947891	1.30759	1.12774	0.179848	0.159476
Myc (Phospho-Ser373)	1.45409	1.06345	1.25877	0.195323	0.15517
Myc (Phospho-Ser62)	1.01572	1.44552	1.23062	0.214901	0.174629
Myc (Phospho-Thr358)	1.71216	1.49241	1.60229	0.109873	0.0685723
Myc (Phospho-Thr58)	1.05045	1.30897	1.17971	0.129255	0.109565
Myosin regulatory light chain 2 (Ab-18)	1.25227	1.20966	1.23096	0.0213097	0.0173114
Myosin regulatory light chain 2 (Phospho-Ser18)	0.855252	0.846897	0.851074	0.00417786	0.00490893
MYPT1 (Phospho-Thr696)	1.10008	0.718621	0.909352	0.190731	0.209744
MYPT1 (Phospho-Thr853)	1.05707	1.04552	1.05129	0.00577736	0.00549547
MYT1 (Ab-83)	1.24731	1.31586	1.28159	0.0342751	0.0267443
Negative control	0.228288	0.202759	0.215523	0.0127646	0.0592261
Negative control	0.223325	0.205517	0.214421	0.00890391	0.0415253
Negative control	0.243176	0.204138	0.223657	0.0195191	0.0872726
Negative control	0.238213	0.197241	0.217727	0.020486	0.0940902
NFAT3 (Ab-168/170)	1.09181	0.925517	1.00866	0.0831471	0.0824329
NFAT3 (Ab-676)	1.67577	0.848276	1.26202	0.413745	0.327843
NFAT4 (Ab-165)	0.463193	0.371034	0.417114	0.0460791	0.110471
NFAT4 (Phospho-Ser165)	0.673284	1.53793	1.10561	0.432324	0.391028
NFkB-p100 (Phospho-Ser872)	1.01075	1.31586	1.16331	0.152555	0.131139
NFkB-p100/p52 (Ab-865)	5.64268	4.42759	5.03513	0.607547	0.120662
NFkB-p100/p52 (Ab-869)	1.34988	1.41517	1.38252	0.0326482	0.023615
NFkB-p100/p52 (Phospho-Ser865)	1.53846	1.62207	1.58027	0.0418037	0.0264536
NFkB-p100/p52 (Phospho-Ser869)	1.30521	1.35586	1.33054	0.0253256	0.0190341
NFkB-p105 (Ab-927)	5.15798	5.07724	5.11761	0.0403702	0.00788849
NFkB-p105 (Phospho-Ser927)	2.04632	1.64828	1.8473	0.199022	0.107737
NFkB-p105/p50 (Ab-337)	1.12159	1.22207	1.17183	0.0502404	0.0428735
NFkB-p105/p50 (Ab-893)	1.20265	0.942069	1.07236	0.130289	0.121498
NFkB-p105/p50 (Ab-907)	0.777502	1.16414	0.97082	0.193318	0.199129
NFkB-p105/p50 (Ab-932)	0.39206	0.428966	0.410513	0.018453	0.0449511
NFkB-p105/p50 (Phospho-Ser337)	6.64185	6.74897	6.69541	0.0535564	0.00799897
NFkB-p105/p50 (Phospho-Ser893)	0.93962	0.678621	0.80912	0.130499	0.161286
NFkB-p105/p50 (Phospho-Ser907)	1.44913	1.23172	1.34043	0.108704	0.0810963
NFkB-p105/p50 (Phospho-Ser932)	0.607113	0.648276	0.627695	0.0205813	0.0327887
NFkB-p65 (Ab-254)	0.355666	0.377931	0.366798	0.0111326	0.0303507
NFkB-p65 (Ab-276)	1.19768	1.02897	1.11332	0.0843593	0.0757724
NFkB-p65 (Ab-281)	1.42763	1.64828	1.53795	0.110325	0.071735
NFkB-p65 (Ab-311)	0.35732	0.34069	0.349005	0.00831522	0.0238255
NFkB-p65 (Ab-435)	1.04053	1.07172	1.05613	0.0155974	0.0147685
NFkB-p65 (Ab-468)	1.13813	1.21379	1.17596	0.0378312	0.0321704
NFkB-p65 (Ab-505)	1.1067	0.761379	0.93404	0.17266	0.184853
NFkB-p65 (Ab-529)	1.19107	1.08966	1.14036	0.0507059	0.0444648
NFkB-p65 (Ab-536)	1.25889	0.852414	1.05565	0.203239	0.192524
NFkB-p65 (Phospho-Ser276)	1.61456	1.91448	1.76452	0.149963	0.0849878
NFkB-p65 (Phospho-Ser311)	1.25889	1.80552	1.5322	0.273313	0.178379
NFkB-p65 (Phospho-Ser468)	2.61208	1.94345	2.27776	0.334314	0.146773
NFkB-p65 (Phospho-Ser529)	0.701406	0.744828	0.723117	0.0217107	0.0300238
NFkB-p65 (Phospho-Ser536)	1.8445	0.976552	1.41053	0.433974	0.307668
NFkB-p65 (Phospho-Thr254)	1.45409	2.02069	1.73739	0.283298	0.163059
NFkB-p65 (Phospho-Thr435)	0.93962	1.59034	1.26498	0.325363	0.257207
NMDA NR2A/B (Phospho-Tyr1246/1252)	1.01572	1.06069	1.0382	0.0224871	0.0216596
NMDAR1 (Ab-897)	0.946237	1.06345	1.00484	0.0586059	0.0583234
NMDAR1 (Phospho-Ser897)	0.964433	0.891034	0.927734	0.0366995	0.0395582
NMDAR2B (Ab-1472)	4.87841	3.33517	4.10679	0.77162	0.187889
NMDAR2B (Phospho-Tyr1472)	1.06203	0.662069	0.862052	0.199983	0.231985
Opioid Receptor (Ab-375)	0.34574	0.38069	0.363215	0.0174747	0.0481111
Opioid Receptor (Phospho-Ser375)	1.25062	1.08414	1.16738	0.0832412	0.0713061
p130Cas (Ab-165)	0.483044	0.718621	0.600832	0.117788	0.196042
p130Cas (Ab-410)	0.623656	0.4	0.511828	0.111828	0.218487
p130Cas (Phospho-Tyr165)	0.706369	0.786207	0.746288	0.039919	0.0534901
p130Cas (Phospho-Tyr410)	0.436725	0.424828	0.430776	0.00594849	0.0138088
p21Cip1 (Ab-145)	0.397022	0.375172	0.386097	0.010925	0.0282959
p21Cip1 (Phospho-Thr145)	1.36973	1.44414	1.40693	0.0372054	0.0264444
p27Kip1 (Ab-10)	0.276261	0.267586	0.271924	0.00433758	0.0159515
p27Kip1 (Ab-187)	0.868486	1.18207	1.02528	0.156791	0.152926
p27Kip1 (Phospho-Ser10)	0.760959	1.2869	1.02393	0.262969	0.256823
p27Kip1 (Phospho-Thr187)	1.03722	1.51862	1.27792	0.2407	0.188353
p300 (Ab-89)	0.622002	0.452414	0.537208	0.0847939	0.157842
P38 MAPK (Ab-180)	0.27957	0.307586	0.293578	0.0140082	0.0477153
P38 MAPK (Ab-182)	1.72043	2.90897	2.3147	0.594268	0.256737
P38 MAPK (Ab-322)	0.823821	0.993103	0.908462	0.0846411	0.0931696
P38 MAPK (Phospho-Thr180)	1.28205	1.32828	1.30516	0.0231123	0.0177083
P38 MAPK (Phospho-Tyr182)	0.668321	1.25517	0.961747	0.293426	0.305097
P38 MAPK (Phospho-Tyr322)	0.911497	1.28414	1.09782	0.18632	0.169719
p44/42 MAP Kinase (Ab-202)	0.544251	0.597241	0.570746	0.026495	0.0464216
p44/42 MAP Kinase (Ab-204)	0.421836	0.457931	0.439884	0.0180474	0.0410277
p44/42 MAP Kinase (Phospho-Thr202)	0.972705	1.34207	1.15739	0.184682	0.159568
p44/42 MAP Kinase (Phospho-Tyr204)	0.873449	0.790345	0.831897	0.0415522	0.0499487
p53 (Ab-15)	0.885029	0.924138	0.904583	0.0195545	0.0216171
p53 (Ab-18)	0.630273	0.564138	0.597205	0.0330675	0.0553704
p53 (Ab-20)	2.73945	2.86483	2.80214	0.0626867	0.022371
p53 (Ab-315)	1.84285	2.13103	1.98694	0.144095	0.0725209
p53 (Ab-33)	0.823821	0.764138	0.79398	0.0298417	0.037585
p53 (Ab-37)	1.19272	1.2331	1.21291	0.0201911	0.0166468
p53 (Ab-376)	0.914806	1.69793	1.30637	0.391563	0.299734
p53 (Ab-378)	0.314309	0.321379	0.317844	0.00353498	0.0111217
p53 (Ab-387)	1.3598	1.45517	1.40749	0.0476855	0.0338799
p53 (Ab-392)	0.825476	0.96	0.892738	0.0672622	0.0753437
p53 (Ab-46)	0.941274	1.16552	1.0534	0.112122	0.106438
p53 (Ab-6)	0.711332	0.525517	0.618424	0.0929072	0.150232
p53 (Ab-9)	0.681555	0.605517	0.643536	0.0380189	0.0590781
p53 (Phospho-Ser15)	1.82796	1.9531	1.89053	0.0625732	0.0330982
p53 (Phospho-Ser20)	0.742763	0.797241	0.770002	0.0272394	0.0353757
p53 (Phospho-Ser315)	1.38627	1.24276	1.31451	0.0717555	0.0545871
p53 (Phospho-Ser33)	1.0885	0.914483	1.00149	0.0870101	0.0868804
p53 (Phospho-Ser366)	0.779156	0.851034	0.815095	0.0359391	0.0440919
p53 (Phospho-Ser37)	1.00248	0.922759	0.96262	0.0398614	0.0414093
p53 (Phospho-Ser378)	1.21754	0.743448	0.980492	0.237043	0.24176
p53 (Phospho-Ser392)	1.08023	1.15448	1.11736	0.0371256	0.0332262
p53 (Phospho-Ser46)	0.936311	1.26345	1.09988	0.163569	0.148715
p53 (Phospho-Ser6)	1.13151	1.06207	1.09679	0.0347223	0.0316581
p53 (Phospho-Ser9)	0.638544	1.65931	1.14893	0.510383	0.444226
p53 (Phospho-Thr18)	1.8263	1.56	1.69315	0.133151	0.0786411
p53 (Phospho-Thr81)	0.924731	1.44276	1.18374	0.259014	0.218809
p63(Phospho-Ser455)	0.504549	0.50069	0.502619	0.00192978	0.00383944
P70S6K (Ab-229)	1.83127	1.26483	1.54805	0.283219	0.182952
P70S6K (Ab-371)	1.3598	0.682759	1.02128	0.338521	0.331468
P70S6K (Ab-411)	0.390405	0.497931	0.444168	0.0537629	0.121042
P70S6K (Ab-418)	0.393714	0.388966	0.39134	0.00237415	0.00606672
P70S6K (Ab-421)	0.433416	0.449655	0.441536	0.00811956	0.0183894
P70S6K (Ab-424)	0.569065	0.857931	0.713498	0.144433	0.202429
P70S6K (Ab-427)	0.405294	0.331034	0.368164	0.0371296	0.100851
P70S6K (Phospho-Ser371)	0.717949	0.653793	0.685871	0.0320778	0.0467695
P70S6K (Phospho-Ser411)	0.486352	0.606897	0.546624	0.0602721	0.110262
P70S6K (Phospho-Ser418)	0.494624	1.15862	0.826622	0.331999	0.401633
P70S6K (Phospho-Ser424)	1.24566	0.728276	0.986967	0.258691	0.262107
P70S6K (Phospho-Thr229)	0.91646	0.94069	0.928575	0.0121149	0.0130468
P70S6K (Phospho-Thr389)	1.0091	1.40966	1.20938	0.200278	0.165605
P70S6k (Phospho-Thr421)	0.489661	1.20552	0.847589	0.357928	0.42229
P70S6k-beta (Ab-423)	1.05873	0.761379	0.910053	0.148673	0.163368
P70S6k-beta (Phospho-Ser423)	0.923077	0.993103	0.95809	0.0350133	0.0365449
P73 (Ab-99)	1.08023	0.995862	1.03805	0.0421848	0.0406386
P73 (Phospho-Tyr99)	1.3201	1.35862	1.33936	0.0192607	0.0143805
P90RSK (Ab-359/363)	8.99421	7.3931	8.19366	0.800553	0.097704
P90RSK (Ab-380)	1.05873	1.08138	1.07005	0.0113265	0.010585
P90RSK (Ab-573)	1.45244	1.24138	1.34691	0.10553	0.07835
P90RSK (Phospho-Ser380)	0.90488	0.685517	0.795199	0.109681	0.13793
P90RSK (Phospho-Thr359/Ser363)	1.1646	1.3131	1.23885	0.0742523	0.0599364
P90RSK (Phospho-Thr573)	1.58974	0.798621	1.19418	0.395561	0.33124
P95/NBS1 (Ab-343)	0.850289	0.932414	0.891352	0.0410621	0.0460673
P95/NBS1 (Phospho-Ser343)	0.92804	0.845517	0.886778	0.0412612	0.0465294
PAK1 (Ab-204)	2.25145	1.93931	2.09538	0.156069	0.0744823
PAK1 (Ab-212)	0.752688	1.23448	0.993585	0.240897	0.242453
PAK1 (Phospho-Ser204)	1.43921	1.07448	1.25684	0.182362	0.145095
PAK1 (Phospho-Thr212)	0.769231	0.678621	0.723926	0.045305	0.0625824
PAK1/2 (Ab-199)	1.04384	1.12138	1.08261	0.0387707	0.0358123
PAK1/2 (Phospho-Ser199)	0.564103	0.862069	0.713086	0.148983	0.208927
PAK1/2/3 (Ab-141)	0.54756	1.17793	0.862746	0.315186	0.365329
PAK1/2/3 (Ab-423/402/421)	1.73366	1.62759	1.68063	0.053039	0.0315591
PAK1/2/3 (Phospho-Ser141)	0.640199	0.771034	0.705616	0.065418	0.0927104
PAK1/2/3 (Phospho-Thr423/402/421)	1.26716	0.568276	0.917719	0.349444	0.380774
PAK2 (Ab-192)	1.30687	1.09517	1.20102	0.105846	0.0881305
PAK2 (Ab-197)	1.45079	1.4731	1.46194	0.0111588	0.00763287
PAK2 (Phospho-Ser192)	0.764268	0.688276	0.726272	0.0379961	0.0523166
PAK2 (Phospho-Ser20)	0.755997	0.84	0.797998	0.0420017	0.0526338
PAK3 (Ab-154)	1.51696	1.10621	1.31158	0.205375	0.156585
PAK3 (Phospho-Ser154)	0.863524	1.28966	1.07659	0.213066	0.197908
PAK4/PAK5/PAK6 (Ab-474)	0.608768	0.824828	0.716798	0.10803	0.150712
Paxillin (Ab-118)	0.797353	0.78069	0.789021	0.00833176	0.0105596
Paxillin (Ab-31)	0.966088	1.03862	1.00235	0.0362665	0.0361813
Paxillin (Phospho-Tyr118)	1.13813	1.44138	1.28975	0.151624	0.117561
Paxillin (Phospho-Tyr31)	1.12986	1.05103	1.09045	0.0394125	0.0361434
PDGF R alpha (Ab-849)	0.959471	1.42621	1.19284	0.233368	0.195641
PDGF R alpha (Phospho-Tyr849)	1.79983	1.56414	1.68199	0.117848	0.070065
PDGF R beta (Ab-1009)	1.00248	0.907586	0.955034	0.0474476	0.0496816
PDGF R beta (Ab-1021)	0.433416	0.434483	0.433949	0.000533356	0.00122907
PDGF R beta (Ab-740)	0.909843	0.718621	0.814232	0.0956111	0.117425
PDGF R beta (Ab-751)	0.80397	0.964138	0.884054	0.0800839	0.0905871
PDGF R beta (Phospho-Tyr1021)	1.93052	1.52552	1.72802	0.202502	0.117187
PDGF R beta (Phospho-Tyr740)	1.27874	1.88828	1.58351	0.304767	0.192463
PDGF R beta (Phospho-Tyr751)	1.1067	1.51034	1.30852	0.201823	0.154237
PDK1 (Ab-241)	3.0488	2.57655	2.81268	0.236124	0.0839501
PDK1 (Phospho-Ser241)	0.774194	0.893793	0.833993	0.0597998	0.0717029
PEA-15 (Ab-116)	1.49711	1.38207	1.43959	0.057518	0.0399545
PEA-15 (Phospho-Ser104)	0.914806	0.998621	0.956713	0.0419075	0.0438037
PEA-15 (Phospho-Ser116)	1.08189	0.724138	0.903012	0.178874	0.198086
PECAM-1 (Ab-713)	9.7105	7.16276	8.43663	1.27387	0.150993
PECAM-1 (Phospho-Tyr713)	1.46733	1.58621	1.52677	0.0594393	0.0389314
PI3-kinase p85-alpha (Phospho-Tyr607)	0.878412	1.24966	1.06403	0.185622	0.174451
PI3-kinase p85-subunit alpha/gamma (Ab-467/199)	1.21919	1.52828	1.37373	0.154543	0.112499
PI3-kinase p85-subunit alpha/gamma (Phospho-Tyr467/Tyr199)	0.496278	1.22483	0.860553	0.364275	0.423303
Pim-1 (Ab-309)	0.661704	0.911724	0.786714	0.12501	0.158902
Pim-1 (Phospho-Tyr309)	0.494624	0.526897	0.51076	0.0161364	0.031593
PIP5K (Phospho-Ser307)	0.969396	0.573793	0.771595	0.197802	0.256354
PKA CAT (Ab-197)	1.20761	1.06483	1.13622	0.071391	0.0628321
PKA CAT (Phospho-Thr197)	0.734491	0.357241	0.545866	0.188625	0.345552
PKA-R2B (Phospho-Ser113)	1.16129	0.813793	0.987542	0.173749	0.175941
PKC alpha (Ab-657)	0.408602	0.424828	0.416715	0.00811272	0.0194683
PKC alpha (Phospho-Tyr657)	0.683209	1.68552	1.18436	0.501154	0.423142
PKC alpha (Ab-638)	0.607113	0.674483	0.640798	0.0336847	0.0525668
PKC alpha (Phospho-Thr638)	1.31514	1.41931	1.36722	0.0520869	0.0380969
PKC beta/PKCB (Ab-661)	1.74524	0.732414	1.23883	0.506415	0.408785
PKC beta/PKCB (Phospho-Ser661)	1.13151	0.897931	1.01472	0.116791	0.115097
PKC delta (Ab-505)	0.600496	0.602759	0.601627	0.00113117	0.00188019
PKC delta (Ab-645)	1.21754	1.16552	1.19153	0.026009	0.0218283
PKC delta (Phospho-Ser645)	0.823821	1.54621	1.18501	0.361193	0.3048
PKC delta (Phospho-Thr505)	0.979322	1.22345	1.10139	0.122063	0.110827
PKC delta (Phospho-Tyr313)	0.560794	0.633103	0.596949	0.0361547	0.0605658
PKC delta (Phospho-Tyr52)	0.39206	0.929655	0.660857	0.268798	0.406741
PKC delta/PKCD (Phospho-Tyr64)	1.02399	1.12138	1.07268	0.0486963	0.0453967
PKC epsilon (Ab-729)	0.732837	1.02069	0.876763	0.143926	0.164156
PKC epsilon (Phospho-Ser729)	1.5335	1.27172	1.40261	0.130887	0.0933169
PKC pan activation site	1.13978	0.982069	1.06093	0.078858	0.0743293
PKC pan activation site (Phospho)	0.843672	0.648276	0.745974	0.0976983	0.130967
PKC theta (Ab-538)	25.8495	40.411	33.1302	7.28079	0.219762
PKC theta (Ab-676)	1.16294	0.517241	0.840093	0.322852	0.384305
PKC theta (Phospho-Ser676)	1.59305	1.55862	1.57584	0.0172157	0.0109248
PKC theta (Phospho-Thr538)	0.724566	1.48276	1.10366	0.379096	0.34349
PKC zeta (Ab-410)	0.91646	0.990345	0.953402	0.0369425	0.038748
PKC zeta (Ab-560)	0.942928	0.884138	0.913533	0.0293951	0.0321773
PKC zeta (Phospho-Thr410)	1.24731	1.26621	1.25676	0.00944753	0.00751738
PKC zeta (Phospho-Thr560)	0.678246	0.77931	0.728778	0.0505319	0.0693379
PKD1/2/3/PKC mu (Ab-744/748)	1.15302	1.71862	1.43582	0.282801	0.196961
PKD1/PKC mu (Ab-205)	0.770885	0.674483	0.722684	0.0482011	0.0666974
PKD1/PKC mu (Ab-463)	0.42349	0.291034	0.357262	0.066228	0.185376
PKD1/PKC mu (Phospho-Ser205)	0.873449	0.409655	0.641552	0.231897	0.361462
PKD1/PKC mu (Phospho-Tyr463)	1.27874	0.994483	1.13661	0.14213	0.125047
PKD1/PKCmu (Ab-910)	0.957816	1.05379	1.0058	0.0479884	0.0477114
PKD1/PKCmu (Phospho-Ser910)	0.456576	0.990345	0.72346	0.266885	0.3689
PKD2 (Ab-876)	0.370554	0.591724	0.481139	0.110585	0.22984
PKD2 (Phospho-Ser876)	0.956162	0.788966	0.872564	0.0835983	0.0958077
PKR (Ab-446)	0.362283	0.324138	0.34321	0.0190725	0.0555708
PKR (Ab-451)	0.944582	0.604138	0.77436	0.170222	0.219823
PKR (Phospho-Thr446)	0.64847	0.615172	0.631821	0.0166487	0.0263503
PKR (Phospho-Thr451)	1.50041	1.18621	1.34331	0.157103	0.116952
PLC beta (Ab-1105)	1.23573	1.72138	1.47856	0.242824	0.16423
PLC beta (Phospho-Ser1105)	0.593879	1.2	0.89694	0.30306	0.337883
PLC beta3 (Ab-537)	1.13978	0.736552	0.938168	0.201617	0.214905
PLC beta3 (Phospho-Ser537)	0.615385	1.10207	0.858727	0.243342	0.283376
PLCG1 (Ab-771)	0.66005	0.733793	0.696921	0.0368717	0.0529066
PLCG1 (Ab-783)	1.20099	1.01793	1.10946	0.0915308	0.0825001
PLCG1 (Phospho-Tyr1253)	2.5426	2.41379	2.4782	0.064402	0.0259875
PLCG1 (Phospho-Tyr771)	0.992556	0.54069	0.766623	0.225933	0.294712
PLCG1 (Phospho-Tyr783)	0.969396	0.986207	0.977802	0.00840535	0.00859617
PLCG2 (Ab-1217)	1.3962	1.09241	1.2443	0.151891	0.122069
PLCG2 (Ab-753)	2.17535	2.49655	2.33595	0.1606	0.0687515
PLCG2 (Phospho-Tyr1217)	0.88172	0.590345	0.736033	0.145688	0.197937
PLCG2 (Phospho-Tyr753)	0.98263	0.477241	0.729936	0.252694	0.346187
PLD1 (Ab-561)	1.72705	1.60276	1.6649	0.0621443	0.0373261
PLD1 (Phospho-Ser561)	1.40778	1.61655	1.51216	0.104388	0.0690325
PLD2 (Phospho-Tyr169)	2.15881	0.708966	1.43389	0.724922	0.505564
PLK1 (Ab-210)	1.45575	1.15448	1.30512	0.150633	0.115417
Positive Marker	16.5707	22.1462	19.3585	2.78774	0.144006
Positive Marker	22.1969	17.7793	19.9881	2.20877	0.110505
PP1alpha (Ab-320)	0.459884	0.485517	0.472701	0.0128165	0.0271134
PP1alpha (Phospho-Thr320)	0.967742	1.40138	1.18456	0.216819	0.183037
PP2A-a (Ab-307)	1.93052	1.92414	1.92733	0.00319158	0.00165596
PP2A-a (Phospho-Tyr307)	0.577337	0.623448	0.600392	0.0230558	0.0384012
PPAR-b (Ab-1457)	1.02233	0.652414	0.837373	0.184959	0.22088
PPAR-b (Phospho-Thr1457)	1.08685	0.975172	1.03101	0.0558381	0.0541586
PPAR-r (Ab-112)	10.9165	10.6317	10.7741	0.142368	0.0132139
PPAR-r (Phospho-Ser112)	0.658395	0.26069	0.459543	0.198853	0.432719
Progesterone Receptor (Ab-190)	0.694789	1.03586	0.865326	0.170536	0.197078
Progesterone Receptor (Phospho-Ser190)	1.77502	1.65379	1.71441	0.0606138	0.0353555
PTEN (Ab-370)	1.64599	1.17517	1.41058	0.235408	0.166887
PTEN (Ab-380)	1.12159	1.01103	1.06631	0.0552768	0.0518393
PTEN (Ab-380/382/383)	1.15136	0.531034	0.8412	0.310165	0.368718
PTEN (Phospho-Ser370)	0.583954	1.16138	0.872666	0.288713	0.33084
PTEN (Phospho-Ser380)	0.873449	1.16	1.01672	0.143275	0.140919
PTEN (Phospho-Ser380/Thr382/Thr383)	1.5335	1.28552	1.40951	0.123991	0.0879674
PTPRA (Phospho-Tyr798)	2.70141	0.630345	1.66588	1.03553	0.621613
Pyk2 (Ab-402)	0.474773	0.474483	0.474628	0.00014489	0.000305272
Pyk2 (Ab-580)	0.683209	0.708966	0.696087	0.0128781	0.0185007
Pyk2 (Ab-881)	0.883375	1.23724	1.06031	0.176933	0.16687
Pyk2 (Phospho-Tyr402)	1.10174	0.812414	0.957075	0.144662	0.15115
Pyk2 (Phospho-Tyr579)	1.03557	1.19448	1.11502	0.0794581	0.0712613
Pyk2 (Phospho-Tyr580)	1.5335	0.4	0.966749	0.566749	0.586242
Pyk2 (Phospho-Tyr881)	0.666667	0.975172	0.82092	0.154253	0.187903
Rac1/cdc42 (Ab-71)	0.580645	0.513103	0.546874	0.0337709	0.0617525
Rac1/cdc42 (Phospho-Ser71)	0.911497	1.48138	1.19644	0.284941	0.238158
RAD51 (Ab-309)	1.244	1.17655	1.21028	0.0337258	0.0278662
RAD51 (Phospho-Tyr315)	1.33499	1.34207	1.33853	0.00354069	0.00264521
RAD52 (Ab-104)	53.1381	50.1352	51.6367	1.50148	0.0290778
RAD52 (Phospho-Tyr104)	2.39206	1.91862	2.15534	0.236719	0.109829
Raf1 (Ab-259)	0.742763	1.18759	0.965174	0.222412	0.230437
Raf1 (Ab-289)	1.64268	1.34069	1.49168	0.150995	0.101225
Raf1 (Ab-338)	1.00744	0.784828	0.896136	0.111308	0.124209
Raf1 (Ab-341)	0.810587	0.635862	0.723225	0.0873626	0.120796
Raf1 (Ab-621)	1.60629	1.53103	1.56866	0.0376259	0.023986
Raf1 (Phospho-Ser259)	1.10505	1.19172	1.14838	0.0433393	0.0377394
Raf1 (Phospho-Ser338)	0.722911	0.961379	0.842145	0.119234	0.141584
Raf1 (Phospho-Tyr341)	0.908189	1.32276	1.11547	0.207285	0.185827
Raf1(Phospho-Ser621)	1.13317	1.34069	1.23693	0.103761	0.0838859
RapGEF1 (Phospho-Tyr504)	0.30273	0.337931	0.32033	0.0176008	0.0549456
Ras-GRF1 (Ab-916)	1.30025	1.16966	1.23495	0.0652965	0.0528737
Ras-GRF1 (Phospho-Ser916)	0.967742	1.28828	1.12801	0.160267	0.14208
Rb (Ab-608)	0.53598	1.25655	0.896266	0.360286	0.401985
Rb (Ab-780)	2.22002	2.04276	2.13139	0.088629	0.0415828
Rb (Ab-795)	0.631927	0.628966	0.630446	0.00148085	0.00234889
Rb (Ab-807)	1.93383	1.59172	1.76278	0.171053	0.097036
Rb (Ab-811)	0.593879	0.903448	0.748664	0.154785	0.206748
Rb (Phospho-Ser608)	1.61621	1.82483	1.72052	0.104308	0.0606258
Rb (Phospho-Ser780)	0.656741	0.608276	0.632508	0.0242326	0.0383119
Rb (Phospho-Ser795)	1.44417	1.55172	1.49795	0.0537777	0.035901
Rb (Phospho-Ser807)	0.853598	1.17655	1.01507	0.161477	0.159079
Rb (Phospho-Ser811)	0.443342	0.37931	0.411326	0.0320156	0.0778352
Rb (Phospho-Thr821)	0.706369	0.637241	0.671805	0.0345638	0.0514491
Rb-like-2 (RBL2)(Ab-952)	0.602151	0.61931	0.61073	0.0085799	0.0140486
Rel (Ab-503)	1.07692	1.21379	1.14536	0.068435	0.0597499
Rel (Phospho-Ser503)	1.14309	1.26207	1.20258	0.0594877	0.0494667
RelB (Ab-552)	1.19272	1.65793	1.42533	0.232605	0.163194
RelB (Phospho-Ser552)	1.47891	1.33931	1.40911	0.0697989	0.0495341
Ret (Ab-905)	0.949545	0.913103	0.931324	0.0182208	0.0195644
Ret (Phospho-Tyr905)	1.67246	1.7131	1.69278	0.0203234	0.012006
RGS16 (Phospho-Tyr168)	1.09181	1.37517	1.23349	0.14168	0.114861
Rho/Rac guanine nucleotide exchange factor 2 (Ab-885)	0.433416	0.457931	0.445674	0.0122575	0.0275033
Rho/Rac guanine nucleotide exchange factor 2 (Phospho-Ser885)	1.6311	1.33931	1.48521	0.145895	0.0982321
RhoA (Ab-188)	3.05376	2.34759	2.70067	0.353089	0.130741
RSK1/2/3/4 (Ab-221/227/218/232)	0.964433	0.96	0.962217	0.00221671	0.00230375
RSK1/2/3/4 (Phospho-Ser221/227/218/232)	0.760959	0.961379	0.861169	0.10021	0.116365
RyR2 (Ab-2808)	1.05542	0.870345	0.962881	0.0925364	0.0961037
RyR2 (Phospho-Ser2808)	0.777502	0.891034	0.834268	0.0567662	0.0680431
S6 Ribosomal Protein (Ab-235)	0.671629	0.671724	0.671677	4.73461e-05	7.04893e-05
S6 Ribosomal Protein (Phospho-Ser235)	1.50041	1.29931	1.39986	0.100552	0.0718297
SAPK/JNK (Ab-183)	0.66005	0.588966	0.624508	0.0355421	0.0569121
SAPK/JNK (Ab-185)	0.684864	0.525517	0.60519	0.0796731	0.13165
SAPK/JNK (Phospho-Thr183)	0.906534	1.23724	1.07189	0.165354	0.154264
SAPK/JNK (Phospho-Tyr185)	1.06369	0.891034	0.977362	0.0863273	0.0883268
SEK1/MKK4 (Ab-261)	2.2895	1.90345	2.09647	0.193024	0.0920707
SEK1/MKK4 (Ab-80)	1.93548	1.64828	1.79188	0.143604	0.0801415
SEK1/MKK4 (Phospho-Ser80)	2.06286	1.46897	1.76591	0.296948	0.168156
SEK1/MKK4 (Phospho-Thr261)	0.903226	1.32552	1.11437	0.211146	0.189475
SEK1/MKK4/JNKK1 (Ab-257)	0.352357	0.306207	0.329282	0.0230752	0.0700773
SEK1/MKK4/JNKK1 (Phospho-Ser257)	0.901572	0.891034	0.896303	0.00526853	0.00587807
Shc (Ab-349)	2.43507	1.35586	1.89547	0.539604	0.284681
Shc (Ab-427)	1.16294	1.19172	1.17733	0.0143898	0.0122223
Shc (Phospho-Tyr349)	1.63937	1.06897	1.35417	0.285203	0.210611
Shc (Phospho-Tyr427)	0.757651	0.616552	0.687101	0.0705496	0.102677
SHP-1 (Phospho-Tyr536)	1.50207	1.25655	1.37931	0.122758	0.0889996
SHP-2 (Ab-542)	1.44913	1.34621	1.39767	0.0514623	0.0368201
SHP-2 (Ab-580)	1.41935	0.588966	1.00416	0.415195	0.413475
SHP-2 (Phospho-Tyr542)	1.3962	0.806897	1.10155	0.294649	0.267487
SHP-2 (Phospho-Tyr580)	0.944582	0.826207	0.885395	0.0591877	0.066849
SLP-76 (Ab-128)	0.825476	0.751724	0.7886	0.0368757	0.046761
SLP-76 (Phospho-Tyr128)	1.38462	0.634483	1.00955	0.375066	0.371519
Smad1 (Ab-187)	0.516129	0.631724	0.573927	0.0577976	0.100705
Smad1 (Ab-465)	0.428453	0.401379	0.414916	0.013537	0.0326258
Smad1 (Phospho-Ser187)	0.633581	0.85931	0.746446	0.112864	0.151202
Smad1 (Phospho-Ser465)	0.311001	0.311724	0.311362	0.000361655	0.00116153
Smad2 (Ab-220)	1.1464	1.23724	1.19182	0.0454197	0.0381095
Smad2 (ab-245)	0.263027	0.297931	0.280479	0.0174519	0.0622216
Smad2 (Ab-250)	0.296112	0.291034	0.293573	0.002539	0.00864861
Smad2 (Ab-255)	0.679901	0.644138	0.662019	0.0178814	0.0270104
Smad2 (Ab-467)	0.959471	0.972414	0.965942	0.00647158	0.00669976
Smad2 (Phospho-Ser250)	0.860215	1.18897	1.02459	0.164375	0.16043
Smad2 (Phospho-Ser467)	0.393714	1.07586	0.734788	0.341074	0.46418
Smad2 (Phospho-Thr220)	1.30025	1.73655	1.5184	0.218152	0.143672
Smad2/3 (Ab-8)	1.03888	0.788966	0.91392	0.124955	0.136724
Smad2/3 (Phospho-Thr8)	1.75021	1.30345	1.52683	0.223379	0.146303
Smad3 (Ab-179)	1.17287	1.05103	1.11195	0.0609178	0.0547846
Smad3 (Ab-204)	1.66419	0.652414	1.1583	0.505886	0.436749
Smad3 (Ab-213)	0.274607	0.321379	0.297993	0.0233861	0.0784786
Smad3 (Ab-425)	1.21588	1.68414	1.45001	0.234129	0.161467
Smad3 (Phospho-Ser204)	0.504549	0.513103	0.508826	0.00427712	0.00840585
Smad3 (Phospho-Ser208)	1.43755	0.674483	1.05602	0.381534	0.361296
Smad3 (Phospho-Ser213)	1.22084	1.35862	1.28973	0.0688885	0.053413
Smad3 (Phospho-Ser425)	1.07196	1.08	1.07598	0.00401985	0.00373599
Smad3 (Phospho-Thr179)	1.244	1.27034	1.25717	0.0131708	0.0104765
SMC1 (Ab-957)	0.967742	0.96	0.963871	0.00387097	0.00401606
SMC1 (Phospho-Ser957)	0.856907	1.02207	0.939488	0.0825812	0.0879003
SP1 (Ab-739)	0.899917	1.08138	0.990648	0.090731	0.0915875
SP1 (Phospho-Thr739)	1.39785	1.34483	1.37134	0.0265109	0.0193322
Src (Ab-418)	4.78081	4.87862	4.82972	0.0489051	0.0101259
Src (Ab-529)	2.08768	1.55724	1.82246	0.265217	0.145527
Src (Ab-75)	0.921423	0.823448	0.872435	0.0489872	0.0561499
Src (Phospho-Ser75)	2.17039	0.971034	1.57071	0.599677	0.381787
Src (Phospho-Tyr216)	0.979322	1.18621	1.08276	0.103443	0.0955356
Src (Phospho-Tyr418)	0.717949	1.65655	1.18725	0.469302	0.395284
Src (Phospho-Tyr529)	1.2043	1.16	1.18215	0.0221505	0.0187375
SREBP-1 (Ab-439)	1.22911	1.74207	1.48559	0.256477	0.172643
SREBP-1 (Phospho-Ser439)	0.324235	0.28	0.302117	0.0221175	0.0732081
SRF (Ab-77)	1.85277	1.3669	1.60983	0.242937	0.150908
SRF (Ab-99)	1.35153	1.11172	1.23163	0.119903	0.0973533
SRF (Phospho-Ser77)	0.669975	1.30483	0.987401	0.317426	0.321476
SRF (Phospho-Ser99)	1.10835	0.93931	1.02383	0.0845218	0.0825544
STAM2 (Ab-192)	0.463193	0.344828	0.40401	0.0591826	0.146488
STAM2 (Phospho-Tyr192)	2.63854	3.88	3.25927	0.620728	0.19045
STAT1 (Ab-701)	0.830438	0.936552	0.883495	0.0530567	0.0600532
STAT1 (Ab-727)	1.06038	0.982069	1.02122	0.0391558	0.038342
STAT1 (Phospho-Ser727)	0.43507	1.05241	0.743742	0.308672	0.415025
STAT1 (Phospho-Tyr701)	1.00248	0.86069	0.931586	0.0708959	0.0761024
STAT2 (Ab-690)	0.865178	0.809655	0.837417	0.0277613	0.0331512
STAT2 (Phospho-Tyr690)	0.608768	1.46897	1.03887	0.430099	0.414008
STAT3 (Ab-705)	0.841439	1.06276	0.952099	0.11066	0.0883794
STAT3 (Ab-727)	0.692013	0.804276	0.748145	0.0561313	0.0543832
STAT3 (Phospho-Ser727)	1.16129	1.54069	1.35099	0.1897	0.140415
STAT3 (Phospho-Tyr705)	2.42317	2.40345	2.41331	0.00986188	0.0132919		1.80579
STAT4 (Ab-693)	0.807279	1.06483	0.936053	0.128774	0.137572
STAT4 (Phospho-Tyr693)	0.861869	0.853793	0.857831	0.00403811	0.00470734
STAT5A (Ab-694)	0.314309	0.369655	0.341982	0.0276729	0.0809191
STAT5A (Ab-780)	1.27047	1.37931	1.32489	0.0544194	0.0410747
STAT5A (Phospho-Ser725)	0.486352	0.568276	0.527314	0.0409618	0.07768
STAT5A (Phospho-Ser780)	1.16791	0.722759	0.945333	0.222574	0.235445
STAT5A (Phospho-Tyr694)	0.812242	1.16	0.986121	0.173879	0.176327
STAT5B (Ab-731)	0.433416	0.635862	0.534639	0.101223	0.18933
STAT5B (Phospho-Ser731)	0.555831	0.915862	0.735847	0.180015	0.244637
STAT6 (Ab-641)	0.387097	0.430345	0.408721	0.021624	0.0529066
STAT6 (Ab-645)	1.63441	1.72552	1.67996	0.0455543	0.0271163
STAT6 (Phospho-Thr645)	1.82796	2.09931	1.96363	0.135677	0.0690947
STAT6 (Phospho-Tyr641)	1.13813	1.10621	1.12217	0.0159619	0.0142241
Stathmin 1(Ab-15)	2.23987	2.81517	2.52752	0.287652	0.113808
Stathmin 1(Ab-24)	0.53598	0.588966	0.562473	0.0264927	0.0471004
Stathmin 1(Ab-37)	0.410256	0.478621	0.444439	0.0341821	0.0769108
Stathmin 1(Phospho-Ser15)	1.3019	0.717241	1.00957	0.292331	0.289559
Stathmin 1(Phospho-Ser24)	0.554177	0.623448	0.588813	0.0346356	0.0588228
Stathmin 1(Phospho-Ser37)	0.569065	0.768276	0.668671	0.0996053	0.14896
Survivin (Ab-117)	0.33416	0.366897	0.350529	0.016368	0.0466953
Survivin (Phospho-Thr117)	0.474773	0.405517	0.440145	0.0346276	0.0786733
SYK (Ab-348)	1.36146	1.09379	1.22762	0.133831	0.109017
SYK (Ab-525)	2.89992	3.64828	3.2741	0.374179	0.114285
SYK (Phospho-Tyr323)	0.918114	0.729655	0.823885	0.0942295	0.114372
SYK (Phospho-Tyr348)	1.0488	0.827586	0.938193	0.110607	0.117894
SYK (Phospho-Tyr525)	1.35153	0.473103	0.912317	0.439213	0.481426
SYN1-Synapsin1 (Ab-62)	1.1828	1.05655	1.11967	0.063122	0.0563753
SYN1-Synapsin1 (Phospho-Ser62)	0.397022	0.402759	0.39989	0.00286814	0.00717232
Synapsin (Ab-9)	0.418528	0.452414	0.435471	0.016943	0.0389074
Synapsin (Phospho-Ser9)	0.651778	0.782069	0.716924	0.0651453	0.0908679
Synaptotagmin (Ab-202)	0.646816	1.04276	0.844787	0.197972	0.234345
Synaptotagmin (Ab-309)	0.835401	0.754483	0.794942	0.0404592	0.0508958
Synaptotagmin (Phospho-Ser309)	0.486352	0.590345	0.538349	0.0519962	0.0965847
Synaptotagmin (Phospho-Thr202)	0.478081	0.649655	0.563868	0.0857871	0.15214
Synuclein alpha (Ab-125)	0.999173	1.21793	1.10855	0.109379	0.0986684
Synuclein alpha (Ab-133)	0.98263	0.725517	0.854074	0.128557	0.150522
Synuclein alpha (Phospho-Tyr125)	1.65757	1.34621	1.50189	0.155681	0.103657
Synuclein alpha (Phospho-Tyr133)	0.511166	0.62069	0.565928	0.0547617	0.0967644
Synuclein alpha (Phospho-Tyr136)	1.28371	1.38897	1.33634	0.05263	0.0393838
TAK1 (Ab-184)	1.19603	1.10759	1.15181	0.0442218	0.0383934
TAK1 (Phospho-Thr184)	0.926385	1.11862	1.0225	0.0961176	0.0940023
Tau (Ab-181)	1.01075	0.972414	0.991583	0.0191694	0.0193322
Tau (Ab-205)	1.49214	1.37241	1.43228	0.0598642	0.0417965
Tau (Ab-212)	1.98015	2.35862	2.16938	0.189236	0.0872302
Tau (Ab-214)	1.74194	1.56414	1.65304	0.0888988	0.0537791
Tau (Ab-231)	1.11001	1.06759	1.0888	0.021211	0.0194812
Tau (Ab-235)	5.21754	5.45931	5.33842	0.120888	0.0226448
Tau (Ab-262)	1.26055	1.32414	1.29234	0.031796	0.0246034
Tau (Ab-356)	3.3383	2.65517	2.99673	0.341562	0.113978
Tau (Ab-396)	1.29529	1.50897	1.40213	0.10684	0.0761987
Tau (Ab-404)	1.13648	1.01793	1.0772	0.0592727	0.0550246
Tau (Ab-422)	0.936311	1.32966	1.13298	0.196672	0.173588
Tau (Phospho-Ser214)	0.822167	1.00828	0.915221	0.0930544	0.101674
Tau (Phospho-Ser235)	3.16956	3.35724	3.2634	0.0938399	0.0287552
Tau (Phospho-Ser262)	0.488007	0.56	0.524003	0.0359967	0.0686955
Tau (Phospho-Ser356)	0.560794	0.566897	0.563845	0.00305125	0.00541151
Tau (Phospho-Ser396)	1.05542	1.30345	1.17943	0.124015	0.105148
Tau (Phospho-Ser404)	1.09512	1.14621	1.12066	0.0255435	0.0227932
Tau (Phospho-Ser422)	1.36807	1.40828	1.38817	0.0201015	0.0144806
Tau (Phospho-Thr181)	0.918114	0.958621	0.938367	0.0202533	0.0215835
Tau (Phospho-Thr205)	0.98263	1.03034	1.00649	0.0238573	0.0237035
Tau (Phospho-Thr212)	1.50868	1.50345	1.50607	0.00261829	0.0017385
Tau (Phospho-Thr231)	0.787428	1.37793	1.08268	0.295252	0.272705
TFII-I (Phospho-Tyr248)	1.0091	0.42069	0.714894	0.294204	0.411536
TGFBR1 (Ab-165)	0.93962	0.871724	0.905672	0.0339477	0.0374834
TGFBR2 (Ab-250)	1.90902	1.98759	1.9483	0.0392852	0.0201638
TIE2 (Phospho-Tyr1108)	0.70306	0.884138	0.793599	0.0905388	0.114086
TIF-IA (Ab-649)	1.27047	1.08966	1.18006	0.0904081	0.076613
TIF-IA (Phospho-Ser649)	1.75517	2.47034	2.11276	0.357588	0.169252
TLK1 (Ab-764)	2.31927	2.50621	2.41274	0.0934674	0.0387391
TOP2A/DNA topoisomerase II (Ab-1106)	0.519438	1.10897	0.814202	0.294764	0.362028
TOP2A/DNA topoisomerase II (Phospho-Ser1106)	0.522746	0.441379	0.482063	0.0406834	0.0843944
Trk A (Ab-496)	1.00248	1.25655	1.12952	0.127035	0.112469
Trk A (Phospho-Tyr680/681)	0.3689	0.477241	0.423071	0.0541707	0.128042
Trk A (Phospho-Tyr701)	0.964433	1.09379	1.02911	0.0646798	0.0628501
Trk A (Phospho-Tyr791)	0.486352	0.532414	0.509383	0.0230307	0.045213
Trk B (Ab-515)	0.944582	1.01379	0.979188	0.0346054	0.0353409
Trk B (Phospho-Tyr515)	0.777502	1.14897	0.963234	0.185732	0.192821
Trk B (Phospho-Tyr705)	1.59967	0.706207	1.15294	0.446731	0.387472
Tuberin (Ab-981)	1.94376	1.68138	1.81257	0.131188	0.0723769
Tuberin/TSC2 (Ab-1462)	0.512821	0.358621	0.435721	0.0770999	0.176948
Tuberin/TSC2 (Ab-939)	1.3201	0.977931	1.14902	0.171084	0.148896
Tuberin/TSC2 (Phospho-Ser939)	0.673284	0.6	0.636642	0.0366419	0.0575549
Tuberin/TSC2 (Phospho-Thr1462)	0.942928	1.21103	1.07698	0.134053	0.124471
TYK2 (Ab-1054)	1.40612	1.43586	1.42099	0.0148707	0.010465
TYK2 (Phospho-Tyr1054)	1.52026	0.877241	1.19875	0.321512	0.268205
Tyrosine Hydroxylase (Ab-19)	1.01241	0.932414	0.97241	0.0399966	0.0411314
Tyrosine Hydroxylase (Ab-31)	1.05707	0.935172	0.996122	0.0609498	0.061187
Tyrosine Hydroxylase (Ab-40)	1.16625	1.06621	1.11623	0.0500231	0.0448143
Tyrosine Hydroxylase (Phospho-Ser19)	1.02399	1.13517	1.07958	0.0555928	0.0514949
Tyrosine Hydroxylase (Phospho-Ser31)	0.82713	0.784828	0.805979	0.0211511	0.0262428
Tyrosine Hydroxylase (Phospho-Ser40)	0.933002	1.05517	0.994087	0.061085	0.0614483
Tyrosine Hydroxylase(TH)(Ab-8)	1.47725	1.34069	1.40897	0.0682821	0.0484624
Tyrosine Hydroxylase(TH)(Phospho-Ser8)	0.421836	0.841379	0.631608	0.209772	0.332123
VASP (Ab-157)	2.8139	2.04276	2.42833	0.385569	0.15878
VASP (Ab-238)	1.34491	1.24414	1.29453	0.0503876	0.0389236
VASP (Phospho-Ser157)	1.48387	1.14207	1.31297	0.170901	0.130164
VASP (Phospho-Ser238)	1.9603	1.49655	1.72842	0.231873	0.134153
VAV1 (Ab-160)	0.931348	0.765517	0.848433	0.0829155	0.0977278
VAV1 (Ab-174)	0.655087	0.642759	0.648923	0.00616411	0.009499
VAV1 (Phospho-Tyr174)	1.24897	0.891034	1.07	0.178966	0.167258
VAV2 (Ab-142)	0.755997	0.855172	0.805585	0.0495879	0.0615551
VAV2 (Phospho-Tyr142)	0.8933	1.44966	1.17148	0.278177	0.237459
VE-Cadherin (Phospho-Tyr731)	7.11166	1.09379	4.10273	3.00893	0.733399
VEGFR1 (Ab-1333)	1.02233	0.947586	0.984959	0.0373731	0.0379438
VEGFR1 (Phospho-Tyr1333)	0.888337	0.446897	0.667617	0.22072	0.330609
VEGFR2 (Ab-1054)	0.918114	1.01517	0.966643	0.0485291	0.0502038
VEGFR2 (Ab-1059)	0.937965	0.921379	0.929672	0.00829298	0.00892032
VEGFR2 (Ab-1175)	0.686518	0.605517	0.646018	0.0405003	0.0626922
VEGFR2 (Ab-1214)	6.89826	5.16138	6.02982	0.868442	0.144024
VEGFR2 (Ab-951)	1.8627	1.60276	1.73273	0.129969	0.0750083
VEGFR2 (Phospho-Tyr1054)	1.1249	0.613793	0.869345	0.255552	0.293959
VEGFR2 (Phospho-Tyr1059)	0.564103	0.470345	0.517224	0.0468789	0.0906356
VEGFR2 (Phospho-Tyr1175)	1.30356	1.81655	1.56005	0.256498	0.164416
VEGFR2 (Phospho-Tyr1214)	0.739454	0.913103	0.826279	0.0868247	0.105079
VEGFR2 (Phospho-Tyr951)	0.438379	0.438621	0.4385	0.000120932	0.000275786
Vinculin (Ab-821)	0.362283	0.371034	0.366659	0.0043758	0.0119343
Vinculin (Phospho-Tyr821)	1.58644	1.59586	1.59115	0.0047135	0.00296233
WASP (Ab-290)	1.24235	0.984828	1.11359	0.128761	0.115627
WASP (Phospho-Tyr290)	0.739454	1.57517	1.15731	0.417859	0.36106
WAVE1 (Ab-125)	0.92804	0.870345	0.899192	0.0288474	0.0320815
WAVE1 (Phospho-Tyr125)	1.0091	0.506207	0.757653	0.251446	0.331875
WEE1 (Ab-53)	0.93962	1.07034	1.00498	0.0653627	0.0650386
WEE1 (Phospho-Ser642)	1.47891	1.44276	1.46083	0.0180748	0.0123729
WWOX (Phospho-Tyr33)	0.901572	0.953103	0.927337	0.025766	0.0277849
XIAP (Ab-87)	1.04218	1.01655	1.02937	0.0128159	0.0124503
XIAP (Phospho-Ser87)	0.898263	1.09517	0.996718	0.0984547	0.0987789
Zap-70 (Ab-292)	0.428453	0.44	0.434227	0.00577337	0.0132957
Zap-70 (Ab-319)	1.95533	1.89931	1.92732	0.0280123	0.0145343
Zap-70 (Ab-493)	0.813896	0.835862	0.824879	0.0109831	0.0133149
Zap-70 (Phospho-Tyr292)	0.428453	0.588966	0.508709	0.0802561	0.157764
Zap-70 (Phospho-Tyr315)	1.0306	1.1269	1.07875	0.0481464	0.0446316
Zap-70 (Phospho-Tyr319)	1.88586	0.929655	1.40776	0.4781	0.339619
Zap-70 (Phospho-Tyr493)	0.453267	0.517241	0.485254	0.0319871	0.0659182

## Sheet: PRL-3.NC
S1 Table. The entire data of phosphoprotein array.
Name	NC-phos/unphos	PRL3-phos/unphos	PRL3/NC	Lg ratio	Swiss Prot
14-3-3 theta/tau (Phospho-Ser232)	3.80072	2.07812	0.546769	-0.262196	P27348
14-3-3 zeta (Phospho-Ser58)	1.34297	1.0451	0.778203	-0.108907	P63104
14-3-3 zeta/delta (Phospho-Thr232)	1.30883	0.990292	0.756623	-0.12112	P63104
4E-BP1 (Phospho-Ser65)	0.145587	0.311635	2.14054	0.330524	Q13541
4E-BP1 (Phospho-Thr36)	2.92346	2.84062	0.971663	-0.0124843	Q13541
4E-BP1 (Phospho-Thr45)	1.53955	1.39205	0.904193	-0.0437389	Q13541
4E-BP1 (Phospho-Thr70)	0.275683	0.805714	2.92261	0.46577	Q13541
6-phosphofructo-2-kinase/fructose-2,6-biphosphatase 2 (PFKFB2)(Phospho-Ser483)	2.46368	1.65462	0.671606	-0.172886	O60825
Abl1 (Phospho-Thr754/735)	1.66173	1.29487	0.779234	-0.108332	P00519
Abl1 (Phospho-Tyr204)	0.185687	0.193185	1.04038	0.0171914	P00519
ACC1 (Phospho-Ser79)	1.34444	1.4695	1.09302	0.0386278	Q13085
ACC1 (Phospho-Ser80)	0.316254	0.306636	0.969588	-0.0134128	Q13085
ACTIN Pan(a/b/g)(Phospho-Tyr55/53)	1.01107	0.653791	0.646635	-0.189341	P68032/P63261/P63267/P68133
AFX/FOXO4 (Phospho-Ser197)	0.595439	0.851666	1.43032	0.155432	P98177
AKT (Phospho-Ser473)	1.11797	2.26682	2.02761	0.306985	P31749
AKT (Phospho-Thr308)	0.273521	0.309244	1.1306	0.0533101	P31749
AKT (Phospho-Tyr326)	0.486637	1.41852	2.91496	0.464632	P31749
AKT1 (Phospho-Ser124)	0.313	0.512887	1.63862	0.214478	P31749
AKT1 (Phospho-Ser246)	0.417406	0.503231	1.20562	0.0812088	P31749
AKT1 (Phospho-Thr450)	2.48289	0.806385	0.324777	-0.488414	P31749
AKT1 (Phospho-Thr72)	0.961979	0.691466	0.718796	-0.143395	P31749
AKT1 (Phospho-Tyr474)	0.382075	1.48648	3.89056	0.590012	P31749
AKT1S1 (Phospho-Thr246)	0.409979	0.378911	0.924221	-0.0342243	Q96B36
AKT2 (Phospho-Ser474)	2.28979	2.24223	0.97923	-0.00911522	P31751
ALK (Phospho-Tyr1507)	1.282	2.62348	2.0464	0.310991	Q9UM73
ALK (Phospho-Tyr1604)	0.791788	1.32119	1.66861	0.222356	Q9UM73
AMPK1 (Phospho-Thr174)	1.19495	2.30593	1.92973	0.285497	Q13131
AMPK1/AMPK2 (Phospho-Ser485/491)	0.662694	0.954002	1.43958	0.158236	Q13131/P54646
AMPKbeta1 (Phospho-Ser182)	0.70214	0.526346	0.749632	-0.125152	Q9Y478
Amyloid beta A4 (Phospho-Thr743/668)	0.737391	0.637819	0.864968	-0.0630002	P05067
Androgen Receptor (Phospho-Ser213)	1.10088	1.29492	1.17626	0.0705021	P10275
Androgen Receptor (Phospho-Ser650)	0.306381	1.12115	3.65934	0.563403	P10275
A-RAF (Phospho-Tyr301/302)	1.94225	1.93284	0.995154	-0.0021097	P10398
Arrestin-1 (Phospho-Ser412)	0.638776	0.639822	1.00164	0.000710051	P49407
ASK1 (Phospho-Ser83)	0.802867	1.1794	1.46899	0.167019	Q99683
ASK1 (Phospho-Ser966)	0.609036	1.30914	2.14953	0.332344	Q99683
ATF-1 (Phospho-Ser63)	0.894118	0.787207	0.880429	-0.0553059	P18846
ATF2 (Phospho-Ser112/94)	2.32219	1.9617	0.844762	-0.0732656	P15336
ATF2 (Phospho-Ser62/44)	1.48073	1.26472	0.854119	-0.0684815	P15336
ATF2 (Phospho-Thr69/51)	0.921746	0.740495	0.803361	-0.0950893	P15336
ATF2 (Phospho-Thr71/53)	2.18735	2.51299	1.14887	0.0602715	P15336
ATF2 (Phospho-Thr73/55)	1.91831	1.27012	0.662103	-0.179074	P15336
ATF4 (Phospho-Ser245)	1.89772	2.16457	1.14061	0.0571384	P18848
ATP1A1/Na+K+ ATPase1 (Phospho-Ser23)	4.38553	1.25343	0.285811	-0.543921	P06685
ATPase (Phospho-Ser16)	0.306922	0.535988	1.74633	0.242127	P05023
ATP-Citrate Lyase (Phospho-Ser454)	0.698495	0.625466	0.895449	-0.047959	P53396
ATRIP (Phospho-Ser68/72)	0.426484	0.298075	0.698912	-0.155577	Q8WXE1
AurB (Phospho-Thr232)	2.81036	2.70912	0.963978	-0.015933	Q96GD4
AurB (Phospho-Tyr12)	2.81212	2.10491	0.748513	-0.125801	Q96GD4
AURORA KINASE (Phospho-Thr288)	1.09026	1.11842	1.02583	0.0110734	O14965
BAD (Phospho-Ser112)	0.466888	1.01823	2.18088	0.338631	Q92934
BAD (Phospho-Ser134)	2.85556	1.89123	0.662297	-0.178948	Q92934
BAD (Phospho-Ser136)	2.59786	2.70764	1.04226	0.0179755	Q92934
BAD (Phospho-Ser155)	0.545907	0.861311	1.57776	0.198041	Q92934
BAD (Phospho-Ser91/128)	0.538089	0.808446	1.50244	0.176797	Q92934
BCL-2 (Phospho-Ser70)	3.1034	2.6518	0.854481	-0.0682976	P10415
BCL-2 (Phospho-Thr56)	1.51529	2.18364	1.44107	0.158684	P10415
BCL-2 (Phospho-Thr69)	0.84525	1.11827	1.32301	0.121563	P10415
BCL-XL (Phospho-Ser62)	0.0956606	0.100278	1.04826	0.0204705	Q07817
BCL-XL (Phospho-Thr47)	0.978079	0.536303	0.548323	-0.260963	Q07817
BCR (Phospho-Tyr177)	0.370574	1.26829	3.42251	0.534345	P11274
BCR (Phospho-Tyr360)	3.07429	4.55405	1.48134	0.170654	P11274
BID (Phospho-Ser78)	0.932685	1.32037	1.41566	0.15096	P55957
BIM (Phospho-Ser69/65)	1.20343	1.39662	1.16054	0.0646592	O43521
BLNK (Phospho-Tyr96)	0.502432	0.711347	1.41581	0.151005	Q8WV28
B-RAF (Phospho-Ser446)	1.82343	1.89931	1.04162	0.0177079	P15056
B-RAF (Phospho-Ser601)	1.51994	1.11322	0.732411	-0.135245	P15056
B-RAF (Phospho-Thr598)	0.567752	0.360063	0.634192	-0.197779	P15056
BRCA1 (Phospho-Ser1423)	0.203881	0.177626	0.871224	-0.0598702	P38398
BRCA1 (Phospho-Ser1457)	0.361799	0.859747	2.37631	0.375903	P38398
BRCA1 (Phospho-Ser1524)	0.641398	1.4167	2.20876	0.344149	P38398
BTK (Phospho-Tyr223)	0.981042	1.02762	1.04748	0.0201442	Q06187
c-Abl (Phospho-Tyr412)	0.895189	1.17804	1.31597	0.119245	P00519 / P42684
Calmodulin (Phospho-Thr79/Ser81)	0.764285	0.604705	0.791203	-0.101712	P62158
Calsenilin/KCNIP3 (Phospho-Ser63)	1.44968	2.42912	1.67562	0.224176	Q9Y2W7
CaMK1-a (Phospho-Thr177)	0.804812	0.456525	0.567244	-0.24623	Q14012
CaMK2-beta/gamma/delta (Phospho-Thr287)	0.847265	0.979957	1.15661	0.0631879	Q13554/Q13555/Q13557
CaMK4 (Phospho-Thr196/200)	1.22022	2.11838	1.73606	0.239564	Q16566
CaMKII (Phospho-Thr286)	1.84561	1.4625	0.792418	-0.101046	Q9UQM7
CASP1 (Phospho-Ser376)	0.982713	1.92236	1.95618	0.291408	P29466
CASP2 (Phospho-Ser157)	1.21294	1.2015	0.990569	-0.00411517	P42575
CASP6 (Phospho-Ser257)	0.28059	0.34836	1.24153	0.0939556	P55212
CASP8 (Phospho-Ser347)	1.78527	1.41888	0.794768	-0.0997595	Q14790
CASP9 (Phospho-Thr125)	0.332346	0.291503	0.877107	-0.0569475	P55212
Caspase 9 (Phospho-Ser144)	0.567248	1.79134	3.15796	0.499406	P55211
Caspase 9 (Phospho-Ser196)	0.626957	0.56568	0.902263	-0.0446667	P55211
Caspase 9 (Phospho-Tyr153)	0.968605	1.18328	1.22164	0.0869426	P55211
Caspase-3 (Phospho-Ser150)	0.758822	0.609479	0.803192	-0.0951807	P42574
Catalase (Phospho-Tyr385)	1.10159	1.25404	1.13839	0.0562911	P04040
Catenin beta (CTNNB)(Phospho-Tyr489)	2.63356	2.68481	1.01946	0.00837133	P35222
Catenin beta (Phospho-Ser33)	0.822384	0.928017	1.12845	0.0524814	P35222
Catenin beta (Phospho-Ser37)	0.590272	1.57308	2.66501	0.425699	P35222
Catenin beta (Phospho-Thr41/Ser45)	0.729556	0.774545	1.06167	0.0259884	P35222
Catenin beta (Phospho-Tyr654)	1.00661	1.08373	1.07661	0.0320583	P35222
Catenin delta-1 (Phospho-Tyr228)	1.26897	0.613616	0.483553	-0.315556	O60716
Caveolin-1 (Phospho-Tyr14)	0.523605	1.41737	2.70695	0.43248	Q03135
CD19 (Phospho-Tyr531)	2.55504	1.10257	0.431528	-0.364991	P15391
CD227/mucin 1 (Phospho-Tyr1243)	3.94912	3.26871	0.827706	-0.082124	P15941
CD3Z (Phospho-Tyr142)	1.13429	1.22028	1.07581	0.0317346	P20963
CD4 (Phospho-Ser433)	0.353944	0.516257	1.45858	0.163931	P01730
CD5 (Phospho-Tyr453)	2.61088	0.678721	0.259958	-0.585096	P06127
CDC2 (Phospho-Tyr15)	1.46	0.56131	0.38446	-0.415149	P06493
CDC25A (Phospho-Ser124)	6.38371	4.51194	0.706789	-0.15071	P30304
CDC25A (Phospho-Ser75)	0.830027	0.829085	0.998866	-0.000492783	P30304
CDC25B (Phospho-Ser323)	0.914959	1.05342	1.15133	0.0611996	P30305
CDC25B (Phospho-Ser353)	3.26401	3.85105	1.17985	0.0718281	P30305
CDC25C (Phospho-Ser216)	0.200694	0.146127	0.72811	-0.137803	P30307
CDK1/CDC2 (Phospho-Thr14)	2.93768	1.33326	0.453848	-0.34309	P24941
CDK2 (Phospho-Thr160)	0.586863	1.36916	2.33301	0.367917	P24941
CDK5 (Phospho-Tyr15)	0.349769	0.679734	1.94338	0.288557	Q00535
CDK7 (Phospho-Thr170)	0.379112	1.15467	3.04573	0.483691	P50613
Chk1 (Phospho-Ser280)	5.15554	3.38053	0.655707	-0.18329	O14757
Chk1 (Phospho-Ser286)	1.21305	1.15225	0.949874	-0.022334	O14757
Chk1 (Phospho-Ser317)	1.05445	0.617161	0.585294	-0.232626	O14757
Chk1 (Phospho-Ser345)	0.605312	0.794804	1.31305	0.118281	O14757
Chk2 (Phospho-Ser516)	1.05666	1.08531	1.02711	0.0116184	O96017
Chk2 (Phospho-Thr383)	1.21995	0.615604	0.504614	-0.297041	O96017
Chk2 (Phospho-Thr387)	0.487981	0.850018	1.74191	0.241025	O96017
Chk2 (Phospho-Thr68)	0.633861	0.563137	0.888425	-0.0513794	O96017
c-Jun (Phospho-Ser243)	1.05151	0.673319	0.640337	-0.193591	P05412
c-Jun (Phospho-Ser63)	1.10394	1.17674	1.06595	0.0277355	P05412
c-Jun (Phospho-Ser73)	0.0885091	0.108693	1.22804	0.0892142	P05412
c-Jun (Phospho-Thr239)	0.969419	1.3992	1.44333	0.159367	P05412
c-Jun (Phospho-Thr91)	3.96488	3.99301	1.00709	0.00307018	P05412
c-Jun (Phospho-Thr93)	2.96807	2.90497	0.978739	-0.0093329	P05412
c-Jun (Phospho-Tyr170)	2.03814	1.22529	0.601183	-0.220993	P05412
CK1-A (Phospho-Thr321)	2.2703	3.7773	1.66379	0.221099	P48729
CK2-b (Phospho-Ser209)	2.85102	1.61954	0.568054	-0.24561	P67870
c-Kit (Phospho-Tyr721)	1.35542	0.918894	0.677942	-0.168807	P10721
claudin 3 (Phospho-Tyr219)	1.10505	1.23217	1.11503	0.0472879	O15551
claudin 7 (Phospho-Tyr210)	2.8335	3.65109	1.28854	0.110099	O95471
c-met (Phospho-Tyr1003)	3.38777	0.404456	0.119387	-0.923043	P08581
cofilin (Phospho-Ser3)	0.934831	0.76349	0.816714	-0.0879297	P23528
Connexin 43 (Phospho-Ser367)	2.03249	1.65462	0.814083	-0.0893314	P17302
Cortactin (Phospho-Tyr421)	2.07114	1.83087	0.883992	-0.0535515	Q14247
Cortactin (Phospho-Tyr466)	0.741605	0.877667	1.18347	0.0731573	Q14247
COT (Phospho-Thr290)	0.311143	0.421875	1.35589	0.132224	P41279
CPI17 alpha (Phospho-Thr38)	1.76932	0.819472	0.463157	-0.334272	Q96A00
c-PLA2 (Phospho-Ser505)	0.832004	1.05927	1.27315	0.104881	P47712
c-Raf (Phospho-Ser296)	0.878052	0.797331	0.908068	-0.0418814	P04049
c-Raf (Phospho-Ser43)	0.309962	0.310727	1.00247	0.00106935	P04049
CREB (Phospho-Ser121)	2.05395	2.38235	1.15989	0.0644153	P16220
CREB (Phospho-Ser129)	1.64473	1.78492	1.08524	0.035526	P16220
CREB (Phospho-Ser133)	1.52337	2.90983	1.91013	0.281064	P16220
CREB (Phospho-Ser142)	1.1419	1.36845	1.1984	0.0786032	P16220
CREB (Phospho-Thr100)	0.905583	1.50652	1.66359	0.221046	P16220
CrkII (Phospho-Tyr221)	1.20702	1.46277	1.21189	0.0834636	P46108
CSFR (Phospho-Tyr561)	2.78845	4.28194	1.5356	0.186278	P07333
Cyclin B1 (Phospho-Ser126)	2.92883	2.39696	0.818404	-0.0870323	P14635
Cyclin B1 (Phospho-Ser147)	0.633651	0.944763	1.49098	0.173473	P14635
Cyclin D1 (Phospho-Thr286)	0.595659	1.03924	1.74469	0.241719	P24385
Cyclin D3 (Phospho-Thr283)	0.286522	0.302736	1.05659	0.0239069	P30281
Cyclin E1 (Phospho-Thr395)	1.54871	1.98068	1.27892	0.106844	P24864
Cyclin E1 (Phospho-Thr77)	0.174635	0.172586	0.988271	-0.00512399	P24864
Cytokeratin 18 (Phospho-Ser52)	4.01144	4.74087	1.18184	0.0725578	P05783
Cytokeratin 8 (Phospho-Ser431)	0.677193	1.07349	1.5852	0.200085	P05787
DAB1 (Phospho-Tyr220)	1.23937	2.74816	2.21739	0.345842	O75553
DAB1 (Phospho-Tyr232)	0.870902	1.09782	1.26055	0.100561	O75553
DAPP1 (Phospho-Tyr139)	1.58465	1.96931	1.24274	0.094379	Q9UHF2
DARPP-32 (Phospho-Thr34)	0.471515	0.394119	0.835857	-0.0778682	Q9UD71
DARPP-32 (Phospho-Thr75)	1.40512	1.20463	0.857318	-0.0668582	Q9UD71
DAXX (Phospho-Ser668)	0.0795428	0.147578	1.85533	0.268421	Q9UER7
DDX5/DEAD-box protein 5 (Phospho-Tyr593)	1.2199	2.18894	1.79436	0.253911	P17844
DNA-PK (Phospho-Thr2638)	2.00229	1.96134	0.979546	-0.00897516	P78527
DNA-PK (Phospho-Thr2647)	1.75689	1.65287	0.94079	-0.0265071	P78527
Dok-1 (Phospho-Tyr362)	1.59028	0.628542	0.395239	-0.40314	Q99704
Dok-1 (Phospho-Tyr398)	0.927676	1.47378	1.58868	0.201035	Q99704
Dok-2 (Phospho-Tyr299)	0.958609	0.816822	0.852091	-0.0695142	O60496
DYN1 (Phospho-Ser774)	0.0692958	0.117944	1.70203	0.230968	Q05193
E2F1 (Phospho-Thr433)	0.629681	2.03748	3.23573	0.509973	Q01094
EEF2 (Phospho-Thr56)	0.734675	0.927699	1.26273	0.101312	P13639
eEF2K (Phospho-Ser366)	0.35965	1.02541	2.85113	0.455017	O00418
EGFR (Phospho-Ser1070)	0.22856	0.416584	1.82265	0.260702	P00533
EGFR (Phospho-Thr678)	0.827457	0.912643	1.10295	0.0425555	P00533
EGFR (Phospho-Thr693)	1.35588	0.700805	0.516863	-0.286625	P00533
EGFR (Phospho-Tyr1016)	0.953592	1.11417	1.16839	0.0675895	P00533
EGFR (Phospho-Tyr1069)	2.73959	1.80993	0.660658	-0.180023	P00533
EGFR (Phospho-Tyr1092)	0.372041	1.16178	3.12272	0.494534	P00533
EGFR (Phospho-Tyr1110)	1.87101	1.61408	0.862678	-0.0641515	P00533
EGFR (Phospho-Tyr1172)	1.2009	1.03294	0.860136	-0.0654327	P00533
EGFR (Phospho-Tyr1197)	1.39842	1.46861	1.05019	0.0212675	P00533
EGFR (Phospho-Tyr869)	0.512743	0.466495	0.909803	-0.0410528	P00533
eIF2A (Phospho-Ser51)	0.814795	0.879809	1.07979	0.0333402	P05198
eIF4E (Phospho-Ser209)	1.08288	1.62773	1.50314	0.177	P06730
eIF4G (Phospho-Ser1108)	0.807781	1.05837	1.31022	0.117343	Q04637
Elk-1 (Phospho-Ser383)	0.65269	0.704848	1.07991	0.0333887	P19419
Elk1 (Phospho-Ser389)	0.591023	0.831083	1.40618	0.14804	P19419
Elk1 (Phospho-Thr417)	2.44401	2.4985	1.02229	0.00957519	P19419
eNOS (Phospho-Ser1177)	0.87881	1.05596	1.20158	0.0797509	P29474
eNOS (Phospho-Ser615)	3.12826	3.20044	1.02308	0.00990761	P29474
eNOS (Phospho-Thr495)	2.85618	3.27807	1.14771	0.0598335	P29474
EPB41 (Phospho-Tyr418/660)	2.36127	1.08836	0.460921	-0.336374	P11171
EPHA2/3/4 (Phospho-Tyr588/596)	0.374492	0.711436	1.89974	0.278694	P29317/P29320/P54764
EPHB1/2 (Phospho-Tyr594/604)	1.15268	1.39266	1.20819	0.0821343	P54762/P29317
Ephrin B (Phospho-Tyr330)	0.45152	0.750266	1.66165	0.220539	P52799
Ephrin-B1 (Phospho-Tyr317)	1.22736	1.34784	1.09816	0.0406655	P98172
Epo-R (Phospho-Tyr368)	0.972763	0.8033	0.825792	-0.0831294	P19235
ERK3 (Phospho-Ser189)	1.39025	1.30056	0.935485	-0.0289631	Q16659
Estrogen Receptor-alpha (Phospho-Ser104)	0.460834	1.17981	2.56017	0.408269	P03372
Estrogen Receptor-alpha (Phospho-Ser106)	0.444578	0.366725	0.824882	-0.0836082	P03372
Estrogen Receptor-alpha (Phospho-Ser118)	2.52071	2.10869	0.836546	-0.0775104	P03372
Estrogen Receptor-alpha (Phospho-Ser167)	0.984741	1.46029	1.48291	0.171116	P03372
ETK (Phospho-Tyr40)	1.28084	1.99404	1.55682	0.192239	P51813
ETK (Phospho-Tyr566)	4.27678	2.98656	0.69832	-0.155945	P51813
Ezrin (Phospho-Thr566)	0.175961	0.160708	0.913315	-0.0393795	P15311
Ezrin (Phospho-Tyr353)	1.73914	1.33633	0.768383	-0.114422	P15311
Ezrin (Phospho-Tyr478)	0.880899	1.21258	1.37653	0.138786	P15311
FADD (Phospho-Ser194)	0.189852	0.145833	0.768141	-0.114559	Q13158
FAK (Phospho-Ser910)	0.163717	0.29568	1.80605	0.256729	Q05397
FAK (Phospho-Tyr397)	0.491309	0.429038	0.873254	-0.0588592	Q05397
FAK (Phospho-Tyr407)	0.711478	2.58133	3.62813	0.559683	Q05397
FAK (Phospho-Tyr576)	1.67252	1.75874	1.05155	0.0218294	Q05397
FAK (Phospho-Tyr861)	0.802571	0.762289	0.949809	-0.0223635	Q05397
FAK (Phospho-Tyr925)	0.362028	0.744149	2.0555	0.312918	Q05397
FER (Phospho-Tyr402)	2.98887	2.38211	0.796992	-0.0985458	P16591
FGFR1 (Phospho-Tyr154)	1.14643	0.795698	0.694063	-0.158601	P11362
FGFR1 (Phospho-Tyr654)	0.0534481	0.0541175	1.01252	0.00540498	P11362
FGFR1 (Phospho-Tyr766)	0.698829	0.385299	0.551349	-0.258573	P11362
Filamin A (Phospho-Ser2152)	0.691581	1.42002	2.0533	0.312452	P21333
FKHR (Phospho-Ser256)	1.40197	0.930307	0.663573	-0.178111	Q12778
FKHR (Phospho-Ser319)	1.32026	0.663091	0.502241	-0.299087	Q12778
FKHRL1/FOXO3A (Phospho-Ser253)	0.636152	0.712761	1.12042	0.0493826	O43524
Fos (Phospho-Thr232)	0.617525	0.819418	1.32694	0.122851	P01100
FosB (Phospho-Ser27)	0.45175	1.62453	3.59608	0.555829	P53539
FOXO1/3/4-PAN (Phospho-Thr24/32)	0.517468	0.431505	0.833877	-0.078898	Q12778/O43524/P98177
FOXO1A (Phospho-Ser329)	0.486991	1.23901	2.54421	0.405553	Q12778
G3BP-1 (Phospho-Ser232)	0.788078	0.967175	1.22726	0.0889356	Q13283
Gab1 (Phospho-Tyr627)	1.5921	1.94923	1.22432	0.0878946	Q13480
GAB1 (Phospho-Tyr659)	1.09326	0.90178	0.824854	-0.083623	Q13480
GABA-RB (Phospho-Ser434)	0.909974	1.23914	1.36173	0.134092	P18505
GAP43 (Phospho-Ser41)	1.5344	1.33058	0.86717	-0.0618959	P17677
GATA1 (Phospho-Ser142)	1.22103	1.38797	1.13672	0.055653	P15976
GATA1 (Phospho-Ser310)	0.567205	0.597383	1.05321	0.0225132	P15976
GluR1 (Phospho-Ser849)	0.286181	0.270025	0.943547	-0.0252366	P42261
GluR1 (Phospho-Ser863)	2.36364	2.22654	0.941996	-0.0259509	P42261
GluR2 (Phospho-Ser880)	0.171742	0.225152	1.31099	0.1176	P42262
GRB10/Growth factor receptor-bound protein 10 (Phospho-Tyr67)	0.447503	0.484851	1.08346	0.0348129	Q13322
GRB2 (Phospho-Ser159)	2.90754	3.12502	1.0748	0.0313264	Q9UQC2
GRK1 (Phospho-Ser21)	1.06518	1.50825	1.41596	0.151051	Q15835
GRK2 (Phospho-Ser29)	0.575593	0.454578	0.789755	-0.102507	P25098
GSK3 alpha (Phospho-Ser21)	0.907685	1.04675	1.15321	0.0619086	P49840
GSK3 beta (Phospho-Ser9)	1.65646	1.76102	1.06312	0.0265822	P49840
GSK3a-b (Phospho-Tyr216/279)	4.33907	4.44731	1.02494	0.0107005	P49841
GTPase activating protein (Phospho-Ser387)	1.64185	2.5794	1.57104	0.196187	Q9H0H5
HCK (Phospho-Tyr410)	0.0638539	0.0823061	1.28897	0.110244	P08631
HDAC1 (Phospho-Ser421)	0.575233	0.321202	0.558386	-0.253065	Q13547
HDAC2 (Phospho-Ser394)	2.96416	1.81938	0.613792	-0.211979	Q92769
HDAC3 (Phospho-Ser424)	0.490368	0.438723	0.894682	-0.0483313	O15379
HDAC4 (Phospho-Ser632)	1.37538	2.26422	1.64626	0.216497	P56524
HDAC5 (Phospho-Ser259)	1.53577	0.980873	0.638684	-0.194714	Q9UQL6
HDAC5 (Phospho-Ser498)	0.447316	0.942749	2.10757	0.323782	Q9UQL6
HDAC6 (Phospho-Ser22)	0.470293	0.896474	1.9062	0.280169	Q9UBN7
HDAC8 (Phospho-Ser39)	1.16454	0.89738	0.77059	-0.113176	Q9BY41
HER2 (Phospho-Tyr1221/Tyr1222)	0.937646	1.37835	1.47001	0.167321	P04626
HER2 (Phospho-Tyr1248)	1.26309	1.04851	0.830113	-0.0808626	P04626
HER2 (Phospho-Tyr877)	1.05113	1.08204	1.02941	0.0125869	P04626
HER3/ErbB3 (Phospho-Tyr1222)	0.969262	1.1755	1.21277	0.0837799	P21860
HER3/ErbB3 (Phospho-Tyr1289)	0.900226	0.8424	0.935765	-0.028833	P21860
HER4/ErbB4 (Phospho-Tyr1284)	1.96706	1.94729	0.989948	-0.00438758	Q15303
Histone H2A.X (Phospho-Ser139)	0.83278	1.09152	1.3107	0.117503	P16104
Histone H3.1 (Phospho-Ser10)	0.358582	0.436781	1.21808	0.0856752	P68431 / Q71DI3 / P84243
HNF4 alpha (Phospho-Ser313)	0.790962	0.478679	0.605186	-0.218111	P41235
HRS (Phospho-Tyr334)	0.885783	0.691992	0.781221	-0.107226	O14964
HSF1 (Phospho-Ser303)	0.957763	1.19698	1.24977	0.0968298	Q00613
HSL (Phospho-Ser552/563)	0.905157	0.814738	0.900107	-0.0457056	Q05469
HSL (Phospho-Ser554)	0.803793	0.536402	0.667338	-0.175654	Q05469
HSP 90-beta (Phospho-Ser226)	0.986161	3.74447	3.79701	0.579442	P08238
HSP27 (Phospho-Ser15)	1.10759	1.36981	1.23675	0.092282	P04792
HSP27 (Phospho-Ser78)	1.48696	2.99457	2.01389	0.304036	P04792
HSP27 (Phospho-Ser82)	1.24662	0.77009	0.617741	-0.209193	P04792
Hsp90 co-chaperone Cdc37 (Phospho-Ser13)	0.648099	1.03915	1.60337	0.205035	Q16543
HSP90B (Phospho-Ser254)	0.424419	1.09755	2.586	0.412629	P08238
ICAM-1 (Phospho-Tyr512)	2.31413	2.14749	0.92799	-0.0324568	P05362
IGF-1R (Phospho-Tyr1161)	2.23891	1.13753	0.508074	-0.294073	P08069
IGF-1R (Phospho-Tyr1165/1166)	2.31946	2.3538	1.01481	0.00638395	P08069
IGF2R (Phospho-Ser2409)	1.25443	1.08384	0.864012	-0.06348	P11717
IkB-alpha (Phospho-Ser32/36)	0.337176	0.492282	1.46002	0.164357	P25963
IkB-alpha (Phospho-Tyr42)	0.264393	0.334471	1.26505	0.102109	P25963
IkB-beta (Phospho-Thr19)	2.53382	2.6653	1.05189	0.0219698	Q15653
IkB-epsilon (Phospho-Ser22)	0.331668	0.75805	2.28556	0.358994	O00221
IKK gamma (Phospho-Ser85)	0.72131	0.633562	0.878349	-0.0563331	Q9Y6K9
IKK-a/b (Phospho-Ser180/181)	0.367242	1.41698	3.85843	0.586411	O15111/O14920
IKK-alpha (Phospho-Thr23)	0.734612	0.665554	0.905994	-0.0428748	O15111
IKK-beta (Phospho-Tyr188)	0.18802	0.634378	3.374	0.528145	O14920
IKK-beta (Phospho-Tyr199)	0.470876	0.563181	1.19603	0.0777414	O14920
IKK-GAMMA (Phospho-Ser31)	0.654486	0.828544	1.26594	0.102415	Q9Y6K9
IL-10R-A (Phospho-Tyr496)	1.42379	0.898675	0.631184	-0.199844	Q13651
IL-13R/CD213a1 (Phospho-Tyr405)	1.6433	1.86369	1.13411	0.0546567	P78552
IL-2RA/CD25 (Phospho-Ser268)	0.603268	1.20026	1.9896	0.298766	P01589
IL3R (Phospho-Tyr593)	1.4176	1.09278	0.77087	-0.113019	P26951
IL-4R/CD124 (Phospho-Tyr497)	1.26033	2.68618	2.13132	0.328649	P24394
Integrin beta-1 (Phospho-Thr788)	0.579397	1.09473	1.88943	0.27633	P05556
Integrin beta-3 (Phospho-Tyr773)	0.756106	0.801364	1.05986	0.0252472	P05106
Integrin beta-3 (Phospho-Tyr785)	1.38984	1.04333	0.750686	-0.124541	P05106
Interferon-gamma receptor alpha chain precursor (Phospho-Tyr457)	4.44646	3.92878	0.883576	-0.053756	P15260
IR (Phospho-Tyr1361)	1.63465	3.32298	2.03284	0.308104	P06213
IRS-1 (Phospho-Ser307)	1.00726	0.88957	0.883161	-0.0539599	P35568
IRS-1 (Phospho-Ser312)	0.328894	0.993758	3.02151	0.480224	P35568
IRS-1 (Phospho-Ser323)	0.451377	0.713065	1.57975	0.198589	P35568
IRS-1 (Phospho-Ser636)	1.48766	3.04678	2.04804	0.311338	P35568
IRS-1 (Phospho-Ser639)	0.333737	0.239687	0.71819	-0.143761	P35568
IRS-1 (Phospho-Ser794)	0.733136	0.860465	1.17368	0.0695488	P35568
ITGB4 (Phospho-Tyr1510)	1.04777	1.30251	1.24312	0.0945126	P16144
JAK1 (Phospho-Tyr1022)	0.539021	0.562342	1.04326	0.0183945	P23458
JAK2 (Phospho-Tyr1007)	1.00467	0.765112	0.761558	-0.118297	O60674
JAK2 (Phospho-Tyr221)	0.380867	1.29884	3.41022	0.532783	O60674
JNK1/2/3 (Phospho-Thr183/Tyr185)	2.48293	2.6789	1.07893	0.0329919	P45983/P45984/P53779
JunB (Phospho-Ser259)	1.12223	1.0805	0.962813	-0.016458	P17275
JunB (Phospho-Ser79)	1.0099	0.934432	0.925273	-0.0337303	P17275
JunD (Phospho-Ser255)	1.57177	3.38074	2.15092	0.332624	P17535
Keratin 18 (Phospho-Ser33)	1.90422	1.73128	0.909184	-0.0413482	P05783
Keratin 8 (Phospho-Ser73)	0.300302	0.60833	2.02573	0.306581	P05787
KIT (Phospho-Tyr936)	3.51869	3.43041	0.974912	-0.0110348	P10721
KSR (Phospho-Ser392)	0.284075	0.308851	1.08722	0.0363162	Q8IVT5
Kv1.3/KCNA3 (Phospho-Tyr135)	0.978907	1.75995	1.79788	0.25476	P22001
Lamin A (Phospho-Ser22)	4.51012	4.93583	1.09439	0.0391727	P02545
Lamin A/B(lamin A/C)(Phospho-Ser392)	0.157371	0.185662	1.17977	0.0717979	P02545
LAT (Phospho-Tyr171)	0.722546	0.909082	1.25816	0.0997372	O43561
LAT (Phospho-Tyr191)	0.589957	0.94394	1.60001	0.204124	O43561
LCK (Phospho-Ser59)	2.64239	2.48062	0.938779	-0.0274364	P06239
LCK (Phospho-Tyr192)	0.692138	1.05381	1.52254	0.182569	P06239
Lck (Phospho-Tyr393)	0.370066	0.60834	1.64387	0.215867	P06239
LCK (Phospho-Tyr504)	1.98071	0.751037	0.379175	-0.42116	P06239
LIMK1 (Phospho-Thr508)	0.808094	0.918087	1.13611	0.055422	P53667
LKB1 (Phospho-Ser428)	1.84079	2.26666	1.23135	0.0903804	Q15831
LKB1 (Phospho-Thr189)	1.16633	0.959162	0.822373	-0.0849311	Q15831
LYN (Phospho-Tyr507)	0.286378	0.116614	0.407205	-0.390187	P07948
MAPKAPK2 (Phospho-Ser272)	0.565449	0.643049	1.13724	0.0558505	P49137
MAPKAPK2 (Phospho-Thr334)	0.065043	0.0477189	0.733652	-0.13451	P49137
MARCKS (Phospho-Ser158)	0.685205	1.15056	1.67914	0.225087	P29966
MARCKS (Phospho-Ser163)	2.69384	2.50108	0.928445	-0.0322437	P29966
M-CSF Receptor (Phospho-Tyr809)	2.54362	3.23905	1.2734	0.104965	P07333
MDM2 (Phospho-Ser166)	0.0826459	0.0775128	0.937891	-0.0278478	Q00987
MEF2A (Phospho-Ser408)	1.10362	0.827721	0.750003	-0.124937	Q02078
MEF2A (Phospho-Thr312)	0.928816	0.717932	0.772954	-0.111846	Q02078
MEF2A (Phospho-Thr319)	1.02937	0.991921	0.963623	-0.016093	Q02078
MEF2C (Phospho-Ser396)	1.14676	0.656511	0.572492	-0.24223	Q06413
MEK1 (Phospho-Ser217)	1.82723	1.21992	0.667633	-0.175462	Q02750
MEK1 (Phospho-Ser221)	5.31061	4.92485	0.927361	-0.0327514	Q02750
MEK1 (Phospho-Ser298)	0.506633	0.763085	1.50619	0.17788	Q02750
MEK1 (Phospho-Thr286)	0.70962	0.9458	1.33283	0.124774	Q02750
MEK1 (Phospho-Thr291)	1.53645	1.5126	0.984475	-0.00679519	Q02750
MEK-2 (Phospho-Thr394)	1.96425	2.25305	1.14703	0.0595732	P36507
Merlin (Phospho-Ser10)	4.44061	1.99794	0.449924	-0.346861	P35240
Merlin (Phospho-Ser518)	2.65994	2.7034	1.01634	0.00703849	P35240
Met (Phospho-Tyr1234)	1.27467	1.49586	1.17353	0.0694929	P08581
Met (Phospho-Tyr1349)	1.00174	0.878383	0.876855	-0.0570723	P08581
MITF (Phospho-Ser73)	0.533151	0.91174	1.7101	0.233021	O75030
MKK3 (Phospho-Ser189)	0.612015	0.860914	1.40669	0.148198	P46734
MKK3/MAP2K3 (Phospho-Thr222)	0.278868	0.328126	1.17664	0.0706427	P46734
MKK6 (Phospho-Ser207)	0.539274	0.733003	1.35924	0.133296	P52565
MKK7/MAP2K7 (Phospho-Ser271)	0.66438	0.620505	0.933962	-0.029671	O14733
MKP-1 (Phospho-Ser359)	1.08866	1.06783	0.980866	-0.0083904	P28562
MKP-1/2 (Phospho-Ser296)	0.662016	0.590805	0.892433	-0.0494243	P28562/Q13115
Mnk1 (Phospho-Thr385)	1.08517	1.73161	1.59571	0.202953	Q9BUB5
MSK1 (Phospho-Ser360)	0.384003	0.591621	1.54067	0.187709	O75582
MSK1 (Phospho-Ser376)	0.75561	1.3811	1.82779	0.261926	O75582
MSK1 (Phospho-Thr581)	0.772227	1.21412	1.57224	0.196518	O75582
Mst1/Mst2 (Phospho-Thr183)	2.90253	2.7159	0.9357	-0.0288633	Q13043
mTOR (Phospho-Ser2448)	2.2699	2.82142	1.24297	0.0944608	P42345
mTOR (Phospho-Ser2481)	1.7009	1.16854	0.687016	-0.163033	P42345
mTOR (Phospho-Thr2446)	2.52523	3.7926	1.50188	0.176636	P42345
Myc (Phospho-Ser373)	0.429248	0.808597	1.88375	0.275024	P01106
Myc (Phospho-Ser62)	0.844628	1.09122	1.29196	0.111249	P01106
Myc (Phospho-Thr358)	0.327368	0.369944	1.13006	0.0531	P01106
Myc (Phospho-Thr58)	1.27498	1.2253	0.961035	-0.0172609	P01106
Myosin regulatory light chain 2 (Phospho-Ser18)	0.951045	0.691388	0.726978	-0.138479	Q9CQL8
NFAT4 (Phospho-Ser165)	2.06341	2.65061	1.28458	0.10876	Q12968
NFkB-p100/p52 (Phospho-Ser865)	0.263257	0.313848	1.19217	0.0763386	Q04206
NFkB-p100/p52 (Phospho-Ser869)	0.649283	0.962397	1.48225	0.17092	Q04206
NFkB-p105 (Phospho-Ser927)	0.243647	0.360969	1.48152	0.170708	P19838
NFkB-p105/p50 (Phospho-Ser337)	4.67265	5.71364	1.22278	0.0873496	P19838
NFkB-p105/p50 (Phospho-Ser893)	0.937751	0.754524	0.80461	-0.0944144	P19838
NFkB-p105/p50 (Phospho-Ser907)	1.06129	1.38072	1.30098	0.114271	P19838
NFkB-p105/p50 (Phospho-Ser932)	1.01641	1.52905	1.50437	0.177354	P19838
NFkB-p65 (Phospho-Ser276)	0.997294	1.58491	1.58921	0.201182	Q04206
NFkB-p65 (Phospho-Ser311)	2.31747	4.39021	1.8944	0.277471	Q04206
NFkB-p65 (Phospho-Ser468)	0.926356	1.93694	2.09092	0.320337	Q04206
NFkB-p65 (Phospho-Ser529)	0.887083	0.634112	0.714829	-0.145798	Q04206
NFkB-p65 (Phospho-Ser536)	0.509201	1.33616	2.62404	0.418971	Q04206
NFkB-p65 (Phospho-Thr254)	2.1512	4.73664	2.20186	0.34279	Q04206
NFkB-p65 (Phospho-Thr435)	0.748725	1.19776	1.59973	0.204046	Q04206
NMDAR1 (Phospho-Ser897)	1.93094	0.923263	0.478141	-0.320444	Q05586
NMDAR2B (Phospho-Tyr1472)	0.224965	0.209909	0.933074	-0.0300838	Q13224
Opioid Receptor (Phospho-Ser375)	4.83372	3.21402	0.664916	-0.177233	P35372
p130Cas (Phospho-Tyr165)	0.520648	1.24209	2.38566	0.377609	P56945
p130Cas (Phospho-Tyr410)	1.66873	0.841642	0.50436	-0.297259	P56945
p21Cip1 (Phospho-Thr145)	2.1828	3.64398	1.66941	0.222562	P38936
p27Kip1 (Phospho-Ser10)	2.65864	3.7655	1.41633	0.151163	P46527
p27Kip1 (Phospho-Thr187)	0.608494	1.24641	2.04836	0.311406	P46527
P38 MAPK (Phospho-Thr180)	5.25464	4.44571	0.846055	-0.0726013	Q16539
P38 MAPK (Phospho-Tyr182)	0.400016	0.415496	1.0387	0.0164894	Q16539
P38 MAPK (Phospho-Tyr322)	0.874471	1.20843	1.3819	0.140478	Q16539
p44/42 MAP Kinase (Phospho-Thr202)	1.93524	2.02785	1.04785	0.0202998	P27361/P28482
p44/42 MAP Kinase (Phospho-Tyr204)	1.7429	1.89118	1.08507	0.0354595	P27361/P28482
p53 (Phospho-Ser15)	1.45962	2.08995	1.43184	0.155894	P04637
p53 (Phospho-Ser20)	0.256582	0.274791	1.07097	0.0297756	P04637
p53 (Phospho-Ser315)	0.424085	0.661577	1.56001	0.193127	P04637
p53 (Phospho-Ser33)	0.57565	1.26136	2.19119	0.34068	P04637
p53 (Phospho-Ser37)	1.04135	0.793644	0.762126	-0.117973	P04637
p53 (Phospho-Ser378)	1.81323	3.08482	1.70128	0.230776	P04637
p53 (Phospho-Ser392)	0.446706	1.25161	2.80186	0.447447	P04637
p53 (Phospho-Ser46)	0.590622	1.04413	1.76785	0.247444	P04637
p53 (Phospho-Ser6)	1.88189	1.77353	0.942416	-0.0257574	P04637
p53 (Phospho-Ser9)	0.840679	1.78533	2.12368	0.327089	P04637
p53 (Phospho-Thr18)	2.15813	2.83512	1.3137	0.118495	P04637
P70S6K (Phospho-Ser371)	1.39801	0.67158	0.480382	-0.318414	P23443
P70S6K (Phospho-Ser411)	1.04396	1.23067	1.17884	0.0714558	P23443
P70S6K (Phospho-Ser418)	0.691944	2.11229	3.05269	0.484682	P23443
P70S6K (Phospho-Ser424)	0.729805	1.38328	1.89541	0.277703	P23443
P70S6K (Phospho-Thr229)	0.77231	0.599836	0.776678	-0.109759	P23443
P70S6k (Phospho-Thr421)	1.48029	1.91964	1.2968	0.112872	P23443
P70S6k-beta (Phospho-Ser423)	1.52917	1.05279	0.688468	-0.162116	Q9UBS0
P73 (Phospho-Tyr99)	1.56246	1.29027	0.825795	-0.0831278	O15350
P90RSK (Phospho-Ser380)	0.632529	0.74314	1.17487	0.0699902	Q15418
P90RSK (Phospho-Thr359/Ser363)	0.215241	0.151196	0.702451	-0.153384	Q15418
P90RSK (Phospho-Thr573)	1.73509	0.886609	0.510987	-0.29159	Q15418
P95/NBS1 (Phospho-Ser343)	0.837748	0.994869	1.18755	0.0746524	O60934
PAK1 (Phospho-Ser204)	1.76944	0.599817	0.338987	-0.469817	Q13153
PAK1 (Phospho-Thr212)	0.472059	0.728599	1.54345	0.188492	Q13153
PAK1/2 (Phospho-Ser199)	1.11616	0.658674	0.590126	-0.229056	Q13153
PAK1/2/3 (Phospho-Ser141)	0.358262	0.817873	2.28289	0.358486	Q13153/Q13177/O75914
PAK1/2/3 (Phospho-Thr423/402/421)	0.450165	0.546058	1.21302	0.0838672	Q13153/Q13177/O75914
PAK2 (Phospho-Ser192)	3.59452	0.604713	0.168232	-0.774091	Q13177
PAK3 (Phospho-Ser154)	0.976372	0.820833	0.840697	-0.0753606	O75914
Paxillin (Phospho-Tyr118)	2.07903	1.63463	0.786246	-0.104441	P49023
Paxillin (Phospho-Tyr31)	0.83527	1.08789	1.30244	0.114756	P49023
PDGF R alpha (Phospho-Tyr849)	2.4977	1.41007	0.564548	-0.248299	P16234
PDGF R beta (Phospho-Tyr1021)	3.57645	3.98208	1.11341	0.0466569	P09619
PDGF R beta (Phospho-Tyr740)	0.969382	1.94479	2.00622	0.302378	P09619
PDGF R beta (Phospho-Tyr751)	1.13552	1.48014	1.30349	0.115108	P09619
PDK1 (Phospho-Ser241)	0.24504	0.296512	1.21005	0.0828051	O15530
PEA-15 (Phospho-Ser116)	0.382488	0.627271	1.63998	0.214838	Q15121
PECAM-1 (Phospho-Tyr713)	0.186562	0.180969	0.970019	-0.0132199	P16284
PI3-kinase p85-subunit alpha/gamma (Phospho-Tyr467/Tyr199)	0.648984	0.626434	0.965254	-0.0153586	P27986/Q92569
Pim-1 (Phospho-Tyr309)	1.95809	0.649232	0.331565	-0.479432	P06803
PKA CAT (Phospho-Thr197)	0.593575	0.480424	0.809374	-0.091851	P17612
PKC alpha (Phospho-Tyr657)	2.48979	2.84214	1.14152	0.057484	P17252
PKC alpha(Phospho-Thr638)	0.511922	2.13363	4.16788	0.619915	P17252
PKC beta/PKCB (Phospho-Ser661)	1.14212	0.819098	0.717174	-0.144376	P05771
PKC delta (Phospho-Ser645)	0.645417	0.994535	1.54092	0.18778	Q05655
PKC delta (Phospho-Thr505)	1.16427	1.83068	1.57238	0.196559	Q05655
PKC epsilon (Phospho-Ser729)	0.834912	1.59976	1.91608	0.282414	Q02156
PKC pan activation site (Phospho)	0.557052	0.703134	1.26224	0.101143	P17252/P05771/Q05655/Q02156/P05129/P24723/Q04759/Q05513
PKC theta (Phospho-Ser676)	0.744376	1.87579	2.51995	0.401391	Q04759
PKC theta (Phospho-Thr538)	0.0507035	0.0333128	0.657012	-0.182426	Q04759
PKC zeta (Phospho-Thr410)	1.80462	1.31818	0.730451	-0.136409	Q05513
PKC zeta (Phospho-Thr560)	0.685271	0.797758	1.16415	0.0660091	Q05513
PKD1/PKC mu (Phospho-Ser205)	1.24955	0.887736	0.710441	-0.148472	Q15139
PKD1/PKC mu (Phospho-Tyr463)	0.749725	3.18145	4.24349	0.627723	Q15139
PKD1/PKCmu (Phospho-Ser910)	0.778371	0.719285	0.92409	-0.0342855	Q15139
PKD2 (Phospho-Ser876)	3.84255	1.81354	0.471962	-0.326093	Q9BZL6
PKR (Phospho-Thr446)	1.24604	1.84091	1.47742	0.169503	P19525
PKR (Phospho-Thr451)	1.52817	1.73474	1.13517	0.055061	P19525
PLC beta (Phospho-Ser1105)	0.752279	0.606632	0.806392	-0.0934536	Q01970
PLC beta3 (Phospho-Ser537)	1.01536	0.915323	0.901474	-0.045047	Q01970
PLCG1 (Phospho-Tyr771)	0.622074	1.10001	1.7683	0.247556	P19174
PLCG1 (Phospho-Tyr783)	1.06102	0.88133	0.830647	-0.0805833	P19174
PLCG2 (Phospho-Tyr1217)	0.662583	0.591521	0.892751	-0.0492699	P16885
PLCG2 (Phospho-Tyr753)	0.4441	0.312479	0.703623	-0.15266	P16885
PLD1 (Phospho-Ser561)	0.346294	0.908259	2.6228	0.418765	Q13393
PP1alpha (Phospho-Thr320)	1.52511	2.50594	1.64312	0.215669	P62136
PP2A-a (Phospho-Tyr307)	0.258332	0.311515	1.20587	0.0813009	P67775
PPAR-b (Phospho-Thr1457)	0.845002	1.23124	1.45709	0.163486	Q15648
PPAR-r (Phospho-Ser112)	0.05874	0.0426526	0.726125	-0.138989	P37231
Progesterone Receptor (Phospho-Ser190)	0.976621	1.98123	2.02866	0.307208	P06401
PTEN (Phospho-Ser370)	0.384331	0.618658	1.6097	0.206745	P60484
PTEN (Phospho-Ser380)	0.319335	0.953497	2.98589	0.475073	P60484
PTEN (Phospho-Ser380/Thr382/Thr383)	1.27797	1.67559	1.31113	0.117646	P60484
Pyk2 (Phospho-Tyr402)	0.587152	2.01648	3.43433	0.535842	Q14289
Pyk2 (Phospho-Tyr580)	0.324053	1.38883	4.28582	0.632034	Q14289
Pyk2 (Phospho-Tyr881)	0.699293	0.774227	1.10716	0.0442096	Q14289
Rac1/cdc42 (Phospho-Ser71)	0.998583	2.18778	2.19088	0.340619	P63000
RAD52 (Phospho-Tyr104)	0.0493419	0.0417405	0.845944	-0.0726585	P43351
Raf1 (Phospho-Ser259)	1.22811	1.18982	0.96882	-0.013757	P04049
Raf1 (Phospho-Ser338)	0.606744	0.939752	1.54884	0.190007	P04049
Raf1 (Phospho-Tyr341)	0.819662	1.54236	1.8817	0.274551	P04049
Raf1(Phospho-Ser621)	0.38932	0.788526	2.02539	0.306509	P04049
Ras-GRF1 (Phospho-Ser916)	1.04933	0.913403	0.870466	-0.0602484	Q13972
Rb (Phospho-Ser608)	1.07908	1.91965	1.77897	0.250168	P06400
Rb (Phospho-Ser780)	0.432371	0.296759	0.686353	-0.163452	Q13972
Rb (Phospho-Ser795)	2.04167	2.37601	1.16376	0.0658637	P06400
Rb (Phospho-Ser807)	0.601435	0.575839	0.95744	-0.0188882	P06400
Rb (Phospho-Ser811)	0.989034	0.549413	0.555505	-0.255312	P06400
Rel (Phospho-Ser503)	1.71377	1.04996	0.612663	-0.212778	Q04864
RelB (Phospho-Ser552)	0.994982	0.988622	0.993608	-0.00278498	Q01201
Ret (Phospho-Tyr905)	1.03307	1.81761	1.75943	0.245371	P07949
Rho/Rac guanine nucleotide exchange factor 2 (Phospho-Ser885)	1.8415	3.3325	1.80967	0.257599	Q8TDA3
RSK1/2/3/4 (Phospho-Ser221/227/218/232)	1.34226	0.894985	0.666773	-0.176022	Q15418/P51812/Q15349/Q9UK32
RyR2 (Phospho-Ser2808)	1.2202	0.866429	0.71007	-0.148699	Q92736
S6 Ribosomal Protein (Phospho-Ser235)	2.41246	2.08413	0.863902	-0.0635357	P62753
SAPK/JNK (Phospho-Thr183)	1.04499	1.71637	1.64248	0.2155	P45983/P45984/P53779
SAPK/JNK (Phospho-Tyr185)	1.03509	1.61497	1.56022	0.193185	P45983/P45984/P53779
SEK1/MKK4 (Phospho-Ser80)	0.37069	0.985509	2.65858	0.424649	P45985
SEK1/MKK4 (Phospho-Thr261)	0.27884	0.531546	1.90628	0.280186	P45985
SEK1/MKK4/JNKK1 (Phospho-Ser257)	2.67065	2.72199	1.01923	0.00827055	P45985
Shc (Phospho-Tyr349)	1.1503	0.714425	0.621079	-0.206853	P29353
Shc (Phospho-Tyr427)	0.506246	0.583608	1.15281	0.0617594	P29353
SHP-2 (Phospho-Tyr542)	0.715027	0.788131	1.10224	0.0422757	Q06124
SHP-2 (Phospho-Tyr580)	1.19169	0.881726	0.739896	-0.130829	Q06124
SLP-76 (Phospho-Tyr128)	0.664266	1.28018	1.92721	0.284929	Q13094
Smad1 (Phospho-Ser187)	0.471931	1.30059	2.7559	0.440263	Q15797
Smad1 (Phospho-Ser465)	0.978007	0.750422	0.767298	-0.115036	Q15797
Smad2 (Phospho-Ser250)	1.6143	3.49006	2.16196	0.334848	Q15796
Smad2 (Phospho-Ser467)	1.40468	0.760696	0.541545	-0.266365	Q15796
Smad2 (Phospho-Thr220)	1.17019	1.27402	1.08872	0.0369172	Q15796
Smad2/3 (Phospho-Thr8)	1.28187	1.67064	1.30328	0.115037	P84022/Q15796
Smad3 (Phospho-Ser204)	1.14989	0.439287	0.382026	-0.417907	P84022
Smad3 (Phospho-Ser213)	4.55232	4.32806	0.950738	-0.0219392	P84022
Smad3 (Phospho-Ser425)	0.83211	0.74205	0.891769	-0.0497474	P84022
Smad3 (Phospho-Thr179)	0.582438	1.1306	1.94115	0.28806	P84022
SMC1 (Phospho-Ser957)	0.837386	0.974703	1.16398	0.0659466	Q14683
SP1 (Phospho-Thr739)	1.0453	1.38428	1.3243	0.121985	P08047
Src (Phospho-Ser75)	0.46928	1.80038	3.83647	0.583932	P12931
Src (Phospho-Tyr418)	0.121298	0.245822	2.0266	0.306767	P12931
Src (Phospho-Tyr529)	0.719147	0.648657	0.901981	-0.0448024	P12931
SREBP-1 (Phospho-Ser439)	0.185813	0.203365	1.09446	0.0392008	P36956
SRF (Phospho-Ser77)	2.16785	0.613356	0.282934	-0.548316	P11831
SRF (Phospho-Ser99)	0.699335	0.831284	1.18868	0.0750643	P11831
STAM2 (Phospho-Tyr192)	4.20006	8.0673	1.92076	0.283473	O75886
STAT1 (Phospho-Ser727)	0.240215	0.728284	3.0318	0.481701	P42224
STAT1 (Phospho-Tyr701)	1.02297	1.05443	1.03076	0.0131575	P42224
STAT2 (Phospho-Tyr690)	1.40368	1.24056	0.883793	-0.0536496	P52630
STAT3 (Phospho-Ser727)	1.02923	1.80579	1.75451	0.244907	P40763
STAT3 (Phospho-Tyr705)	0.85799	2.53473	2.95426	0.471308	P40763
STAT4 (Phospho-Tyr693)	1.00597	0.916434	0.910995	-0.0404842	Q14765
STAT5A (Phospho-Ser780)	0.677553	0.713518	1.05308	0.0224613	P42229
STAT5A (Phospho-Tyr694)	1.34591	2.88354	2.14245	0.33091	P42229
STAT5B (Phospho-Ser731)	2.69636	1.37634	0.510446	-0.29205	P51692
STAT6 (Phospho-Thr645)	0.711242	1.16886	1.6434	0.215743	P42226
STAT6 (Phospho-Tyr641)	1.64752	2.74556	1.66648	0.2218	P42226
Stathmin 1(Phospho-Ser15)	0.289921	0.399432	1.37773	0.139164	P16949
Stathmin 1(Phospho-Ser24)	2.68869	1.04683	0.389345	-0.409666	P16949
Stathmin 1(Phospho-Ser37)	1.45856	1.50453	1.03152	0.013476	P16949
Survivin (Phospho-Thr117)	0.964878	1.25566	1.30137	0.1144	O15392
SYK (Phospho-Tyr348)	0.876917	0.764235	0.871502	-0.0597317	P43405
SYK (Phospho-Tyr525)	0.440477	0.278647	0.632603	-0.198869	P43405
SYN1-Synapsin1 (Phospho-Ser62)	0.269141	0.357149	1.327	0.122869	P17600
Synapsin (Phospho-Ser9)	1.22594	1.64632	1.34291	0.128046	P17600
Synaptotagmin (Phospho-Ser309)	0.363791	0.677217	1.86156	0.269877	P21579
Synaptotagmin (Phospho-Thr202)	0.601873	0.667468	1.10898	0.0449255	P21579
Synuclein alpha (Phospho-Tyr125)	0.929559	1.35482	1.45749	0.163605	P37840
Synuclein alpha (Phospho-Tyr133)	1.42129	0.662622	0.466211	-0.331418	P37840
TAK1 (Phospho-Thr184)	0.755385	0.887737	1.17521	0.070116	O43318
Tau (Phospho-Ser214)	0.511239	0.553661	1.08298	0.0346198	P10636
Tau (Phospho-Ser235)	0.582906	0.611304	1.04872	0.0206589	P10636
Tau (Phospho-Ser262)	0.279331	0.405468	1.45157	0.161837	P10636
Tau (Phospho-Ser356)	0.234741	0.188153	0.801537	-0.0960766	P10636
Tau (Phospho-Ser396)	1.00851	0.841175	0.834079	-0.0787929	P10636
Tau (Phospho-Ser404)	0.953231	1.04034	1.09139	0.037979	P10636
Tau (Phospho-Ser422)	1.85658	1.22524	0.659945	-0.180493	P10636
Tau (Phospho-Thr181)	0.986405	0.946332	0.959375	-0.0180114	P10636
Tau (Phospho-Thr205)	0.583845	0.702718	1.2036	0.0804833	P10636
Tau (Phospho-Thr212)	0.579617	0.694237	1.19775	0.0783665	P10636
Tau (Phospho-Thr231)	1.27918	0.994381	0.777357	-0.109379	P10636
TIF-IA (Phospho-Ser649)	2.1125	1.79038	0.847517	-0.0718517	Q9NYV6
TOP2A/DNA topoisomerase II (Phospho-Ser1106)	1.07939	0.592068	0.54852	-0.260807	P11388
Trk B (Phospho-Tyr515)	0.992115	0.983707	0.991525	-0.00369618	Q16620
Tuberin/TSC2 (Phospho-Ser939)	0.631358	0.554076	0.877594	-0.0567066	P49815
Tuberin/TSC2 (Phospho-Thr1462)	1.26806	2.47172	1.94921	0.28986	P49815
TYK2 (Phospho-Tyr1054)	1.14364	0.843603	0.737647	-0.132152	P29597
Tyrosine Hydroxylase (Phospho-Ser19)	0.542231	1.11021	2.04749	0.311221	P07101
Tyrosine Hydroxylase (Phospho-Ser31)	1.38851	0.809116	0.582722	-0.234539	P07101
Tyrosine Hydroxylase (Phospho-Ser40)	1.07491	0.890576	0.828508	-0.0817032	P07101
Tyrosine Hydroxylase(TH)(Phospho-Ser8)	0.534723	0.448276	0.838333	-0.0765835	P07101
VASP (Phospho-Ser157)	0.664669	0.540689	0.813472	-0.0896576	P50552
VASP (Phospho-Ser238)	1.01223	1.33518	1.31905	0.120261	P50552
VAV1 (Phospho-Tyr174)	1.56834	1.64889	1.05136	0.0217497	P15498
VAV2 (Phospho-Tyr142)	1.65336	1.4542	0.879542	-0.0557433	P52735
VEGFR1 (Phospho-Tyr1333)	0.591617	0.677812	1.14569	0.0590682	P17948
VEGFR2 (Phospho-Tyr1054)	0.453799	0.899344	1.98181	0.297062	P35968
VEGFR2 (Phospho-Tyr1059)	0.447373	0.556351	1.24359	0.0946788	P35968
VEGFR2 (Phospho-Tyr1175)	1.95468	2.41488	1.23543	0.0918188	P35968
VEGFR2 (Phospho-Tyr1214)	0.0854989	0.137032	1.60273	0.204862	P35968
VEGFR2 (Phospho-Tyr951)	0.232629	0.253069	1.08786	0.0365748	P35968
Vinculin (Phospho-Tyr821)	4.26929	4.33959	1.01647	0.00709333	P18206
WASP (Phospho-Tyr290)	0.47804	1.03926	2.17401	0.337262	P42768
WAVE1 (Phospho-Tyr125)	0.862886	0.842593	0.976481	-0.0103361	Q92558
XIAP (Phospho-Ser87)	0.474807	0.968282	2.03932	0.309484	P98170
Zap-70 (Phospho-Tyr292)	1.27531	1.17153	0.918622	-0.0368629	P43403
Zap-70 (Phospho-Tyr319)	0.655691	0.73042	1.11397	0.0468736	P43403
Zap-70 (Phospho-Tyr493)	0.430983	0.588273	1.36496	0.135119	P43403
