# Supplementary material for: Antibody Array Revealed PRL-3 Affects Protein Phosphorylation and Cytokine Secretion
Source: PLoS One. 2017 Jan 9;12(1):e0169665. doi: 10.1371/journal.pone.0169665 (PMC5222497; doi:10.1371/journal.pone.0169665)
Supplement: S2 Table — (XLSX) [file pone.0169665.s004.xlsx]

## Sheet: Sheet1
S2 Table. The entire data of cytokine array.
		HCT116-NC	HCT116-PRL-3	PRL-3/NC
507-1	6Ckine	83	129.003	1.55426
507-2	Activin A	5.5	1.51768	0.275943
507-3	Activin B	25.5	35.9185	1.40857
507-4	Activin C	24	17.2004	0.716684
507-5	Activin RIA / ALK-2	41	51.6013	1.25857
507-6	Activin RIB / ALK-4	20.5	38.448	1.87551
507-7	Activin RII A/B	18.5	28.3301	1.53136
507-8	Activin RIIA	82.5	126.474	1.53301
507-9	Adiponectin / Acrp30	1	12.6474	12.6474
507-10	AgRP	27	34.4008	1.27411
507-11	ALCAM	48.5	69.8135	1.43945
507-12	Angiogenin	15	47.0482	3.13655
507-13	Angiopoietin-1	53	67.7899	1.27905
507-14	Angiopoietin-2	6.5	1.01179	0.15566
507-15	Angiopoietin-4	19.5	37.4362	1.91981
507-16	Angiopoietin-like 1	42	52.6131	1.25269
507-17	Angiopoietin-like 2	23.5	31.8714	1.35623
507-18	Angiopoietin-like Factor	103.5	203.37	1.96492
507-19	Angiostatin	20	23.7771	1.18885
507-20	APJ	2.5	1.01179	0.404716
507-21	APRIL	17.5	16.1886	0.925065
507-22	AR (Amphiregulin)	40.5	39.9657	0.986807
507-23	Artemin	38.5	53.119	1.37971
507-24	Axl	1	3.03537	3.03537
507-25	B7-1 /CD80	1	1.51768	1.51768
507-26	BAFF R / TNFRSF13C	1.5	1.51768	1.01179
507-27	BCMA / TNFRSF17	1	4.55305	4.55305
507-28	BD-1	111	124.45	1.12117
507-29	BDNF	3	10.6238	3.54126
507-30	beta-Catenin	3.5	5.56484	1.58996
507-31	beta-Defensin 2	1	7.58842	7.58842
507-32	beta-NGF	16	1.01179	0.0632369
507-33	BIK	1	1.01179	1.01179
507-34	BLC / BCA-1 / CXCL13	19.5	17.2004	0.882073
507-35	BMP-2	72.5	85.4962	1.17926
507-36	BMP-3	27	34.9067	1.29284
507-37	BMP-3b / GDF-10	12.5	39.4598	3.15678
507-38	BMP-4	182.5	193.252	1.05891
507-39	BMP-5	34.5	52.6131	1.52502
507-40	BMP-6	4	2.52947	0.632369
507-41	BMP-7	44	70.8253	1.60967
507-42	BMP-8	1	9.612	9.612
507-43	BMP-15	9.5	29.3419	3.08862
507-44	BMPR-IA / ALK-3	8.5	19.224	2.26165
507-45	BMPR-IB / ALK-6	16.5	13.6592	0.827828
507-46	BMPR-II	30.5	18.7181	0.613708
507-47	BTC	32	32.3773	1.01179
507-48	Cardiotrophin-1 / CT-1	18.5	16.6945	0.902407
507-49	CCL14 / HCC-1 / HCC-3	17.5	11.6356	0.66489
507-50	CCL28 / VIC	37	61.2133	1.65441
507-51	CCR1	25.5	21.2476	0.833239
507-52	CCR2	5	1.01179	0.202358
507-53	CCR3	64	43.0011	0.671892
507-54	CCR4	20.5	22.7653	1.1105
507-55	CCR5	41.5	34.4008	0.828936
507-56	CCR6	36.5	24.7888	0.679146
507-57	CCR7	24	60.2015	2.5084
507-58	CCR8	23	38.448	1.67165
507-59	CCR9	20.5	52.1072	2.54181
507-60	CD14	38.5	37.9421	0.985509
507-61	CD27 / TNFRSF7	12	3.54126	0.295105
507-62	CD30 / TNFRSF8	69	64.2486	0.93114
507-63	CD30 Ligand / TNFSF8	3.5	4.55305	1.30087
507-64	CD40 / TNFRSF5	19	27.8242	1.46443
507-65	CD40 Ligand / TNFSF5 /CD154	35.5	40.4716	1.14004
507-66	CD 163	159	172.51	1.08497
507-67	Cerberus 1	1	1.01179	1.01179
507-68	Chem R23	26	30.8596	1.18691
507-69	Chordin-Like 1	21	63.2369	3.01128
507-70	Chordin-Like 2	10	24.7888	2.47888
507-71	CLC	1	1.01179	1.01179
507-72	CNTF	96	130.015	1.35432
507-73	CNTF R alpha	68.5	92.0729	1.34413
507-74	Coagulation Factor III / Tissue Factor	16	35.9185	2.24491
507-75	CRIM 1	77.5	31.3655	0.404716
507-76	Cripto-1	14.5	20.2358	1.39557
507-77	CRTH-2	35	41.9893	1.19969
507-78	Cryptic	28	36.4244	1.30087
507-79	Csk	50	67.7899	1.3558
507-80	CTACK / CCL27	25	12.1415	0.485659
507-81	CTGF / CCN2	20	27.8242	1.39121
507-82	CTLA-4 /CD152	68.5	26.3065	0.384037
507-83	CV-2 / Crossveinless-2	35.5	27.8242	0.783781
507-84	CXCL14 / BRAK	6	3.03537	0.505895
507-85	CXCL16	3	35.9185	11.9728
507-86	CXCR1 / IL-8 RA	12.5	11.1297	0.890375
507-87	CXCR2 / IL-8 RB	28	34.4008	1.2286
507-88	CXCR3	59	57.672	0.977492
507-89	CXCR4 (fusin)	15	49.5777	3.30518
507-90	CXCR5 /BLR-1	7	16.6945	2.38493
507-91	CXCR6	21.5	12.6474	0.58825
507-92	D6	26.5	22.2594	0.839976
507-93	DAN	4.5	7.08253	1.5739
507-94	DANCE	27.5	40.9775	1.49009
507-95	DcR3 / TNFRSF6B	38	50.5895	1.3313
507-96	Decorin	13.5	28.3301	2.09853
507-97	Dkk-1	36.5	155.816	4.26892
507-98	Dkk-3	14.5	37.9421	2.6167
507-99	Dkk-4	26	22.2594	0.85613
507-100	DR3 / TNFRSF25	1	1.01179	1.01179
507-101	DR6 / TNFRSF21	84.5	119.897	1.4189
507-102	Dtk	3.5	6.07074	1.7345
507-103	EDA-A2	14	11.6356	0.831113
507-104	EDAR	9.5	37.4362	3.94065
507-105	EDG-1	43	68.8017	1.60004
507-106	EGF	17.5	42.4952	2.4283
507-107	EGF R / ErbB1	14.5	4.04716	0.279114
507-108	EG-VEGF / PK1	37	13.6592	0.369167
507-109	EMAP-II	87.5	201.346	2.3011
507-110	ENA-78	32	50.5895	1.58092
507-111	Endocan	19.5	33.3891	1.71226
507-112	Endoglin / CD105	29	21.7535	0.75012
507-113	Endostatin	53	43.0011	0.811341
507-114	Endothelin	126.5	123.944	0.979796
507-115	EN-RAGE	23.5	34.9067	1.48539
507-116	Eotaxin / CCL11	6.5	20.2358	3.1132
507-117	Eotaxin-2 / MPIF-2	4	1.51768	0.379421
507-118	Eotaxin-3 / CCL26	21	26.3065	1.25269
507-119	Epiregulin	9.5	6.57663	0.692277
507-120	ErbB2	8	1.01179	0.126474
507-121	ErbB3	46.5	80.9432	1.74071
507-122	ErbB4	5.5	6.57663	1.19575
507-123	Erythropoietin	67	104.72	1.56299
507-124	E-Selectin	65.5	99.1554	1.51382
507-125	FADD	14	39.9657	2.85469
507-126	FAM3B	47.5	73.3548	1.54431
507-127	Fas / TNFRSF6	75.5	123.944	1.64165
507-128	Fas Ligand	14	1.01179	0.0722707
507-129	FGF Basic	28	35.9185	1.2828
507-130	FGF-BP	21	50.5895	2.40902
507-131	FGF R3	37	38.448	1.03914
507-132	FGF R4	39.5	37.9421	0.96056
507-133	FGF R5	42.5	46.0364	1.08321
507-134	FGF-4	23.5	41.4834	1.76525
507-135	FGF-5	20.5	52.1072	2.54181
507-136	FGF-6	33.5	56.6602	1.69135
507-137	FGF-7 / KGF	19.5	28.3301	1.45283
507-138	FGF-8	1	3.54126	3.54126
507-139	FGF-9	35	38.9539	1.11297
507-140	FGF-10 / KGF-2	17	28.3301	1.66648
507-141	FGF-11	23.5	37.4362	1.59303
507-142	FGF-12	18.5	15.1768	0.82037
507-143	FGF-13 1B	31.5	43.0011	1.36511
507-144	FGF-16	39.5	35.4126	0.896523
507-145	FGF-17	72.5	153.792	2.12127
507-146	FGF-18	32.5	75.3783	2.31933
507-147	FGF-19	11	11.1297	1.01179
507-148	FGF-20	32.5	55.6484	1.71226
507-149	FGF-21	13	49.0718	3.77475
507-150	FGF-23	19	31.8714	1.67744
507-151	FLRG	21	11.6356	0.554075
507-152	Flt-3 Ligand	23	50.0836	2.17755
507-153	Follistatin	31	62.2251	2.00726
507-154	Follistatin-like 1	10.5	21.7535	2.07176
507-155	Fractalkine	1	1.01179	1.01179
507-156	Frizzled-1	40	48.06	1.2015
507-157	Frizzled-3	24	46.0364	1.91818
507-158	Frizzled-4	45	82.4609	1.83246
507-159	Frizzled-5	1.5	2.02358	1.34905
507-160	Frizzled-6	1	10.1179	10.1179
507-161	Frizzled-7	51	69.8135	1.36889
507-162	Galectin-3	24	34.4008	1.43337
507-163	GASP-1 / WFIKKNRP	27	54.6366	2.02358
507-164	GASP-2 / WFIKKN	18.5	57.672	3.11741
507-165	GCP-2 / CXCL6	15	21.7535	1.45023
507-166	GCSF	186	248.9	1.33817
507-167	G-CSF R / CD 114	25	38.9539	1.55816
507-168	GDF1	72.5	123.944	1.70958
507-169	GDF3	617	785.149	1.27253
507-170	GDF5	227.5	302.019	1.32756
507-171	GDF8	133	221.582	1.66603
507-172	GDF9	160	214.499	1.34062
507-173	GDF11	170	235.241	1.38377
507-174	GDF-15	249.5	973.848	3.9032
507-175	GDNF	17.5	14.1651	0.809432
507-176	GFR alpha-1	31.5	31.8714	1.01179
507-177	GFR alpha-2	36	59.1897	1.64416
507-178	GFR alpha-3	34.5	60.2015	1.74497
507-179	GFR alpha-4	19	57.672	3.03537
507-180	GITR / TNFRF18	31.5	55.6484	1.76662
507-181	GITR Ligand / TNFSF18	13	23.7771	1.829
507-182	Glucagon	4.5	12.1415	2.69811
507-183	Glut1	29	84.4844	2.91326
507-184	Glut2	71	19.224	0.270761
507-185	Glut3	12.5	33.895	2.7116
507-186	Glut5	21	64.2486	3.05946
507-187	Glypican 3	392	606.568	1.54737
507-188	Glypican 5	47.5	35.9185	0.75618
507-189	GM-CSF	69	107.756	1.56168
507-190	GM-CSF R alpha	46.5	55.6484	1.19674
507-191	Granzyme A	170.5	238.782	1.40048
507-192	GREMLIN	38	90.5552	2.38303
507-193	GRO	227.5	302.525	1.32978
507-194	GRO-a	82.5	75.8842	0.919809
507-195	Growth Hormone (GH)	40	64.7545	1.61886
507-196	Growth Hormone R (GHR)	6	6.07074	1.01179
507-197	HB-EGF	38	59.1897	1.55762
507-198	HCC-4 / CCL16	22	36.9303	1.67865
507-199	HCR / CRAM-A/B	97.5	114.838	1.17783
507-200	Hepassocin	54.5	45.0246	0.82614
507-201	Heregulin / NDF / GGF / Neuregulin	35.5	61.7192	1.73857
507-202	HGF	17	24.283	1.42841
507-203	HGFR	175.5	235.348	1.34102
507-204	HRG-alpha	33	35.9185	1.08844
507-205	HRG-beta 1	1.5	9.10611	6.07074
507-206	HVEM / TNFRSF14	1	94.6023	94.6023
507-207	I-309	9.5	34.9067	3.67439
507-208	ICAM-1	38.5	52.6131	1.36657
507-209	ICAM-2	9.5	46.5423	4.89919
507-210	ICAM-3 (CD50)	12.5	10.1179	0.809432
507-211	ICAM-5	28	52.6131	1.87904
507-212	IFN-alpha / beta R1	1	1.01179	1.01179
507-213	IFN-alpha / beta R2	3	9.10611	3.03537
507-214	IFN-beta	20.5	20.2358	0.987112
507-215	IFN-gamma	105	161.886	1.54177
507-216	IFN-gamma R1	27.5	25.2947	0.919809
507-217	IGFBP-1	36.5	55.1425	1.51075
507-218	IGFBP-2	8	9.10611	1.13826
507-219	IGFBP-3	11	7.08253	0.643866
507-220	IGFBP-4	2.5	7.08253	2.83301
507-221	IGFBP-6	1	1.01179	1.01179
507-222	IGFBP-rp1 / IGFBP-7	55.5	80.4373	1.44932
507-223	IGF-I	4	2.02358	0.505895
507-224	IGF-I SR	4	11.1297	2.78242
507-225	IGF-II	12	1.01179	0.0843158
507-226	IGF-II R	10.5	13.6592	1.30087
507-227	IL-1 alpha	160.5	263.571	1.64219
507-228	IL-1 beta	34	41.9893	1.23498
507-229	IL-1 F5 / FIL1delta	33	55.6484	1.68632
507-230	IL-1 F6 / FIL1 epsilon	46.5	16.1886	0.348143
507-231	IL-1 F7 / FIL1 zeta	18.5	26.3065	1.42197
507-232	IL-1 F8 / FIL1 eta	38	41.4834	1.09167
507-233	IL-1 F9 / IL-1 H1	23.5	45.5305	1.93747
507-234	IL-1 F10 / IL-1HY2	27.5	54.1307	1.96839
507-235	IL-1 R3 / IL-1 R AcP	46.5	59.1897	1.2729
507-236	IL-1 R4 / ST2	22.5	25.2947	1.12421
507-237	IL-1 R6 / IL-1 Rrp2	183	227.653	1.244
507-238	IL-1 R8	218.5	257.5	1.17849
507-239	IL-1 R9	142	184.146	1.2968
507-240	IL-1 ra	99	108.767	1.09866
507-241	IL-1 sRI	66.5	87.0139	1.30848
507-242	IL-1 sRII	56.5	62.2251	1.10133
507-243	IL-2	164.5	227.147	1.38083
507-244	IL-2 R alpha	14.5	31.3655	2.16314
507-245	IL-2 R beta /CD122	28	46.0364	1.64416
507-246	IL-2 R gamma	15	11.6356	0.775705
507-247	IL-3	46	71.8371	1.56168
507-248	IL-3 R alpha	4.5	6.57663	1.46147
507-249	IL-4	14	21.2476	1.51768
507-250	IL-4 R	36	42.4952	1.18042
507-251	IL-5	166.5	212.476	1.27613
507-252	IL-5 R alpha	2	8.09432	4.04716
507-253	IL-6	194	245.359	1.26474
507-254	IL-6 R	49.5	82.4609	1.66588
507-255	IL-7	169.5	224.617	1.32518
507-256	IL-7 R alpha	33	64.7545	1.96226
507-257	IL-8	180.5	219.558	1.21639
507-258	IL-9	71.5	96.6259	1.35141
507-259	IL-10	143	181.616	1.27004
507-260	IL-10 R alpha	23.5	34.9067	1.48539
507-261	IL-10 R beta	25.5	25.2947	0.991951
507-262	IL-11	60	130.521	2.17535
507-263	IL-12 p40	9.5	28.3301	2.98212
507-264	IL-12 p70	42	72.8489	1.7345
507-265	IL-12 R beta 1	7.5	3.54126	0.472169
507-266	IL-12 R beta 2	9	27.8242	3.09158
507-267	IL-13	218.5	273.183	1.25027
507-268	IL-13 R alpha 1	50	57.672	1.15344
507-269	IL-13 R alpha 2	33.5	66.7781	1.99338
507-270	IL-15	19.5	23.2712	1.19339
507-271	IL-15 R alpha	52.5	46.5423	0.88652
507-272	IL-16	1	3.54126	3.54126
507-273	IL-17	52.5	59.1897	1.12742
507-274	IL-17B	25	47.0482	1.88193
507-275	IL-17B R	23.5	41.4834	1.76525
507-276	IL-17C	1	1.51768	1.51768
507-277	IL-17D	19	31.3655	1.65081
507-278	IL-17E	138	122.932	0.890815
507-279	IL-17F	31	53.119	1.71351
507-280	IL-17R	21	18.7181	0.891339
507-281	IL-17RC	50.5	60.2015	1.19211
507-282	IL-17RD	135.5	190.216	1.40381
507-283	IL-18 BPa	96.5	135.58	1.40497
507-284	IL-18 R alpha /IL-1 R5	35	28.3301	0.809432
507-285	IL-18 R beta /AcPL	51.5	95.6141	1.85658
507-286	IL-19	52	81.955	1.57606
507-287	IL-20	16.5	48.06	2.91273
507-288	IL-20 R alpha	29	28.836	0.994345
507-289	IL-20 R beta	4	1.01179	0.252947
507-290	IL-21	58.5	64.7545	1.10692
507-291	IL-21 R	1	13.1533	13.1533
507-292	IL-22	20	19.224	0.9612
507-293	IL-22 BP	39	56.1543	1.43985
507-294	IL-22 R	65.5	67.7899	1.03496
507-295	IL-23	1	14.1651	14.1651
507-296	IL-23 R	27	41.9893	1.55516
507-297	IL-24	55	52.6131	0.956601
507-298	IL-26	30	35.9185	1.19728
507-299	IL-27	1	5.05895	5.05895
507-300	IL-28A	10.5	28.3301	2.69811
507-301	IL-29	1.5	8.60021	5.73347
507-302	IL-31	25.5	26.3065	1.03163
507-303	IL-31 RA	6.5	1.01179	0.15566
507-304	Inhibin A	27	33.895	1.25537
507-305	Inhibin B	10.5	45.5305	4.33624
507-306	Insulin	2	1.01179	0.505895
507-307	Insulin R	92	94.6023	1.02829
507-308	Insulysin / IDE	7.5	8.60021	1.14669
507-309	IP-10	88.5	69.3076	0.783137
507-310	I-TAC / CXCL11	31.5	61.7192	1.95934
507-311	Kininostatin / kininogen	9.5	25.8006	2.71586
507-312	Kremen-1	30.5	46.0364	1.50939
507-313	Kremen-2	16	19.224	1.2015
507-314	Latent TGF-beta bp1	1	2.02358	2.02358
507-315	LBP	33	22.2594	0.674526
507-316	Lck	97	84.9903	0.876189
507-317	LECT2	30	61.7192	2.05731
507-318	Lefty - A	1	108.767	108.767
507-319	Leptin (OB)	6.5	4.04716	0.62264
507-320	Leptin R	1	2.52947	2.52947
507-321	LFA-1 alpha	7.5	19.224	2.5632
507-322	LIF	2.5	1.51768	0.607074
507-323	LIF R alpha	51.5	36.9303	0.717094
507-324	LIGHT / TNFSF14	11.5	16.1886	1.40771
507-325	Lipocalin-1	74	57.672	0.779352
507-326	Lipocalin-2	2	2.02358	1.01179
507-327	LRP-1	32	63.2369	1.97615
507-328	LRP-6	42	94.6023	2.25244
507-329	L-Selectin (CD62L)	46	48.06	1.04478
507-330	Lymphotactin / XCL1	1	27.8242	27.8242
507-331	Lymphotoxin beta / TNFSF3	5.5	1.01179	0.183962
507-332	Lymphotoxin beta R / TNFRSF3	1	1.01179	1.01179
507-333	MAC-1	102.5	121.921	1.18947
507-334	MCP-1	149	180.604	1.21211
507-335	MCP-2	1	8.60021	8.60021
507-336	MCP-3	42.5	53.119	1.24986
507-337	MCP-4 / CCL13	3	1.01179	0.337263
507-338	M-CSF	1	4.55305	4.55305
507-339	M-CSF R	3.5	8.60021	2.4572
507-340	MDC	3	19.7299	6.57663
507-341	MFG-E8	37.5	39.4598	1.05226
507-342	MFRP	17	46.5423	2.73778
507-343	MICA	20	10.1179	0.505895
507-344	MIF	3.5	27.3183	7.80523
507-345	MIG	186	205.899	1.10698
507-346	MIP-1a	5	1.01179	0.202358
507-347	MIP-1b	8.5	7.58842	0.892756
507-348	MIP-1d	3	1.01179	0.337263
507-349	MIP 2	52	72.343	1.39121
507-350	MIP-3 alpha	30.5	41.4834	1.36011
507-351	MIP-3 beta	6.5	1.01179	0.15566
507-352	MMP-1	2	1.01179	0.505895
507-353	MMP-2	1.5	8.60021	5.73347
507-354	MMP-3	1	1.01179	1.01179
507-355	MMP-7	1	1.01179	1.01179
507-356	MMP-8	31	30.3537	0.979151
507-357	MMP-9	1	1.01179	1.01179
507-358	MMP-10	14.5	14.1651	0.9769
507-359	MMP-11 /Stromelysin-3	167	257.5	1.54192
507-360	MMP-12	14.5	17.2004	1.18624
507-361	MMP-13	31	32.8832	1.06075
507-362	MMP-14	1	1.01179	1.01179
507-363	MMP-15	1	1.01179	1.01179
507-364	MMP-16 / MT3-MMP	5	9.612	1.9224
507-365	MMP-19	38	48.5659	1.27805
507-366	MMP-20	232	197.805	0.852607
507-367	MMP-24 / MT5-MMP	45.5	33.895	0.744944
507-368	MMP-25 / MT6-MMP	2.5	3.54126	1.41651
507-369	MSP alpha Chain	92	126.98	1.38021
507-370	Musk	139	142.662	1.02635
507-371	NAP-2	2	3.54126	1.77063
507-372	NCAM-1 / CD56	13.5	17.2004	1.27411
507-373	Neuritin	91	107.25	1.17857
507-374	NeuroD1	14	11.1297	0.794978
507-375	Neuropilin-2	48.5	47.0482	0.970066
507-376	Neurturin	49.5	63.2369	1.27751
507-377	NGF R	11	21.7535	1.97759
507-378	Nidgen-1	14	31.3655	2.24039
507-379	NOV / CCN3	19	3.03537	0.159756
507-380	NrCAM	1	3.03537	3.03537
507-381	NRG1 Isoform GGF2	6.5	16.6945	2.56839
507-382	NRG2	142.5	130.015	0.912386
507-383	NRG3	191	232.712	1.21839
507-384	NT-3	41.5	2.52947	0.0609512
507-385	NT-4	2	1.01179	0.505895
507-386	Orexin A	1	1.01179	1.01179
507-387	Orexin B	9	11.6356	1.29284
507-388	OSM	8.5	26.8124	3.1544
507-389	Osteoactivin / GPNMB	42	54.1307	1.28883
507-390	Osteocrin	37.5	36.4244	0.971318
507-391	Osteoprotegerin / TNFRSF11B	30.5	35.4126	1.16107
507-392	OX40 Ligand / TNFSF4	18	5.56484	0.309158
507-393	PARC / CCL18	46	83.4726	1.81462
507-394	PD-ECGF	1	4.04716	4.04716
507-395	PDGF R alpha	68	99.6613	1.46561
507-396	PDGF R beta	59	72.343	1.22615
507-397	PDGF-AA	49	137.098	2.79791
507-398	PDGF-AB	13.5	22.7653	1.68632
507-399	PDGF-BB	6	6.07074	1.01179
507-400	PDGF-C	21.5	119.391	5.55308
507-401	PDGF-D	3.5	5.05895	1.44541
507-402	PECAM-1 /CD31	3.5	1.01179	0.289083
507-403	Pentraxin3 / TSG-14	12.5	10.1179	0.809432
507-404	Persephin	1.5	7.08253	4.72169
507-405	PF4 / CXCL4	23.5	17.2004	0.731933
507-406	PlGF	31.5	42.4952	1.34905
507-407	PLUNC	1.5	1.01179	0.674526
507-408	Pref-1	7.5	11.6356	1.55141
507-409	Progranulin	100.5	206.405	2.05378
507-410	Prolactin	51.5	36.9303	0.717094
507-411	P-selectin	34.5	38.9539	1.1291
507-412	RAGE	30.5	10.6238	0.348321
507-413	RANK / TNFRSF11A	1	1.01179	1.01179
507-414	RANTES	2	2.52947	1.26474
507-415	RELM beta	44	54.6366	1.24174
507-416	RELT / TNFRSF19L	31	32.8832	1.06075
507-417	ROBO4	31	40.4716	1.30554
507-418	S100 A8/A9	220	217.029	0.986495
507-419	S100A10	11.5	4.55305	0.395918
507-420	SAA	29.5	32.8832	1.11468
507-421	SCF	23.5	41.4834	1.76525
507-422	SCF R /CD117	45.5	43.507	0.956197
507-423	SDF-1 / CXCL12	5.5	9.10611	1.65566
507-424	sFRP-1	10	1.01179	0.101179
507-425	sFRP-3	29	16.1886	0.558229
507-426	sFRP-4	17.5	17.2004	0.982881
507-427	sgp130	4.5	8.09432	1.79874
507-428	SIGIRR	30.5	25.2947	0.829336
507-429	Siglec-5/CD170	8.5	1.01179	0.119034
507-430	Siglec-9	3	1.01179	0.337263
507-431	SLPI	1	1.01179	1.01179
507-432	Smad 1	1	1.01179	1.01179
507-433	Smad 4	14	51.6013	3.68581
507-434	Smad 5	2.5	1.01179	0.404716
507-435	Smad 7	36	9.10611	0.252947
507-436	Smad 8	14	13.1533	0.939519
507-437	SMDF / NRG1Isoform	42.5	91.0611	2.14261
507-438	Soggy-1	34	30.3537	0.892756
507-439	Sonic Hedgehog (Shh N-terminal)	32	52.6131	1.64416
507-440	SPARC	1	8.60021	8.60021
507-441	Spinesin	60	71.3312	1.18885
507-442	TACI / TNFRSF13B	21	11.6356	0.554075
507-443	Tarc	7	1.01179	0.144541
507-444	TCCR / WSX-1	1.5	1.51768	1.01179
507-445	TECK / CCL25	17.5	12.1415	0.693799
507-446	TFPI	4	1.01179	0.252947
507-447	TGF-alpha	10.5	13.6592	1.30087
507-448	TGF-beta 1	62.5	65.2604	1.04417
507-449	TGF-beta 2	19	16.1886	0.852033
507-450	TGF-beta 3	1	1.01179	1.01179
507-451	TGF-beta 5	41	38.448	0.937756
507-452	TGF-beta RI / ALK-5	2	1.01179	0.505895
507-453	TGF-beta RII	1	4.04716	4.04716
507-454	TGF-beta RIIb	1	8.60021	8.60021
507-455	TGF-beta RIII	1	4.55305	4.55305
507-456	Thrombopoietin (TPO)	3	9.612	3.204
507-457	Thrombospondin (TSP)	60	99.6613	1.66102
507-458	Thrombospondin-1	85	197.299	2.32116
507-459	Thrombospondin-2	37	22.7653	0.615278
507-460	Thrombospondin-4	1	15.6827	15.6827
507-461	Thymopoietin	13	5.56484	0.428065
507-462	Tie-1	2.5	22.7653	9.10611
507-463	Tie-2	1	8.09432	8.09432
507-464	TIMP-1	1	1.01179	1.01179
507-465	TIMP-2	7	5.56484	0.794978
507-466	TIMP-3	2	1.01179	0.505895
507-467	TIMP-4	17	3.54126	0.20831
507-468	TL1A / TNFSF15	7	1.01179	0.144541
507-469	TLR1	9.5	11.1297	1.17155
507-470	TLR2	1	1.01179	1.01179
507-471	TLR3	1	1.01179	1.01179
507-472	TLR4	1	1.01179	1.01179
507-473	TMEFF1 / Tomoregulin-1	17	9.10611	0.535653
507-474	TMEFF2	7.5	4.55305	0.607074
507-475	TNF-alpha	91	117.368	1.28975
507-476	TNF-beta	78.5	78.9196	1.00535
507-477	TNF RI / TNFRSF1A	15.5	26.8124	1.72983
507-478	TNF RII / TNFRSF1B	42.5	1.01179	0.0238068
507-479	TRADD	9	16.1886	1.79874
507-480	TRAIL / TNFSF10	5.5	4.04716	0.735847
507-481	TRAIL R1 / DR4 / TNFRSF10A	14	9.10611	0.650436
507-482	TRAIL R2 / DR5 / TNFRSF10B	17	12.1415	0.714204
507-483	TRAIL R3 / TNFRSF10C	1	1.01179	1.01179
507-484	TRAIL R4 / TNFRSF10D	1.5	1.51768	1.01179
507-485	TRANCE	3	6.07074	2.02358
507-486	TREM-1	7.5	8.60021	1.14669
507-487	TROY / TNFRSF19	1	4.55305	4.55305
507-488	TSG-6	9	8.60021	0.955579
507-489	TSLP R	1	9.10611	9.10611
507-490	TWEAK / TNFSF12	1.5	3.03537	2.02358
507-491	TWEAK R / TNFRSF12	38	62.2251	1.6375
507-492	Ubiquitin+1	1	28.836	28.836
507-493	uPA	8	21.7535	2.71918
507-494	uPAR	21.5	11.1297	0.51766
507-495	Vasorin	16	1.01179	0.0632369
507-496	VCAM-1 (CD106)	3	7.08253	2.36084
507-497	VE-Cadherin	19	12.6474	0.665651
507-498	VEGF	381	482.118	1.2654
507-499	VEGF R2 (KDR)	1	15.6827	15.6827
507-500	VEGF R3	33	158.345	4.79834
507-501	VEGF-B	5	1.01179	0.202358
507-502	VEGF-C	1	4.04716	4.04716
507-503	VEGF-D	51	32.8832	0.644768
507-504	VEGI / TNFSF15	1	1.01179	1.01179
507-505	WIF-1	6.5	12.1415	1.86792
507-506	WISP-1 / CCN4	3.5	6.07074	1.7345
507-507	XEDAR	1	1.01179	1.01179
493-1	11b-HSD1	46.5	29.6105	0.636785
493-2	2B4	17.5	14.8052	0.846014
493-3	4-1BB	21	18.5066	0.881264
493-4	A1BG	338.5	344.222	1.0169
493-5	A2M	24.5	22.7366	0.928025
493-6	ABL1	28	31.1968	1.11417
493-7	ACE	407.5	392.339	0.962795
493-8	ACE-2	25	19.0353	0.761412
493-9	ACK1	110	99.4066	0.903697
493-10	ACPP	48.5	34.8981	0.719548
493-11	ACTH	190	158.099	0.832099
493-12	ADAM-9	24.5	21.1503	0.863279
493-13	ADAMTS-1	49.5	49.7033	1.00411
493-14	ADAMTS-10	57.5	32.783	0.57014
493-15	ADAMTS-13	23	11.1039	0.48278
493-16	ADAMTS-15	23.5	14.2765	0.60751
493-17	ADAMTS-17	9.5	15.334	1.61411
493-18	ADAMTS-18	38.5	47.0595	1.22233
493-19	ADAMTS-19	78.5	86.1877	1.09793
493-20	ADAMTS-4	549	616.004	1.12205
493-21	ADAMTS-5	211	181.364	0.859546
493-22	ADAMTS-L2	35.5	29.6105	0.834098
493-23	Adipsin	123.5	200.4	1.62267
493-24	Afamin	90.5	81.9576	0.905609
493-25	AFP	44.5	26.4379	0.594111
493-26	ALBUMIN	26	20.0928	0.772801
493-27	Aldolase A	356.5	382.292	1.07235
493-28	Aldolase B	45.5	40.1857	0.883201
493-29	Aldolase C	271	287.116	1.05947
493-30	ALK	260.5	278.127	1.06767
493-31	Alpha 1 AG	297	276.012	0.929333
493-32	Alpha 1 Microglobulin	45.5	44.4157	0.97617
493-33	Alpha Lactalbumin	34	13.7477	0.404345
493-34	ALPP	43	47.5883	1.1067
493-35	AMICA	27.5	30.1392	1.09597
493-36	AMPKa1	45	33.8406	0.752012
493-37	Amylin	40	18.5066	0.462664
493-38	ANGPTL3	107	94.6478	0.884559
493-39	ANGPTL4	29.5	20.0928	0.681113
493-40	Annexin A7	39	32.783	0.840591
493-41	APC	249.5	254.862	1.02149
493-42	APCS	60.5	49.1746	0.812803
493-43	Apelin	34.5	25.9092	0.750991
493-44	Apex1	23.5	21.1503	0.900015
493-45	APN	69.5	56.5772	0.81406
493-46	ApoA1	370.5	626.579	1.69117
493-47	ApoA2	104.5	86.1877	0.824762
493-48	ApoA4	231	233.183	1.00945
493-49	ApoB	20.5	13.219	0.644828
493-50	ApoB100	25.5	8.9889	0.352506
493-51	ApoC1	23.5	28.0242	1.19252
493-52	ApoC2	421.5	333.118	0.790315
493-53	ApoC3	21.5	35.4268	1.64776
493-54	ApoD	23	15.8628	0.689685
493-55	ApoE	23.5	28.553	1.21502
493-56	ApoE3	16	20.0928	1.2558
493-57	ApoH	37.5	31.7255	0.846014
493-58	ApoM	13.5	26.9667	1.99753
493-59	APP	12.5	26.4379	2.11503
493-60	ASPH	48	43.887	0.914312
493-61	Attractin	198.5	539.863	2.71971
493-62	B3GNT1	53	66.6236	1.25705
493-63	BAF57	251	308.266	1.22815
493-64	BAFF	36.5	21.6791	0.593948
493-65	BAI-1	312	444.686	1.42528
493-66	BCAM	21.5	21.6791	1.00833
493-67	Beta 2M	663	632.395	0.953839
493-68	Beta Defensin 4	65	59.221	0.911092
493-69	Beta IG-H3	52	70.3249	1.3524
493-70	Biglycan	71	56.5772	0.796862
493-71	BLAME	30	35.4268	1.18089
493-72	BMP-9	37	25.9092	0.700248
493-73	BMX	33	25.3804	0.769103
493-74	BNIP2	8	22.7366	2.84208
493-75	BNP	645	655.661	1.01653
493-76	Btk	153	156.513	1.02296
493-77	C2	508.5	547.265	1.07623
493-78	C3a	68.5	74.555	1.08839
493-79	C5/C5a	26.5	34.8981	1.31691
493-80	C7	94.5	88.3027	0.93442
493-81	C8B	159	116.856	0.734941
493-82	C9	117	99.4066	0.849629
493-83	CA125	61	221.021	3.6233
493-84	CA15-3	290.5	259.092	0.891882
493-85	CA19-9	26	27.4954	1.05752
493-86	CA9	909.5	966.042	1.06217
493-87	Cadherin-13	46	43.887	0.954064
493-88	Calbindin	33	42.8294	1.29786
493-89	Calbindin D	27	29.0817	1.0771
493-90	Calcitonin	101	93.0615	0.921401
493-91	Calreticulin	17	19.5641	1.15083
493-92	Calsyntenin-1	582.5	613.889	1.05389
493-93	CART	31	32.783	1.05752
493-94	Caspase-3	23.5	29.6105	1.26002
493-95	Caspase-8	76	77.7275	1.02273
493-96	Cathepsin B	20.5	28.553	1.39283
493-97	Cathepsin D	118	87.7739	0.743847
493-98	Cathepsin L	34	46.5308	1.36855
493-99	Cathepsin S	26.5	22.2079	0.838033
493-100	CBP	44.5	32.783	0.736697
493-101	CCK	33	38.0706	1.15366
493-102	CD200	21.5	28.553	1.32804
493-103	CD23	97	81.4288	0.839472
493-104	CD24	29	10.5752	0.364661
493-105	CD36	229	315.669	1.37847
493-106	CD38	63.5	51.8183	0.816037
493-107	CD44	86	98.8779	1.14974
493-108	CD45	106	77.7275	0.733278
493-109	CD46	396.5	330.474	0.833478
493-110	CD47	753	701.134	0.931121
493-111	CD55	19	37.0131	1.94806
493-112	CD59	53.5	34.3693	0.642417
493-113	CD61	3023	3120.2	1.03216
493-114	CD71	22.5	23.7941	1.05752
493-115	CD74	102	91.4752	0.896816
493-116	CD79 alpha	33	28.0242	0.849218
493-117	CD90	65.5	63.9798	0.976791
493-118	CD97	13.5	15.8628	1.17502
493-119	CEA	39.5	49.7033	1.25831
493-120	CEACAM-1	124.5	98.3491	0.789953
493-121	Ceruloplasmin	179	177.134	0.989576
493-122	CFHR2	16	5.28759	0.330474
493-123	Chemerin	52.5	51.2896	0.976945
493-124	CHI3L1	31	33.8406	1.09163
493-125	Chromogranin A	202	217.32	1.07584
493-126	Chymase	37	77.7275	2.10074
493-127	cIAP-2	41	32.2543	0.78669
493-128	Ck beta 8-1	31	26.4379	0.852837
493-129	CK-MB	471.5	553.61	1.17415
493-130	Claudin-3	76	84.0726	1.10622
493-131	Claudin-4	182.5	150.696	0.825733
493-132	CLEC3B	36	32.783	0.91064
493-133	Clusterin	10	6.87386	0.687386
493-134	CNDP1	27	4.23007	0.156669
493-135	COCO	21.5	16.9203	0.78699
493-136	Complement factor H	37.5	15.8628	0.423007
493-137	Contactin-1	93.5	75.0837	0.803034
493-138	Contactin-2	57	60.2785	1.05752
493-139	Corticosteroid-binding globulin	79	70.8537	0.896882
493-140	COX-2	612.5	1264.79	2.06496
493-141	C-peptide	23	26.9667	1.17246
493-142	CPN2	15.5	22.2079	1.43277
493-143	Creatinine	300	323.072	1.07691
493-144	CRP	20.5	23.2654	1.1349
493-145	CRTAM	131.5	157.041	1.19423
493-146	CSH1	155	220.492	1.42253
493-147	cTnT / Troponin T	72.5	64.5086	0.889773
493-148	CutA	34	30.668	0.902
493-149	Cyclin D1	36	22.2079	0.616885
493-150	Cystatin A	70	69.2674	0.989534
493-151	Cystatin B	36	25.9092	0.719699
493-152	Cystatin C	95	57.6347	0.606681
493-153	Cytochrome C	53.5	53.4046	0.998217
493-154	Cytokeratin 8	142	134.305	0.945808
493-155	Cytokeratin18	42.5	50.7608	1.19437
493-156	Cytokeratin19	283.5	354.797	1.25149
493-157	DBI	59	80.3713	1.36223
493-158	DCBLD2	56.5	46.002	0.814195
493-159	D-Dimer	276.5	461.606	1.66946
493-160	DEFA1/3	449	559.427	1.24594
493-161	Defensin	27.5	16.9203	0.615283
493-162	Desmin	72.5	154.398	2.12962
493-163	DLL1	65	78.2563	1.20394
493-164	DLL4	318	415.076	1.30527
493-165	DMP-1	158	131.132	0.82995
493-166	DPPIV	138	188.238	1.36404
493-167	E-Cadherin	22.5	29.6105	1.31602
493-168	Endorphin Beta	22.5	19.0353	0.846014
493-169	Endothelin Receptor A	21	28.553	1.35967
493-170	Enolase 2	22.5	30.668	1.36302
493-171	ENPP2	90	109.453	1.21614
493-172	EpCAM	57.5	67.6811	1.17706
493-173	EphA1	121	66.6236	0.550608
493-174	EphA2	212	202.515	0.955257
493-175	EphA3	48	18.5066	0.385553
493-176	EphA4	257	304.036	1.18302
493-177	EphA5	64.5	205.158	3.18075
493-178	EphA6	12.5	19.0353	1.52282
493-179	EphA7	37.5	88.3027	2.35474
493-180	EphA8	85.5	88.3027	1.03278
493-181	EphB1	114.5	137.477	1.20067
493-182	EphB2	275	246.402	0.896006
493-183	EphB3	131.5	118.442	0.900699
493-184	EphB4	329.5	303.507	0.921115
493-185	EphB6	373.5	449.974	1.20475
493-186	ERRa	750.5	975.031	1.29918
493-187	Erythropoietin R	315.5	252.747	0.801099
493-188	ESAM	171	195.112	1.14101
493-189	EV15L	13	10.5752	0.813475
493-190	EXTL2	19	1.05752	0.0556588
493-191	FABP1	13.5	6.3451	0.470008
493-192	FABP2	36	40.7144	1.13096
493-193	FABP3	81	120.028	1.48183
493-194	FABP4	85	94.6478	1.1135
493-195	Factor XIII A	150.5	172.375	1.14535
493-196	Factor XIII B	22	25.3804	1.15366
493-197	FAK	29	22.7366	0.784021
493-198	FAP	17.5	17.449	0.997088
493-199	Fc RIIB/C	45	65.5661	1.45702
493-200	Fen 1	1	33.8406	33.8406
493-201	FER	8.5	28.0242	3.29697
493-202	Ferritin	77.5	70.8537	0.914241
493-203	Fetuin A	460	406.615	0.883946
493-204	Fetuin B	197	205.158	1.04141
493-205	FGFR1	21	12.6902	0.604296
493-206	FGFR1 alpha	2.5	9.51766	3.80706
493-207	FGFR2	518	517.655	0.999333
493-208	Fibrinogen	55	63.451	1.15366
493-209	Fibrinopeptide A	39.5	44.9445	1.13784
493-210	Fibronectin	11	12.6902	1.15366
493-211	Ficolin-3	102.5	65.5661	0.639669
493-212	FIH	26.5	40.7144	1.53639
493-213	FOLR1	15.5	19.0353	1.22808
493-214	FOXN3	249	491.217	1.97276
493-215	FoxO1	1	10.5752	10.5752
493-216	FoxP3	69.5	70.8537	1.01948
493-217	FRK	20	19.0353	0.951766
493-218	FSH	29	26.4379	0.911653
493-219	Furin	296	325.187	1.0986
493-220	Fyn	62.5	38.5994	0.61759
493-221	GADD45A	10	3.70131	0.370131
493-222	Galanin	273	281.828	1.03234
493-223	Galectin-1	63.5	72.9687	1.14911
493-224	Galectin-3BP	19	23.2654	1.22449
493-225	Galectin-7	705	879.854	1.24802
493-226	gamma-Thrombin	16.5	7.40262	0.448644
493-227	Gas1	16.5	24.3229	1.47411
493-228	Gastrin	45.5	58.1634	1.27832
493-229	GATA-3	1	16.3915	16.3915
493-230	GATA-4	68	56.0484	0.824241
493-231	Gelsolin	636.5	737.618	1.15887
493-232	Ghrelin	43.5	57.1059	1.31278
493-233	GLP-1	125	126.902	1.01522
493-234	GMNN	295.5	357.441	1.20961
493-235	GPBB	79.5	92.5328	1.16393
493-236	GPI	157	156.513	0.996895
493-237	GPR-39	41	42.3007	1.03172
493-238	GPX1	3.5	13.7477	3.92792
493-239	GPX3	4	1.05752	0.264379
493-240	GRP	36	40.7144	1.13096
493-241	GRP75	84	83.5439	0.99457
493-242	GRP78	4.5	4.75883	1.05752
493-243	GSR	14	30.668	2.19057
493-244	GST	7	29.0817	4.15453
493-245	HADHA	168.5	175.548	1.04183
493-246	HAI-1	43	29.6105	0.688616
493-247	HAI-2	9.5	13.7477	1.44713
493-248	Haptoglobin	8.5	9.51766	1.11972
493-249	hCG alpha	107	140.121	1.30954
493-250	hCGb	84	65.5661	0.780548
493-251	Hck	542	672.052	1.23995
493-252	HE4	262.5	362.728	1.38182
493-253	Hemopexin	15.5	5.81634	0.375248
493-254	Hepcidin	292.5	527.172	1.8023
493-255	HOXA10	19.5	6.87386	0.352506
493-256	HSP10	81.5	132.718	1.62845
493-257	HSP20	4.5	1.58628	0.352506
493-258	HSP27	18.5	32.2543	1.74347
493-259	HSP32	5.5	10.5752	1.92276
493-260	HSP40	482	472.181	0.97963
493-261	HSP60	8.5	8.9889	1.05752
493-262	HSP70	22.5	30.668	1.36302
493-263	HSP90	1	12.6902	12.6902
493-264	HSPA8	22.5	16.9203	0.752012
493-265	HTRA2	35.5	34.3693	0.96815
493-266	IBSP	1	1.05752	1.05752
493-267	IGF2BP1	39.5	103.108	2.61033
493-268	IGFBP-5	24.5	9.51766	0.388476
493-269	IL-23p19	7	14.2765	2.0395
493-270	IL-33	30.5	25.3804	0.832145
493-271	IL-34	12	20.6216	1.71847
493-272	IL36RN	87	22.7366	0.26134
493-273	INSL3	35.5	29.6105	0.834098
493-274	INSRR	32.5	16.3915	0.504354
493-275	Integrin alpha V	2	6.3451	3.17255
493-276	Itk	317	354.797	1.11923
493-277	ITM2B	16	24.3229	1.52018
493-278	Kallikrein 10	97	121.614	1.25376
493-279	Kallikrein 11	9.5	10.5752	1.11318
493-280	Kallikrein 14	37.5	44.9445	1.19852
493-281	Kallikrein 2	15	13.219	0.881264
493-282	Kallikrein 5	22.5	11.1039	0.493508
493-283	Kallikrein 6	110.5	152.811	1.38291
493-284	Kallikrein 7	54.5	53.4046	0.979901
493-285	Kallikrein 8	36.5	48.117	1.31827
493-286	KCC3	25.5	34.8981	1.36855
493-287	KCTD10	698.5	1059.63	1.51701
493-288	KIF3B	14.5	17.449	1.20338
493-289	KLF4	15.5	19.0353	1.22808
493-290	LAG-3	57	57.1059	1.00186
493-291	Layilin	5.5	9.51766	1.73048
493-292	LDL R	35	30.668	0.876229
493-293	Legumain	37.5	29.0817	0.775513
493-294	LH	65	116.856	1.79778
493-295	LIMPII	49.5	61.336	1.23911
493-296	LIN41	73	62.9223	0.861949
493-297	Livin	22.5	21.6791	0.963516
493-298	LOX-1	3	11.1039	3.70131
493-299	LPS	13	26.4379	2.03369
493-300	LRG1	15	22.2079	1.48052
493-301	LTF	159.5	230.539	1.44538
493-302	LTK	89	53.9334	0.605993
493-303	Lumican	280	273.368	0.976315
493-304	Lyn	200.5	195.641	0.975764
493-305	LYRIC	7.5	11.6327	1.55103
493-306	LYVE-1	255	258.563	1.01397
493-307	LZTS1	224	253.804	1.13305
493-308	Mammaglobin A	129.5	125.316	0.96769
493-309	Marapsin	26.5	10.5752	0.399063
493-310	MATK	395	710.123	1.79778
493-311	MBL	66	59.7497	0.905299
493-312	MBL-2	344	306.151	0.889975
493-313	Mer	3	7.93138	2.64379
493-314	Mesothelin	22	21.1503	0.961379
493-315	MICB	47.5	57.6347	1.21336
493-316	Midkine	97.5	203.043	2.0825
493-317	MINA	25	13.219	0.528759
493-318	MSHa	2353.5	4029.14	1.71198
493-319	MTUS1	779.5	566.3	0.726492
493-320	Myoglobin	38	22.7366	0.598332
493-321	NAIP	245	265.437	1.08342
493-322	Nanog	41	30.1392	0.735103
493-323	NELL2	13.5	5.81634	0.43084
493-324	NEP	58	54.4621	0.939002
493-325	Nesfatin	78.5	87.2452	1.1114
493-326	Nestin	91.5	121.086	1.32334
493-327	NET1	338	278.656	0.824425
493-328	Netrin G2	14	11.6327	0.830906
493-329	Netrin-4	68	109.982	1.61738
493-330	Neurokinin-A	8	18.5066	2.31332
493-331	Neuropeptide Y	158	321.485	2.03472
493-332	NF1	33	31.1968	0.945356
493-333	NM23-H1/H2	11.5	15.8628	1.37937
493-334	Notch-1	51.5	57.6347	1.11912
493-335	NPTX1	27.5	35.4268	1.28825
493-336	NPTXR	2.5	9.51766	3.80706
493-337	NR3C3	347	431.996	1.24494
493-338	Ntn1	30	29.6105	0.987016
493-339	OCT3/4	347.5	360.613	1.03774
493-340	Omentin	26.5	26.9667	1.01761
493-341	Osteocalcin	45	32.2543	0.716762
493-342	Osteopontin	90	35.4268	0.393631
493-343	OX40	27.5	44.9445	1.63434
493-344	p21	94.5	138.535	1.46598
493-345	p27	23	33.8406	1.47133
493-346	p53	14.5	13.219	0.911653
493-347	PAI-1	5	29.6105	5.9221
493-348	PAK7	131	141.707	1.08174
493-349	Pancreastatin	6.5	13.219	2.03369
493-350	Pancreatic Polypeptide	19	20.0928	1.05752
493-351	Pappalysin-1	31	42.3007	1.36454
493-352	PARK7	11	3.70131	0.336483
493-353	P-Cadherin	22	9.51766	0.432621
493-354	PCAF	30.5	54.4621	1.78564
493-355	PD-1	123	107.338	0.872667
493-356	PDX-1	23.5	22.2079	0.945015
493-357	PEDF	12	10.5752	0.881264
493-358	PEPSINOGEN I	36	53.9334	1.49815
493-359	PEPSINOGEN II	35.5	42.8294	1.20646
493-360	PGRP-S	3.5	20.6216	5.89188
493-361	PI 16	128.5	140.65	1.09455
493-362	PI 3Kinase p85 beta	74	51.8183	0.700248
493-363	PIM2	5	2.11503	0.423007
493-364	PKM2	71.5	46.002	0.643385
493-365	Plasminogen	1	3.17255	3.17255
493-366	Podocalyxin	10	7.93138	0.793138
493-367	POMC	48	37.5419	0.782122
493-368	PON1	18	3.17255	0.176253
493-369	PON2	49.5	61.8648	1.24979
493-370	PPARg2	248	308.266	1.24301
493-371	PPP2R5C	23.5	15.334	0.652511
493-372	Presenilin 1	26	6.3451	0.244042
493-373	Presenilin 2	10.5	5.81634	0.553938
493-374	Pro-BDNF	12.5	15.334	1.22672
493-375	Procalcitonin	75.5	91.4752	1.21159
493-376	Pro-Cathepsin B	7	3.17255	0.453222
493-377	Progesterone	7.5	9.51766	1.26902
493-378	pro-Glucagon	59	87.7739	1.48769
493-379	Prohibitin	52.5	40.7144	0.775513
493-380	Pro-MMP-13	115	132.19	1.14948
493-381	Pro-MMP-7	43.5	55.5197	1.27631
493-382	Pro-MMP-9	1	1.05752	1.05752
493-383	ProSAAS	105.5	158.099	1.49857
493-384	Prostasin	26.5	19.0353	0.718314
493-385	Protein p65	42	49.7033	1.18341
493-386	PSA-Free	43.5	37.5419	0.863031
493-387	PSA-total	93	80.3713	0.864208
493-388	PSP	31.5	48.6458	1.54431
493-389	PTH	482	615.475	1.27692
493-390	PTHLP	3	20.6216	6.87386
493-391	PTN	9.5	8.9889	0.9462
493-392	PTPRD	50.5	49.7033	0.984224
493-393	PYK2	99	115.269	1.16434
493-394	PYY	49.5	60.8072	1.22843
493-395	Ras	29	54.9909	1.89624
493-396	RBP4	3	2.64379	0.881264
493-397	RECK	213	212.561	0.997939
493-398	RELM alpha	65	59.221	0.911092
493-399	Resistin	55	59.7497	1.08636
493-400	RET	133	163.915	1.23244
493-401	RIP1	22.5	21.1503	0.940015
493-402	ROCK1	3	6.87386	2.29129
493-403	ROCK2	67	84.0726	1.25482
493-404	ROR1	37.5	52.3471	1.39592
493-405	ROR2	43	24.3229	0.565649
493-406	ROS	22	23.2654	1.05752
493-407	RYK	43	35.9556	0.836176
493-408	S100A4	16.5	6.87386	0.416598
493-409	S100A6	53	57.6347	1.08745
493-410	S100A8	17.5	29.6105	1.69203
493-411	S-100b	172.5	75.0837	0.435268
493-412	SART1	521	554.668	1.06462
493-413	SART3	1.5	4.75883	3.17255
493-414	SCG3	89.5	200.928	2.24501
493-415	Selenoprotein P	17	22.7366	1.33745
493-416	SEMA3A	131	124.787	0.952573
493-417	Serotonin	292.5	392.339	1.34133
493-418	Serpin 1	17.5	22.2079	1.26902
493-419	Serpin A1	94	94.119	1.00127
493-420	Serpin A12	194	189.296	0.97575
493-421	Serpin A3	8	10.0464	1.2558
493-422	Serpin A4	324.5	243.758	0.751179
493-423	Serpin A5	27	39.1281	1.44919
493-424	Serpin A8	8.5	15.334	1.804
493-425	Serpin A9	12	15.334	1.27783
493-426	Serpin B5	1	5.81634	5.81634
493-427	Serpin D1	15	8.46014	0.564009
493-428	Serpin I1	473.5	578.991	1.22279
493-429	SERTAD2	5	12.6902	2.53804
493-430	SHBG	1	13.219	13.219
493-431	SMAC	2	14.8052	7.40262
493-432	SNCG	1	69.2674	69.2674
493-433	Somatotropin	220	182.422	0.82919
493-434	SOST	18	13.7477	0.763762
493-435	SOX17	239.5	248.517	1.03765
493-436	SOX2	72.5	64.5086	0.889773
493-437	SPARCL1	24	12.1614	0.506727
493-438	SPINK1	23	16.9203	0.735664
493-439	SRMS	38.5	49.7033	1.291
493-440	SSEA-1	1.5	17.449	11.6327
493-441	SSEA-4	11.5	12.6902	1.1035
493-442	SSTR2	1	3.17255	3.17255
493-443	SSTR5	329	377.534	1.14752
493-444	Survivin	78	86.1877	1.10497
493-445	SYK	665	747.665	1.12431
493-446	Syndecan-1	24	29.0817	1.21174
493-447	Syndecan-3	1.5	36.4843	24.3229
493-448	TACE	174	314.611	1.80811
493-449	TAF4	6	14.8052	2.46754
493-450	Tec	58	67.6811	1.16692
493-451	TFF1	6	11.6327	1.93878
493-452	TFF3	7	4.75883	0.679833
493-453	Thrombin	1	9.51766	9.51766
493-454	Thrombomodulin	17	3.70131	0.217724
493-455	Thymidine Kinase-1	182	168.145	0.923875
493-456	Thyroglobulin	308	378.591	1.22919
493-457	TIM-1	1	1.05752	1.05752
493-458	TNK1	28	22.7366	0.812022
493-459	TOPORS	99.5	132.19	1.32854
493-460	TPA	120.5	183.479	1.52265
493-461	TPM1	1	9.51766	9.51766
493-462	TRA-1-60	676	809.001	1.19675
493-463	TRA-1-81	63.5	72.4399	1.14079
493-464	Transferrin	86	82.4863	0.959144
493-465	Trappin-2	239.5	327.302	1.3666
493-466	TRKB	373.5	409.259	1.09574
493-467	Troponin C	8.5	17.449	2.05283
493-468	Troponin I	64.5	15.334	0.237736
493-469	TRPC1	238.5	186.123	0.78039
493-470	TRPC6	18	27.4954	1.52752
493-471	TRPM7	574.5	549.38	0.956275
493-472	Trypsin 1	47	35.4268	0.753762
493-473	TSH	719.5	747.665	1.03914
493-474	TSLP	192.5	270.196	1.40361
493-475	TXK	43.5	76.1412	1.75037
493-476	Tyk2	117.5	177.134	1.50752
493-477	TYRO10	1	20.6216	20.6216
493-478	Uromodulin	238.5	319.37	1.33908
493-479	Vasopressin	23.5	40.1857	1.71003
493-480	VDUP-1	31.5	68.7386	2.18218
493-481	VEGF R1	192.5	181.364	0.942152
493-482	VGF	5	10.0464	2.00928
493-483	VIP Receptor 2	114.5	100.464	0.877416
493-484	Visfatin	42.5	63.451	1.49297
493-485	Vitamin D Receptor	337.5	512.896	1.51969
493-486	Vitamin D-BP	5.5	13.219	2.40345
493-487	Vitamin K-dependent protein S	28	28.553	1.01975
493-488	Vitronectin	13	14.2765	1.09819
493-489	VWF	61	69.2674	1.13553
493-490	Wilms Tumor 1	113	142.765	1.26341
493-491	XIAP	85.5	174.49	2.04082
493-492	ZAG	116	145.409	1.25352
493-493	ZAP70	144.5	162.858	1.12704
