# Supplementary material for: Antibody Array Revealed PRL-3 Affects Protein Phosphorylation and Cytokine Secretion
Source: PLoS One. 2017 Jan 9;12(1):e0169665. doi: 10.1371/journal.pone.0169665 (PMC5222497; doi:10.1371/journal.pone.0169665)
Supplement: S3 Table — (XLSX) [file pone.0169665.s005.xlsx]

## Sheet: KEGG pathway
Category	Term	Count	%	PValue	Lg-PValue	Genes	List Total	Pop Hits	Pop Total	Fold Enrichment	Bonferroni	Benjamini	FDR
KEGG_PATHWAY	hsa05200:Pathways in cancer	45	37.8151	4.63464e-27	26.334	P24385, P42224, P07333, O14920, P17252, Q02750, P53779, P84022, Q12778, P35222, P42229, O75030, O15111, Q13547, P10275, P11274, P09619, P38936, P01106, P42345, P55211, P07949, P06400, Q01094, P05556, Q92934, P19174, P19838, P24941, P63000, P04637, P04049, Q15796, Q13393, P08238, Q05397, Q04206, P98170, P45984, P60484, P00533, P40763, P31749, P46527, P45983	101	328	5085	6.9073	4.03213e-25	4.03213e-25	5.00892e-24
KEGG_PATHWAY	hsa05215:Prostate cancer	25	21.0084	7.0144e-22	21.154	P24385, O14920, Q02750, Q12778, P35222, O15111, P10275, P09619, P38936, P42345, P55211, P06400, Q01094, Q92934, P24941, P19838, P16220, P04637, P04049, P08238, Q04206, P60484, P00533, P31749, P46527	101	89	5085	14.1423	6.10253e-20	3.05126e-20	7.58087e-19
KEGG_PATHWAY	hsa05212:Pancreatic cancer	23	19.3277	2.04979e-21	20.6883	P06400, Q01094, P24385, P42224, Q92934, O14920, Q02750, P19838, P53779, P84022, O15111, P63000, P04637, P04049, Q13393, Q15796, P45984, Q04206, P00533, P31749, P40763, P55211, P45983	101	72	5085	16.0829	1.78332e-19	5.9444e-20	2.21533e-18
KEGG_PATHWAY	hsa04012:ErbB signaling pathway	23	19.3277	2.05578e-19	18.687	Q13153, P12931, Q92934, P23443, P17252, P19174, Q13541, Q02750, Q13177, P53779, P42229, P04049, Q05397, P45984, P45985, P01106, P38936, P42345, P00533, O75914, P31749, P46527, P45983	101	87	5085	13.31	1.78853e-17	4.47133e-18	2.22181e-16
KEGG_PATHWAY	hsa05220:Chronic myeloid leukemia	19	15.9664	1.58061e-15	14.8012	P06400, Q01094, P24385, Q92934, O14920, Q02750, P19838, P84022, P42229, O15111, P04637, Q13547, P04049, P11274, Q04206, P38936, P01106, P31749, P46527	101	75	5085	12.7545	1.35225e-13	2.70894e-14	1.67644e-12
KEGG_PATHWAY	hsa04510:Focal adhesion	26	21.8487	3.49233e-14	13.4569	P24385, P12931, P17252, Q02750, P53779, P35222, Q03135, P62136, P56945, P09619, O75914, Q13153, P05556, Q92934, P21333, P17948, Q13177, P63000, P04049, Q05397, P45984, P98170, P60484, P00533, P31749, P45983	101	201	5085	6.51249	3.04257e-12	5.0715e-13	3.7792e-11
KEGG_PATHWAY	hsa05221:Acute myeloid leukemia	15	12.605	2.54655e-12	11.594	P24385, P23443, Q92934, O14920, Q13541, Q02750, P19838, P42229, O15111, P04049, Q04206, P01106, P42345, P31749, P40763	101	58	5085	13.0207	2.21547e-10	3.16496e-11	2.75218e-09
KEGG_PATHWAY	hsa05210:Colorectal cancer	17	14.2857	3.14974e-12	11.5017	P24385, Q92934, Q02750, P53779, P84022, P35222, P63000, P04637, P04049, Q15796, P09619, P45984, P01106, P00533, P31749, P55211, P45983	101	84	5085	10.1892	2.74024e-10	3.4253e-11	3.40407e-09
KEGG_PATHWAY	hsa05222:Small cell lung cancer	17	14.2857	3.14974e-12	11.5017	P06400, Q01094, P24385, P05556, O14920, P24941, P19838, O15111, P04637, Q05397, P98170, Q04206, P01106, P60484, P31749, P55211, P46527	101	84	5085	10.1892	2.74024e-10	3.4253e-11	3.40407e-09
KEGG_PATHWAY	hsa04722:Neurotrophin signaling pathway	19	15.9664	1.54326e-11	10.8116	Q92934, O14920, P19174, Q02750, Q05655, P19838, P53779, P35568, Q16566, P63000, P04637, P04049, Q99683, P45984, Q04206, O75582, O00221, P31749, P45983	101	124	5085	7.71439	1.34263e-09	1.49181e-10	1.66789e-08
KEGG_PATHWAY	hsa04920:Adipocytokine signaling pathway	15	12.605	2.12673e-11	10.6723	Q13131, O14920, P19838, P53779, P35568, O15111, Q04759, O60674, Q04206, P45984, P42345, O00221, P31749, P40763, P45983	101	67	5085	11.2716	1.85025e-09	1.85025e-10	2.29847e-08
KEGG_PATHWAY	hsa04010:MAPK signaling pathway	26	21.8487	2.35713e-11	10.6276	P17252, O14920, Q02750, P53779, O15111, Q99683, P09619, P01106, P17535, Q13153, Q9BUB5, P21333, Q13177, P19838, P63000, P04637, P04049, P45984, Q04206, P45985, Q9UER7, O75582, P00533, P04792, P31749, P45983	101	267	5085	4.90266	2.05071e-09	1.86428e-10	2.5475e-08
KEGG_PATHWAY	hsa04910:Insulin signaling pathway	19	15.9664	6.69779e-11	10.1741	Q13131, Q92934, P23443, Q9BUB5, O14920, Q13541, P49815, Q02750, P53779, Q12778, P35568, P62136, P06730, P04049, P45984, P06213, P42345, P31749, P45983	101	135	5085	7.08581	5.82707e-09	4.8559e-10	7.23869e-08
KEGG_PATHWAY	hsa05214:Glioma	14	11.7647	1.38502e-10	9.85854	P06400, Q01094, P24385, P17252, P19174, Q02750, P04637, P04049, P09619, P38936, P60484, P42345, P00533, P31749	101	63	5085	11.1881	1.20496e-08	9.26896e-10	1.49687e-07
KEGG_PATHWAY	hsa04660:T cell receptor signaling pathway	17	14.2857	1.71459e-10	9.76584	P06239, Q13153, O14920, P19174, Q02750, P19838, Q13177, O43561, O15111, P04049, Q04759, Q13094, Q04206, P45984, O75914, O00221, P31749	101	108	5085	7.92492	1.49169e-08	1.0655e-09	1.85306e-07
KEGG_PATHWAY	hsa04664:Fc epsilon RI signaling pathway	14	11.7647	2.28983e-09	8.6402	P17252, P19174, Q02750, P53779, Q05655, O43561, P63000, Q02156, P04049, Q13094, P45984, P45985, P31749, P45983	101	78	5085	9.03656	1.99215e-07	1.3281e-08	2.47476e-06
KEGG_PATHWAY	hsa05223:Non-small cell lung cancer	12	10.084	4.63144e-09	8.33428	P06400, P04637, Q01094, P04049, P24385, Q92934, P17252, P19174, Q02750, P00533, P55211, P31749	101	54	5085	11.1881	4.02935e-07	2.51835e-08	5.00547e-06
KEGG_PATHWAY	hsa05120:Epithelial cell signaling in Helicobacter pylori infection	13	10.9244	5.01918e-09	8.29937	Q13153, P12931, O14920, P19174, P19838, P53779, O15111, P63000, Q04206, P45984, P45985, P00533, P45983	101	68	5085	9.62507	4.36669e-07	2.56864e-08	5.42453e-06
KEGG_PATHWAY	hsa05218:Melanoma	13	10.9244	8.40537e-09	8.07544	P06400, Q01094, P24385, Q92934, Q02750, O75030, P04637, P04049, P09619, P38936, P60484, P00533, P31749	101	71	5085	9.21838	7.31267e-07	4.0626e-08	9.08418e-06
KEGG_PATHWAY	hsa04666:Fc gamma R-mediated phagocytosis	14	11.7647	2.75319e-08	7.56016	Q05193, P04049, Q13393, P42768, Q13153, P23443, P17252, P19174, Q02750, Q05655, O43561, P31749, Q02156, P63000	101	95	5085	7.41949	2.39527e-06	1.26067e-07	2.97553e-05
KEGG_PATHWAY	hsa05213:Endometrial cancer	11	9.2437	4.38037e-08	7.35849	P04637, P04049, P24385, Q92934, Q02750, P01106, P60484, P00533, P35222, P55211, P31749	101	52	5085	10.6502	3.81092e-06	1.90546e-07	4.73413e-05
KEGG_PATHWAY	hsa05219:Bladder cancer	10	8.40336	7.97186e-08	7.09844	P06400, P04637, Q01094, P04049, P24385, P38936, Q02750, P01106, O75582, P00533	101	42	5085	11.9873	6.9355e-06	3.30263e-07	8.61566e-05
KEGG_PATHWAY	hsa04062:Chemokine signaling pathway	17	14.2857	5.26447e-07	6.27865	P42224, Q13153, P42768, Q14289, O14920, Q02750, Q05655, P19838, O15111, P63000, P04049, P56945, O60674, Q05397, Q04206, P31749, P40763	101	187	5085	4.57696	4.57998e-05	2.08186e-06	0.00056896
KEGG_PATHWAY	hsa04370:VEGF signaling pathway	11	9.2437	1.57829e-06	5.80181	P04049, P12931, Q92934, Q05397, P17252, P19174, Q02750, P04792, P55211, P31749, P63000	101	75	5085	7.38416	0.000137302	5.97004e-06	0.00170574
KEGG_PATHWAY	hsa04621:NOD-like receptor signaling pathway	10	8.40336	2.61963e-06	5.58176	P29466, P08238, O14920, Q04206, P45984, P98170, P53779, P19838, O15111, P45983	101	62	5085	8.12041	0.000227882	9.49613e-06	0.00283115
KEGG_PATHWAY	hsa04912:GnRH signaling pathway	12	10.084	2.64975e-06	5.5768	P04049, Q13393, P12931, Q14289, P17252, P45984, P45985, Q02750, P53779, Q05655, P00533, P45983	101	98	5085	6.16488	0.000230502	9.22109e-06	0.0028637
KEGG_PATHWAY	hsa04930:Type II diabetes mellitus	9	7.56303	2.81848e-06	5.54999	O14920, P45984, P53779, P06213, P42345, Q05655, P35568, P45983, Q02156	101	47	5085	9.64083	0.000245178	9.43103e-06	0.00304605
KEGG_PATHWAY	hsa04620:Toll-like receptor signaling pathway	12	10.084	3.57954e-06	5.44617	P42224, O14920, Q04206, P45984, P45985, Q02750, P53779, P19838, P31749, O15111, P45983, P63000	101	101	5085	5.98177	0.000311372	1.1534e-05	0.00386855
KEGG_PATHWAY	hsa04110:Cell cycle	13	10.9244	4.81011e-06	5.31785	P06400, Q01094, P24385, O96017, P24941, P84022, P50613, P04637, Q13547, Q15796, P38936, P01106, P46527	101	125	5085	5.23604	0.000418393	1.49456e-05	0.00519844
KEGG_PATHWAY	hsa04662:B cell receptor signaling pathway	9	7.56303	9.60763e-05	4.01738	P04049, O14920, Q04206, Q02750, P19838, O00221, P31749, O15111, P63000	101	75	5085	6.04158	0.0083242	0.000288201	0.103786
KEGG_PATHWAY	hsa04310:Wnt signaling pathway	12	10.084	0.00016006	3.79572	P04637, P24385, Q15796, P17252, P45984, P48729, P01106, P53779, P84022, P35222, P45983, P63000	101	151	5085	4.00105	0.0138298	0.000464103	0.17285
KEGG_PATHWAY	hsa04360:Axon guidance	11	9.2437	0.000194288	3.71155	P54764, P29317, P05556, Q13153, Q05397, P52799, Q00535, Q13177, P29320, O75914, P63000	101	129	5085	4.29312	0.0167626	0.000545163	0.209778
KEGG_PATHWAY	hsa05216:Thyroid cancer	6	5.04202	0.000217174	3.66319	P04637, P24385, Q02750, P01106, P35222, P07949	101	29	5085	10.4165	0.0187188	0.000590332	0.234463
KEGG_PATHWAY	hsa04914:Progesterone-mediated oocyte maturation	9	7.56303	0.000252913	3.59703	P04049, P06401, P08238, P45984, Q02750, P53779, P24941, P31749, P45983	101	86	5085	5.26882	0.0217659	0.000666633	0.273
KEGG_PATHWAY	hsa04210:Apoptosis	9	7.56303	0.000274058	3.56216	P04637, Q92934, O14920, Q04206, P98170, P19838, P55211, P31749, O15111	101	87	5085	5.20826	0.0235642	0.000701116	0.295793
KEGG_PATHWAY	hsa04115:p53 signaling pathway	8	6.72269	0.000334497	3.47561	P04637, P24385, P49815, P38936, O96017, P24941, P60484, P55211	101	68	5085	5.92312	0.0286866	0.000831258	0.360919
KEGG_PATHWAY	hsa04150:mTOR signaling pathway	7	5.88235	0.000487281	3.31222	P06730, Q13131, P23443, P49815, Q13541, P42345, P31749	101	52	5085	6.77742	0.0415173	0.00117719	0.525376
KEGG_PATHWAY	hsa05014:Amyotrophic lateral sclerosis (ALS)	7	5.88235	0.000540847	3.26693	P29466, P04637, Q99683, Q92934, Q9UER7, P55211, P63000	101	53	5085	6.64954	0.045976	0.00127126	0.582978
KEGG_PATHWAY	hsa04520:Adherens junction	8	6.72269	0.000718264	3.14372	Q15796, P42768, P12931, P06213, P84022, P00533, P35222, P63000	101	77	5085	5.23081	0.0605977	0.00164369	0.773542
KEGG_PATHWAY	hsa04630:Jak-STAT signaling pathway	11	9.2437	0.000848433	3.07138	P24385, P24394, P42224, O60674, O75886, P01589, P01106, P42226, P40763, P42229, P31749	101	155	5085	3.57298	0.0711843	0.00189167	0.913146
KEGG_PATHWAY	hsa04810:Regulation of actin cytoskeleton	13	10.9244	0.000937909	3.02784	Q13153, P05556, P42768, Q02750, Q13177, P62136, P63000, P04049, P56945, Q05397, P09619, P00533, O75914	101	215	5085	3.04421	0.0783929	0.00203883	1.009
KEGG_PATHWAY	hsa04650:Natural killer cell mediated cytotoxicity	10	8.40336	0.00110867	2.9552	P04049, Q13094, P06239, Q13153, Q14289, P17252, P19174, Q02750, O43561, P63000	101	133	5085	3.78545	0.0919971	0.00235108	1.19171
KEGG_PATHWAY	hsa05211:Renal cell carcinoma	7	5.88235	0.00236079	2.62694	P04049, Q13153, Q02750, Q13177, O75914, P31749, P63000	101	70	5085	5.03465	0.185867	0.00488403	2.52211
KEGG_PATHWAY	hsa04622:RIG-I-like receptor signaling pathway	7	5.88235	0.00253834	2.59545	O14920, Q04206, P45984, P53779, P19838, O15111, P45983	101	71	5085	4.96374	0.198377	0.00512905	2.70944
KEGG_PATHWAY	hsa04670:Leukocyte transendothelial migration	8	6.72269	0.00818347	2.08706	P56945, P05556, Q05397, Q14289, P17252, P19174, P35222, P63000	101	118	5085	3.41332	0.510754	0.0161162	8.49782
KEGG_PATHWAY	hsa04530:Tight junction	8	6.72269	0.0158037	1.80124	Q04759, P12931, P17252, Q05655, P60484, P35222, P31749, Q02156	101	134	5085	3.00576	0.749901	0.0303284	15.8159
KEGG_PATHWAY	hsa04270:Vascular smooth muscle contraction	7	5.88235	0.0222898	1.65189	P04049, Q04759, P17252, Q02750, Q05655, P62136, Q02156	101	112	5085	3.14666	0.859304	0.0417378	21.6218
KEGG_PATHWAY	hsa04623:Cytosolic DNA-sensing pathway	5	4.20168	0.0223295	1.65112	P29466, O14920, Q04206, P19838, O15111	101	55	5085	4.57696	0.8598	0.0409402	21.6562
KEGG_PATHWAY	hsa05130:Pathogenic Escherichia coli infection	5	4.20168	0.0251078	1.60019	P42768, P05556, P17252, Q8TDA3, P35222	101	57	5085	4.41636	0.890548	0.0450429	24.029
KEGG_PATHWAY	hsa04144:Endocytosis	9	7.56303	0.0275548	1.5598	Q05193, Q13393, P07333, P12931, O75886, P17948, P01589, P00533, P07949	101	184	5085	2.4626	0.912044	0.0484	26.0648
KEGG_PATHWAY	hsa04540:Gap junction	6	5.04202	0.0300948	1.52151	P04049, P12931, P09619, P17252, Q02750, P00533	101	89	5085	3.39415	0.929944	0.0517804	28.1254
KEGG_PATHWAY	hsa04720:Long-term potentiation	5	4.20168	0.0440173	1.35638	P04049, P17252, Q02750, Q16566, P62136	101	68	5085	3.70195	0.980086	0.0739167	38.5231
KEGG_PATHWAY	hsa04916:Melanogenesis	6	5.04202	0.0445498	1.35115	P04049, P17252, Q02750, P35222, O75030, P16220	101	99	5085	3.05131	0.981029	0.0734122	38.8922
KEGG_PATHWAY	hsa04960:Aldosterone-regulated sodium reabsorption	4	3.36134	0.045904	1.33815	P17252, P06213, P05023, P35568	101	41	5085	4.91186	0.983231	0.0742361	39.8217
KEGG_PATHWAY	hsa04350:TGF-beta signaling pathway	5	4.20168	0.0911884	1.04006	Q15796, P23443, Q15797, P01106, P84022	101	87	5085	2.89348	0.999756	0.142771	64.4203

## Sheet: Biological process
Category	Term	Count	%	PValue	Genes	List Total	Pop Hits	Pop Total	Fold Enrichment	Bonferroni	Benjamini	FDR
GOTERM_BP_FAT	GO:0006468~protein amino acid phosphorylation	50	39.6825	4.68444e-32	P24385, P42224, P12931, Q14289, Q9UM73, P42229, Q02156, Q15139, P11274, Q99683, Q00535, P06213, Q13153, Q9BUB5, P17948, P16220, P35968, O00418, Q9BZL6, P45985, P06239, P07333, P23443, P08581, P17252, O14920, Q02750, P06493, P50613, O60674, P09619, P42345, P07949, P07948, Q13131, P51813, O96017, P48729, Q05655, Q13177, P24941, Q16566, P04049, Q04759, Q15796, Q05397, O75582, Q9UER7, P00533, P31749	125	667	13528	8.11274	1.0095e-28	1.0095e-28	8.12424e-29
GOTERM_BP_FAT	GO:0016310~phosphorylation	51	40.4762	1.91905e-29	P24385, P42224, P12931, P37840, Q14289, Q9UM73, P42229, Q02156, Q15139, P11274, Q99683, Q00535, P06213, Q13153, Q9BUB5, P17948, P16220, P35968, O00418, Q9BZL6, P45985, P06239, P07333, P23443, P08581, P17252, O14920, Q02750, P06493, P50613, O60674, P09619, P42345, P07949, P07948, Q13131, P51813, O96017, P48729, Q05655, Q13177, P24941, Q16566, P04049, Q04759, Q15796, Q05397, O75582, Q9UER7, P00533,…	125	800	13528	6.89928	4.13555e-26	2.06777e-26	3.32821e-26
GOTERM_BP_FAT	GO:0007242~intracellular signaling cascade	60	47.619	1.08952e-28	P24385, P42224, P12931, Q14289, P49815, Q15797, P35568, P42229, Q03135, Q02156, Q15139, P11274, Q99683, O75553, Q00535, P06213, P06400, P06401, Q13153, Q9BUB5, P21333, P17948, O43561, P63000, P04637, Q9H0H5, Q13393, P16949, Q9BZL6, P45985, P23443, O14920, P08581, P17252, Q02750, P06493, Q8TDA3, P35222, P50613, P10275, O60674, P38398, P42345, P07949, P07948, Q13131, P51813, P19174, O96017, Q05655,…	125	1256	13528	5.16994	2.34791e-25	7.82638e-26	1.88956e-25
GOTERM_BP_FAT	GO:0006793~phosphorus metabolic process	53	42.0635	1.82949e-27	P24385, P42224, P12931, P37840, Q14289, Q9UM73, P42229, P62136, Q02156, Q15139, P11274, Q99683, Q00535, P06213, Q13153, Q9BUB5, P17948, P16220, P35968, O00418, Q9BZL6, P45985, P60484, P06239, P07333, P23443, P08581, P17252, O14920, Q02750, P06493, P50613, O60674, P09619, P42345, P07949, P07948, Q13131, P51813, P48729, O96017, Q05655, Q13177, P24941, Q16566, P04049, Q04759, Q15796, Q05397, O75582,…	125	973	13528	5.89504	3.94255e-24	9.85638e-25	3.17289e-24
GOTERM_BP_FAT	GO:0006796~phosphate metabolic process	53	42.0635	1.82949e-27	P24385, P42224, P12931, P37840, Q14289, Q9UM73, P42229, P62136, Q02156, Q15139, P11274, Q99683, Q00535, P06213, Q13153, Q9BUB5, P17948, P16220, P35968, O00418, Q9BZL6, P45985, P60484, P06239, P07333, P23443, P08581, P17252, O14920, Q02750, P06493, P50613, O60674, P09619, P42345, P07949, P07948, Q13131, P51813, P48729, O96017, Q05655, Q13177, P24941, Q16566, P04049, Q04759, Q15796, Q05397, O75582,…	125	973	13528	5.89504	3.94255e-24	9.85638e-25	3.17289e-24
GOTERM_BP_FAT	GO:0010033~response to organic substance	46	36.5079	3.18251e-26	P29466, P24385, P42224, P12931, P23443, Q9UBN7, P37840, Q14289, P17252, Q05586, Q02750, Q15797, P84022, Q12778, P35568, P42226, P35222, P42229, Q03135, P10275, P07101, P56945, O60674, P38398, P56524, Q00535, P01106, P38936, P11831, P42345, P06213, P07948, Q13541, P16220, Q04759, P03372, Q15796, Q13393, P08238, Q9UQL6, Q04206, P60484, P00533, P04792, P40763, P31749	125	721	13528	6.90472	6.85832e-23	1.37166e-23	5.51945e-23
GOTERM_BP_FAT	GO:0007169~transmembrane receptor protein tyrosine kinase signaling pathway	28	22.2222	5.64793e-23	P12931, P07333, Q14289, Q9UM73, P08581, P49815, P35568, Q12778, P42229, Q13094, P56945, O60674, P09619, Q00535, P06213, P07949, P21333, Q13541, P17948, Q99704, P04049, P35968, Q05397, O75582, P60484, P00533, P31749, P40763	125	224	13528	13.528	1.21713e-19	2.02855e-20	9.79523e-20
GOTERM_BP_FAT	GO:0007167~enzyme linked receptor protein signaling pathway	32	25.3968	1.40419e-22	P12931, P07333, Q14289, P08581, Q9UM73, P49815, Q15797, P84022, P35568, Q12778, P42229, Q13094, P56945, O60674, P09619, Q00535, P06213, P07949, Q13541, P21333, P17948, Q99704, P16220, P04049, Q15796, P35968, Q05397, O75582, P60484, P00533, P31749, P40763	125	342	13528	10.1262	3.02602e-19	4.32289e-20	2.43529e-19
GOTERM_BP_FAT	GO:0009719~response to endogenous stimulus	34	26.9841	1.41263e-22	P24385, P42224, P12931, P23443, Q9UBN7, Q14289, P17252, Q05586, Q02750, Q15797, P35568, Q12778, P35222, P42229, Q03135, P10275, P56945, P07101, O60674, P38398, P38936, P11831, P42345, P06213, P07948, Q13541, Q13393, P03372, Q04759, Q9UQL6, Q04206, P60484, P31749, P40763	125	405	13528	9.08547	3.04422e-19	3.80527e-20	2.44993e-19
GOTERM_BP_FAT	GO:0042981~regulation of apoptosis	43	34.127	2.18155e-21	P29466, P42224, P06239, P12931, Q9UBN7, P37840, O14920, P17252, Q05586, Q15121, P06493, Q8TDA3, P84022, Q12778, P42229, O75030, Q02156, P56945, Q99683, O60674, P38398, Q00535, P38936, P01106, P55211, Q92934, O96017, P19838, P16220, P63000, P04637, P03372, Q04206, P98170, P01589, Q9UER7, Q9Y2W7, P60484, P06127, P00533, P04792, P46527, P31749	125	804	13528	5.7881	4.70123e-18	5.22359e-19	3.78346e-18
GOTERM_BP_FAT	GO:0043067~regulation of programmed cell death	43	34.127	3.17424e-21	P29466, P42224, P06239, P12931, Q9UBN7, P37840, O14920, P17252, Q05586, Q15121, P06493, Q8TDA3, P84022, Q12778, P42229, O75030, Q02156, P56945, Q99683, O60674, P38398, Q00535, P38936, P01106, P55211, Q92934, O96017, P19838, P16220, P63000, P04637, P03372, Q04206, P98170, P01589, Q9UER7, Q9Y2W7, P60484, P06127, P00533, P04792, P46527, P31749	125	812	13528	5.73107	6.84048e-18	6.84048e-19	5.5051e-18
GOTERM_BP_FAT	GO:0051174~regulation of phosphorus metabolic process	35	27.7778	3.62718e-21	P24385, Q14289, P08581, P17252, P49815, Q02750, P84022, P35568, P50613, Q96A00, Q03135, Q02156, Q99683, O60674, P09619, O75553, Q00535, P38936, P42345, P06213, P07948, P06400, Q13131, Q16543, Q13153, P17948, Q13177, Q05655, P63000, P35240, Q9UER7, P60484, P00533, P46527, P31749	125	485	13528	7.80998	7.81658e-18	7.10598e-19	6.29064e-18
GOTERM_BP_FAT	GO:0019220~regulation of phosphate metabolic process	35	27.7778	3.62718e-21	P24385, Q14289, P08581, P17252, P49815, Q02750, P84022, P35568, P50613, Q96A00, Q03135, Q02156, Q99683, O60674, P09619, O75553, Q00535, P38936, P42345, P06213, P07948, P06400, Q13131, Q16543, Q13153, P17948, Q13177, Q05655, P63000, P35240, Q9UER7, P60484, P00533, P46527, P31749	125	485	13528	7.80998	7.81658e-18	7.10598e-19	6.29064e-18
GOTERM_BP_FAT	GO:0010941~regulation of cell death	43	34.127	3.64948e-21	P29466, P42224, P06239, P12931, Q9UBN7, P37840, O14920, P17252, Q05586, Q15121, P06493, Q8TDA3, P84022, Q12778, P42229, O75030, Q02156, P56945, Q99683, O60674, P38398, Q00535, P38936, P01106, P55211, Q92934, O96017, P19838, P16220, P63000, P04637, P03372, Q04206, P98170, P01589, Q9UER7, Q9Y2W7, P60484, P06127, P00533, P04792, P46527, P31749	125	815	13528	5.70998	7.86463e-18	6.55386e-19	6.32931e-18
GOTERM_BP_FAT	GO:0042325~regulation of phosphorylation	34	26.9841	1.13246e-20	P24385, Q14289, P08581, P17252, P49815, Q02750, P35568, P50613, Q96A00, Q03135, Q02156, Q99683, O60674, P09619, O75553, Q00535, P38936, P42345, P06213, P07948, P06400, Q13131, Q16543, Q13153, P17948, Q13177, Q05655, P63000, P35240, Q9UER7, P60484, P00533, P46527, P31749	125	466	13528	7.89617	2.44044e-17	1.87726e-18	1.96402e-17
GOTERM_BP_FAT	GO:0009725~response to hormone stimulus	31	24.6032	1.47861e-20	P24385, P42224, P12931, P23443, Q14289, P17252, Q02750, P35568, Q12778, P35222, P42229, Q03135, P10275, P56945, P07101, O60674, P38398, P38936, P11831, P42345, P06213, P07948, Q13541, Q13393, P03372, Q04759, Q9UQL6, Q04206, P60484, P31749, P40763	125	367	13528	9.14154	3.1864e-17	2.276e-18	2.56435e-17
GOTERM_BP_FAT	GO:0042127~regulation of cell proliferation	41	32.5397	6.8805e-20	P24385, P42224, P23443, Q14289, P17252, P49815, Q15797, P84022, Q8TDA3, Q12778, P35568, P42226, P35222, P42229, O75030, Q03135, O60674, P38398, P09619, P56524, P01106, P38936, P42345, P06213, P07948, P06400, P06401, P05556, P17948, P24941, P04637, Q04759, Q15796, P35240, P35968, Q04206, P01589, P60484, P06127, P00533, P46527	125	787	13528	5.6381	1.48275e-16	9.88498e-18	1.19329e-16
GOTERM_BP_FAT	GO:0043549~regulation of kinase activity	29	23.0159	1.01209e-18	P24385, Q14289, P17252, P08581, P49815, Q02750, P35568, P50613, Q03135, O60674, Q99683, O75553, Q00535, P38936, P42345, P06213, P06400, Q13131, Q16543, Q13153, P17948, Q13177, P63000, P35240, P60484, Q9UER7, P00533, P46527, P31749	125	357	13528	8.79131	2.18105e-15	1.36316e-16	1.75527e-15
GOTERM_BP_FAT	GO:0010604~positive regulation of macromolecule metabolic process	41	32.5397	1.42086e-18	P24385, Q9UBN7, P37840, Q14289, P17252, Q05586, Q02750, Q15797, P06493, P84022, P35568, Q12778, P50613, P42226, P35222, P42229, O75030, Q03135, P10275, O60674, P38398, P56524, P01106, P11831, P42345, P06213, P07948, P06400, Q01094, P17844, P19838, P24941, P16220, P04637, Q04759, Q15796, P03372, Q9UQL6, Q04206, P40763, P31749	125	857	13528	5.17758	3.06196e-15	1.80115e-16	2.46421e-15
GOTERM_BP_FAT	GO:0007243~protein kinase cascade	29	23.0159	2.60529e-18	P42224, P12931, P23443, Q14289, P17252, O14920, P08581, P49815, Q02750, Q15797, P35568, P42229, Q03135, O60674, Q99683, Q00535, P06213, P07949, Q13131, Q13153, Q9BUB5, P17948, Q99704, P45985, O75582, Q9UER7, P00533, P31749, P40763	125	370	13528	8.48242	5.61441e-15	3.11912e-16	4.51837e-15
GOTERM_BP_FAT	GO:0051338~regulation of transferase activity	29	23.0159	3.00303e-18	P24385, Q14289, P17252, P08581, P49815, Q02750, P35568, P50613, Q03135, O60674, Q99683, O75553, Q00535, P38936, P42345, P06213, P06400, Q13131, Q16543, Q13153, P17948, Q13177, P63000, P35240, P60484, Q9UER7, P00533, P46527, P31749	125	372	13528	8.43682	6.47154e-15	3.40607e-16	5.20818e-15
GOTERM_BP_FAT	GO:0009891~positive regulation of biosynthetic process	36	28.5714	3.29818e-17	Q9UBN7, Q14289, Q05586, Q15797, P84022, P35568, Q12778, P50613, P35222, P42226, P42229, O75030, P10275, O60674, P38398, P56524, P01106, P11831, P42345, P06213, P06400, Q13131, Q01094, P17844, P19838, P24941, P16220, P04637, Q15796, Q04759, P08238, Q9UQL6, Q04206, P00533, P31749, P40763	125	695	13528	5.60585	7.10757e-14	3.55378e-15	5.72004e-14
GOTERM_BP_FAT	GO:0040012~regulation of locomotion	22	17.4603	4.06385e-17	P37840, Q9UBN7, P23443, Q14289, P17252, Q02750, P17948, P84022, P35568, P63000, P35240, Q13393, P56945, P35968, O60674, Q9UQL6, P09619, Q00535, P06213, P60484, P00533, P31749	125	192	13528	12.4007	8.75759e-14	4.17028e-15	7.04795e-14
GOTERM_BP_FAT	GO:0051270~regulation of cell motion	22	17.4603	4.5248e-17	Q9UBN7, P23443, Q14289, Q02750, P17948, P84022, P35568, P63000, P35240, Q13393, P56945, P35968, O60674, Q9UQL6, P09619, Q00535, P06213, P60484, P00533, P31749, P46527, P07948	125	193	13528	12.3364	9.75094e-14	4.43224e-15	7.84737e-14
GOTERM_BP_FAT	GO:0045859~regulation of protein kinase activity	27	21.4286	5.47796e-17	P24385, Q14289, P17252, P08581, P49815, Q02750, P50613, Q03135, O60674, Q99683, O75553, Q00535, P38936, P06213, P42345, P06400, Q13131, Q16543, Q13153, P17948, Q13177, P35240, P60484, Q9UER7, P00533, P46527, P31749	125	345	13528	8.4697	1.1805e-13	5.13261e-15	9.50046e-14
GOTERM_BP_FAT	GO:0030334~regulation of cell migration	20	15.873	8.57289e-16	Q9UBN7, P23443, Q14289, Q02750, P17948, P84022, P35568, P63000, P35240, Q13393, P56945, P35968, O60674, P09619, Q9UQL6, Q00535, P06213, P60484, P00533, P31749	125	169	13528	12.8076	1.91402e-12	7.9714e-14	1.54321e-12
GOTERM_BP_FAT	GO:0044093~positive regulation of molecular function	32	25.3968	9.02605e-16	P24385, P42224, P06239, Q14289, P08581, O14920, P49815, Q02750, P06493, P11171, P84022, P35568, Q03135, Q99683, O60674, P56524, O75553, Q00535, P01106, P06213, P55211, Q13131, Q13153, P17948, P63000, P04637, Q04759, Q9UQL6, Q04206, Q9UER7, P00533, P31749	125	586	13528	5.90984	1.91402e-12	7.66054e-14	1.54321e-12
GOTERM_BP_FAT	GO:0031328~positive regulation of cellular biosynthetic process	34	26.9841	1.39226e-15	Q14289, Q05586, Q15797, P84022, P35568, Q12778, P50613, P35222, P42226, P42229, O75030, P10275, O60674, P38398, P56524, P01106, P11831, P42345, P06213, P06400, Q01094, P17844, P24941, P19838, P16220, P04637, Q15796, Q04759, P08238, Q9UQL6, Q04206, P00533, P31749, P40763	125	685	13528	5.3717	3.11029e-12	1.19682e-13	2.498e-12
GOTERM_BP_FAT	GO:0032268~regulation of cellular protein metabolic process	29	23.0159	1.79902e-15	P24385, P37840, Q9UBN7, Q14289, P17252, P06493, Q03135, Q02156, O60674, Q99683, P38398, P09619, P56524, Q00535, P42345, P06213, P07948, Q13153, Q9BUB5, Q13541, Q05655, P19838, P06730, P35240, P08238, Q9UER7, P00533, P04792, P31749	125	474	13528	6.6213	3.82805e-12	1.41775e-13	3.07532e-12
GOTERM_BP_FAT	GO:0043434~response to peptide hormone stimulus	19	15.0794	2.70464e-15	P42224, P23443, P17252, Q13541, Q12778, P35568, P42229, P10275, Q13393, P56945, Q04759, O60674, Q9UQL6, Q04206, P06213, P42345, P31749, P40763, P07948	125	154	13528	13.3523	5.74207e-12	2.05058e-13	4.61853e-12
GOTERM_BP_FAT	GO:0043065~positive regulation of apoptosis	27	21.4286	1.21423e-14	P29466, P42224, P06239, P12931, Q9UBN7, P17252, Q05586, P84022, Q8TDA3, Q02156, O60674, Q99683, P38398, Q00535, P01106, P38936, P55211, Q92934, O96017, P63000, P04637, P01589, P06127, P60484, Q9UER7, P46527, P31749	125	430	13528	6.79546	2.60786e-11	8.99281e-13	2.09832e-11
GOTERM_BP_FAT	GO:0043068~positive regulation of programmed cell death	27	21.4286	1.43979e-14	P29466, P42224, P06239, P12931, Q9UBN7, P17252, Q05586, P84022, Q8TDA3, Q02156, O60674, Q99683, P38398, Q00535, P01106, P38936, P55211, Q92934, O96017, P63000, P04637, P01589, P06127, P60484, Q9UER7, P46527, P31749	125	433	13528	6.74838	3.11029e-11	1.03673e-12	2.50355e-11
GOTERM_BP_FAT	GO:0010942~positive regulation of cell death	27	21.4286	1.59664e-14	P29466, P42224, P06239, P12931, Q9UBN7, P17252, Q05586, P84022, Q8TDA3, Q02156, O60674, Q99683, P38398, Q00535, P01106, P38936, P55211, Q92934, O96017, P63000, P04637, P01589, P06127, P60484, Q9UER7, P46527, P31749	125	435	13528	6.71735	3.44524e-11	1.11133e-12	2.77223e-11
GOTERM_BP_FAT	GO:0010557~positive regulation of macromolecule biosynthetic process	32	25.3968	1.84061e-14	Q9UBN7, Q14289, Q05586, Q15797, P84022, P35568, Q12778, P50613, P35222, P42226, O75030, P42229, P10275, P38398, P56524, P01106, P11831, P42345, P06213, P06400, Q01094, P17844, P24941, P19838, P16220, P04637, Q15796, Q04759, Q9UQL6, Q04206, P31749, P40763	125	654	13528	5.29536	3.9716e-11	1.24112e-12	3.19633e-11
GOTERM_BP_FAT	GO:0051173~positive regulation of nitrogen compound metabolic process	31	24.6032	8.39048e-14	Q05586, Q02750, Q15797, P84022, Q12778, P50613, P35222, P42226, O75030, P42229, P10275, O60674, P38398, P56524, P01106, P11831, P06213, P06400, Q01094, P17844, P24941, P19838, P16220, P04637, Q15796, P08238, Q9UQL6, Q04206, P00533, P31749, P40763	125	644	13528	5.20954	1.80875e-10	5.48106e-12	1.45561e-10
GOTERM_BP_FAT	GO:0012501~programmed cell death	30	23.8095	1.47375e-13	P29466, P42224, P06239, Q14289, Q15121, P84022, Q8TDA3, P35222, O60674, Q99683, P38398, Q00535, P01106, P55211, Q01094, Q13153, Q92934, P05787, Q13177, P19838, P63000, P04637, P04049, P98170, P01589, Q9Y2W7, P60484, Q9UER7, P46527, P31749	125	611	13528	5.31378	3.17489e-10	9.33786e-12	2.55507e-10
GOTERM_BP_FAT	GO:0008219~cell death	32	25.3968	2.36102e-13	P29466, P42224, P06239, Q14289, Q15121, P84022, Q8TDA3, P35222, P10275, Q99683, O60674, P38398, Q00535, P01106, P55211, Q01094, Q13153, Q92934, P05787, Q13177, P19838, P63000, P04637, P04049, P98170, P01589, Q9UER7, Q9Y2W7, P60484, P04792, P46527, P31749	125	719	13528	4.81665	5.08891e-10	1.45397e-11	4.0955e-10
GOTERM_BP_FAT	GO:0051272~positive regulation of cell motion	15	11.9048	2.38551e-13	Q9UBN7, P23443, Q14289, P17948, Q02750, P84022, P35568, P56945, Q13393, P35968, O60674, P09619, P06213, P00533, P07948	125	98	13528	16.5649	5.14155e-10	1.42821e-11	4.1378e-10
GOTERM_BP_FAT	GO:0040017~positive regulation of locomotion	15	11.9048	2.38551e-13	Q9UBN7, P23443, Q14289, P17252, P17948, Q02750, P84022, P35568, P56945, Q13393, P35968, O60674, P09619, P06213, P00533	125	98	13528	16.5649	5.14155e-10	1.42821e-11	4.1378e-10
GOTERM_BP_FAT	GO:0051726~regulation of cell cycle	23	18.254	2.56602e-13	P06400, Q01094, P24385, Q16543, P05556, P49815, O96017, P24941, P06493, P84022, P50613, P42229, P04637, Q04759, P38398, Q00535, P38936, P01106, P06213, P60484, P00533, P31749, P46527	125	331	13528	7.5201	5.52914e-10	1.49436e-11	4.44977e-10
GOTERM_BP_FAT	GO:0016265~death	32	25.3968	2.83882e-13	P29466, P42224, P06239, Q14289, Q15121, P84022, Q8TDA3, P35222, P10275, Q99683, O60674, P38398, Q00535, P01106, P55211, Q01094, Q13153, Q92934, P05787, Q13177, P19838, P63000, P04637, P04049, P98170, P01589, Q9UER7, Q9Y2W7, P60484, P04792, P46527, P31749	125	724	13528	4.78338	6.1177e-10	1.60992e-11	4.9234e-10
GOTERM_BP_FAT	GO:0006915~apoptosis	29	23.0159	6.88203e-13	P29466, P06239, P42224, Q14289, Q15121, P84022, Q8TDA3, P35222, O60674, Q99683, P38398, Q00535, P01106, P55211, Q01094, Q13153, Q92934, P05787, Q13177, P19838, P63000, P04637, P04049, P98170, P01589, Q9Y2W7, P60484, Q9UER7, P31749	125	602	13528	5.21345	1.48313e-09	3.80289e-11	1.1936e-09
GOTERM_BP_FAT	GO:0030335~positive regulation of cell migration	14	11.1111	1.32772e-12	P23443, Q9UBN7, Q14289, P17948, Q02750, P35568, P84022, P56945, Q13393, P35968, O60674, P09619, P06213, P00533	125	89	13528	17.024	2.86123e-09	7.15307e-11	2.30266e-09
GOTERM_BP_FAT	GO:0031399~regulation of protein modification process	21	16.6667	2.42858e-12	P24385, Q13153, P37840, Q14289, P17252, P06493, Q05655, Q03135, Q02156, P35240, Q99683, O60674, P38398, P09619, P56524, Q00535, P06213, P42345, Q9UER7, P00533, P07948	125	295	13528	7.70408	5.23366e-09	1.2765e-10	4.21195e-09
GOTERM_BP_FAT	GO:0008284~positive regulation of cell proliferation	24	19.0476	2.92513e-12	P24385, P42224, P05556, P23443, Q14289, P17252, P17948, P24941, P35568, P42229, Q04759, P35968, O60674, P09619, P56524, Q04206, P01589, P38936, P01106, P06213, P42345, P00533, P46527, P07948	125	414	13528	6.27386	6.3036e-09	1.50086e-10	5.07302e-09
GOTERM_BP_FAT	GO:0044087~regulation of cellular component biogenesis	16	12.6984	2.94223e-12	Q13131, Q9UBN7, P17252, Q05586, Q13541, P49815, P84022, Q03135, P63000, Q04759, P35240, Q05397, P11831, P60484, P42345, P46527	125	142	13528	12.1943	6.34045e-09	1.47452e-10	5.10267e-09
GOTERM_BP_FAT	GO:0032868~response to insulin stimulus	14	11.1111	6.1714e-12	P42224, P23443, Q13541, Q12778, P35568, P10275, P56945, Q04759, Q9UQL6, Q04206, P06213, P42345, P31749, P07948	125	100	13528	15.1514	1.32994e-08	3.02258e-10	1.07031e-08
GOTERM_BP_FAT	GO:0043085~positive regulation of catalytic activity	26	20.6349	7.04255e-12	P24385, P42224, P06239, Q14289, P08581, P49815, Q02750, P06493, P84022, P35568, Q03135, O60674, Q99683, O75553, Q00535, P01106, P06213, P55211, Q13131, Q13153, P17948, P63000, P04637, Q9UER7, P00533, P31749	125	520	13528	5.4112	1.51768e-08	3.37262e-10	1.2214e-08
GOTERM_BP_FAT	GO:0051094~positive regulation of developmental process	20	15.873	7.85749e-12	P06400, P24394, P23443, Q92934, P17252, Q02750, Q15797, P19838, P84022, P35222, P42229, Q15796, O60674, Q04206, P17535, P01589, P11831, P06213, P31749, P07948	125	278	13528	7.7859	1.69329e-08	3.68106e-10	1.36273e-08
GOTERM_BP_FAT	GO:0008283~cell proliferation	24	19.0476	8.45045e-12	Q01094, P07333, P12931, Q92934, Q14289, P08581, Q02750, Q05655, P50613, P35222, P63000, P04637, P04049, Q9H0H5, P10275, P35240, P56945, Q15139, Q00535, P01106, P01589, P06127, P60484, P00533	125	436	13528	5.95728	1.82107e-08	3.87463e-10	1.46557e-08
GOTERM_BP_FAT	GO:0042493~response to drug	18	14.2857	1.16082e-11	P24385, P06239, P42224, P23443, P37840, Q14289, O14920, Q15797, Q03135, P16220, P04637, P56524, Q04206, P38936, P60484, P05023, P40763, P07948	125	216	13528	9.01867	2.50156e-08	5.21158e-10	2.01321e-08
GOTERM_BP_FAT	GO:0045944~positive regulation of transcription from RNA polymerase II promoter	22	17.4603	2.04084e-11	P06400, Q01094, Q05586, Q15797, P19838, P84022, Q12778, P50613, P35222, P42226, P42229, O75030, P16220, P04637, P10275, Q15796, Q9UQL6, P56524, Q04206, P01106, P11831, P40763	125	371	13528	6.4176	4.398e-08	8.97551e-10	3.53943e-08
GOTERM_BP_FAT	GO:0001932~regulation of protein amino acid phosphorylation	16	12.6984	5.17219e-11	P24385, Q13153, Q14289, P17252, Q05655, Q03135, Q02156, P35240, Q99683, O60674, P09619, P06213, Q9UER7, P42345, P00533, P07948	125	173	13528	10.0092	1.11461e-07	2.22922e-09	8.97016e-08
GOTERM_BP_FAT	GO:0045935~positive regulation of nucleobase, nucleoside, nucleotide and nucleic acid metabolic process	27	21.4286	6.1148e-11	Q05586, Q15797, Q02750, Q12778, P84022, P50613, P35222, P42226, O75030, P42229, P10275, P38398, P56524, P01106, P06213, P11831, P06400, Q01094, P17844, P24941, P19838, P16220, P04637, Q15796, Q9UQL6, Q04206, P40763	125	624	13528	4.68277	1.31774e-07	2.5838e-09	1.06049e-07
GOTERM_BP_FAT	GO:0051254~positive regulation of RNA metabolic process	24	19.0476	6.14172e-11	P06400, Q01094, Q05586, Q02750, Q15797, P19838, P84022, Q12778, P50613, P35222, P42226, P42229, O75030, P16220, P04637, P10275, Q15796, P38398, Q9UQL6, P56524, Q04206, P01106, P11831, P40763	125	481	13528	5.39995	1.32354e-07	2.54527e-09	1.06516e-07
GOTERM_BP_FAT	GO:0014070~response to organic cyclic substance	14	11.1111	7.24889e-11	P24385, P42224, P23443, Q14289, P17252, Q05586, P35222, Q04759, Q04206, Q00535, P38936, P60484, P40763, P07948	125	121	13528	12.5218	1.56214e-07	2.94743e-09	1.25718e-07
GOTERM_BP_FAT	GO:0010628~positive regulation of gene expression	26	20.6349	7.68712e-11	P06400, Q01094, Q05586, Q15797, P17844, P19838, P24941, P84022, Q12778, P50613, P42226, P35222, P42229, O75030, P16220, P04637, P10275, P03372, Q15796, P38398, Q9UQL6, P56524, Q04206, P01106, P11831, P40763	125	581	13528	4.84307	1.65657e-07	3.06773e-09	1.33318e-07
GOTERM_BP_FAT	GO:0010605~negative regulation of macromolecule metabolic process	29	23.0159	7.72243e-11	P37840, Q9UBN7, P17252, Q15797, P84022, P35222, Q03135, P38398, P56524, Q00535, P01106, P06213, P06400, Q01094, P21333, Q13541, Q05655, P19838, P04637, P35240, Q15796, P08238, Q9UQL6, Q04206, Q9Y2W7, Q9UER7, P53539, P46527, P40763	125	734	13528	4.27588	1.66418e-07	3.02579e-09	1.33931e-07
GOTERM_BP_FAT	GO:0006917~induction of apoptosis	20	15.873	9.03185e-11	P29466, P06239, P42224, Q92934, P17252, O96017, P84022, Q8TDA3, P63000, Q02156, P04637, O60674, Q99683, P38398, P38936, P01106, P06127, P60484, Q9UER7, P46527	125	320	13528	6.764	1.94636e-07	3.47565e-09	1.5664e-07
GOTERM_BP_FAT	GO:0012502~induction of programmed cell death	20	15.873	9.52812e-11	P29466, P06239, P42224, Q92934, P17252, O96017, P84022, Q8TDA3, P63000, Q02156, P04637, O60674, Q99683, P38398, P38936, P01106, P06127, P60484, Q9UER7, P46527	125	321	13528	6.74293	2.05331e-07	3.6023e-09	1.65247e-07
GOTERM_BP_FAT	GO:0010627~regulation of protein kinase cascade	18	14.2857	1.10627e-10	P29466, Q13153, Q14289, O14920, P21333, P49815, P35222, Q03135, P35240, O60674, Q99683, Q04206, P06213, P42345, P60484, Q9UER7, P31749, P07948	125	249	13528	7.82342	2.38402e-07	4.11038e-09	1.91862e-07
GOTERM_BP_FAT	GO:0000165~MAPKKK cascade	16	12.6984	1.24575e-10	Q13131, Q13153, Q14289, P17252, P08581, Q15797, P17948, Q02750, Q03135, Q99683, O60674, P45985, P06213, Q9UER7, P00533, P07949	125	184	13528	9.41078	2.6846e-07	4.55017e-09	2.16052e-07
GOTERM_BP_FAT	GO:0045941~positive regulation of transcription	25	19.8413	2.45211e-10	P06400, Q01094, Q05586, Q15797, P17844, P19838, P24941, P84022, Q12778, P50613, P42226, P35222, P42229, O75030, P16220, P04637, P10275, Q15796, P38398, Q9UQL6, P56524, Q04206, P01106, P11831, P40763	125	564	13528	4.79716	5.2843e-07	8.80717e-09	4.25271e-07
GOTERM_BP_FAT	GO:0045597~positive regulation of cell differentiation	17	13.4921	2.89801e-10	P06400, P24394, Q92934, Q02750, Q15797, P19838, P84022, P35222, P42229, Q15796, O60674, Q04206, P17535, P01589, P11831, P31749, P07948	125	229	13528	8.0341	6.24522e-07	1.02381e-08	5.02604e-07
GOTERM_BP_FAT	GO:0033674~positive regulation of kinase activity	17	13.4921	3.29588e-10	Q13131, P24385, Q13153, Q14289, P08581, Q02750, P17948, P35568, P63000, Q99683, O60674, O75553, Q00535, P06213, Q9UER7, P00533, P31749	125	231	13528	7.96454	7.10262e-07	1.14558e-08	5.71606e-07
GOTERM_BP_FAT	GO:0045893~positive regulation of transcription, DNA-dependent	23	18.254	3.36702e-10	P06400, Q01094, Q05586, Q15797, P19838, P84022, Q12778, P50613, P35222, P42226, P42229, O75030, P16220, P04637, P10275, Q15796, P38398, Q9UQL6, P56524, Q04206, P01106, P11831, P40763	125	477	13528	5.21835	7.25593e-07	1.15173e-08	5.83944e-07
GOTERM_BP_FAT	GO:0043066~negative regulation of apoptosis	20	15.873	5.0229e-10	P37840, O14920, Q05586, Q15121, P19838, P06493, P84022, Q12778, P42229, O75030, P04637, P03372, Q04206, P98170, P01106, P38936, P60484, P00533, P04792, P31749	125	354	13528	6.11435	1.08243e-06	1.6913e-08	8.71123e-07
GOTERM_BP_FAT	GO:0051347~positive regulation of transferase activity	17	13.4921	5.78935e-10	Q13131, P24385, Q13153, Q14289, P08581, Q02750, P17948, P35568, P63000, Q99683, O60674, O75553, Q00535, P06213, Q9UER7, P00533, P31749	125	240	13528	7.66587	1.2476e-06	1.91939e-08	1.00405e-06
GOTERM_BP_FAT	GO:0043069~negative regulation of programmed cell death	20	15.873	6.35842e-10	P37840, O14920, Q05586, Q15121, P19838, P06493, P84022, Q12778, P42229, O75030, P04637, P03372, Q04206, P98170, P01106, P38936, P60484, P00533, P04792, P31749	125	359	13528	6.02919	1.37024e-06	2.07612e-08	1.10274e-06
GOTERM_BP_FAT	GO:0060548~negative regulation of cell death	20	15.873	6.66229e-10	P37840, O14920, Q05586, Q15121, P19838, P06493, P84022, Q12778, P42229, O75030, P04637, P03372, Q04206, P98170, P01106, P38936, P60484, P00533, P04792, P31749	125	360	13528	6.01244	1.43572e-06	2.14287e-08	1.15544e-06
GOTERM_BP_FAT	GO:0007166~cell surface receptor linked signal transduction	45	35.7143	7.21959e-10	P24385, P06239, P42224, P12931, P07333, Q14289, P08581, Q9UM73, Q05586, P49815, P15391, Q15797, P84022, Q12778, P35568, P35222, P42229, O75030, Q13094, P56945, O60674, P09619, O60716, Q00535, P06213, P07949, P07948, P05556, Q13541, P21333, P48729, P17948, Q99704, O43561, P16220, P04049, Q15796, P35968, Q05397, P01589, O75582, P60484, P00533, P40763, P31749	125	1856	13528	2.62397	1.55582e-06	2.28797e-08	1.2521e-06
GOTERM_BP_FAT	GO:0009628~response to abiotic stimulus	20	15.873	9.62576e-10	P24385, P42224, P23443, Q14289, P17252, Q05586, Q03135, P63000, P04637, Q04759, P38398, Q04206, Q00535, P01106, P38936, P00533, P04792, P31749, P55211, P07948	125	368	13528	5.88174	2.07435e-06	3.0063e-08	1.6694e-06
GOTERM_BP_FAT	GO:0051130~positive regulation of cellular component organization	15	11.9048	1.07418e-09	P37840, Q9UBN7, P17252, Q15797, P84022, Q03135, P63000, Q04759, Q15796, P35240, P11831, P42345, P06213, P31749, P46527	125	181	13528	8.96884	2.31485e-06	3.30693e-08	1.86295e-06
GOTERM_BP_FAT	GO:0006357~regulation of transcription from RNA polymerase II promoter	27	21.4286	1.65194e-09	Q05586, Q15797, Q02750, Q12778, P84022, P50613, P35222, P42226, O75030, P42229, P10275, P38398, P56524, P01106, P17535, P11831, P06400, Q01094, P19838, P16220, P04637, Q15796, Q9UQL6, Q04206, Q9Y2W7, P53539, P40763	125	727	13528	4.01932	3.55992e-06	5.01398e-08	2.86496e-06
GOTERM_BP_FAT	GO:0048545~response to steroid hormone stimulus	15	11.9048	2.32438e-09	P24385, P12931, P23443, P17252, Q02750, P35222, Q03135, P03372, P07101, P38398, Q04206, P38936, P06213, P60484, P40763	125	192	13528	8.455	5.00903e-06	6.95701e-08	4.03119e-06
GOTERM_BP_FAT	GO:0034097~response to cytokine stimulus	11	8.73016	2.45169e-09	P42224, P12931, P37840, P56524, P17252, Q04206, P11831, P06213, P35222, P42226, P40763	125	79	13528	15.0692	5.28338e-06	7.23753e-08	4.25198e-06
GOTERM_BP_FAT	GO:0007010~cytoskeleton organization	21	16.6667	2.59284e-09	P05556, Q13153, P42768, Q14289, P05787, P21333, P11171, Q13177, Q8TDA3, P35222, Q03135, P63000, P04049, Q9H0H5, P35240, P56945, P38398, P16949, Q05397, Q00535, P07949	125	436	13528	5.21262	5.58754e-06	7.55076e-08	4.49677e-06
GOTERM_BP_FAT	GO:0016477~cell migration	17	13.4921	4.40645e-09	P12931, P05556, P23443, Q14289, P17252, P08581, P17948, P63000, P56945, P35968, Q05397, P09619, O75553, Q00535, P11831, P60484, P07949	125	276	13528	6.66597	9.49585e-06	1.26612e-07	7.64212e-06
GOTERM_BP_FAT	GO:0046777~protein amino acid autophosphorylation	11	8.73016	5.08477e-09	O60674, Q13153, P09619, Q05397, P08581, Q00535, Q13177, P06213, P42345, P00533, P31749	125	85	13528	14.0055	1.09576e-05	1.4418e-07	8.81855e-06
GOTERM_BP_FAT	GO:0019216~regulation of lipid metabolic process	12	9.52381	5.88667e-09	P06400, Q13131, P37840, P38398, P19838, P42345, P05023, P35568, Q03135, P42229, P31749, P63000	125	112	13528	11.5954	1.26857e-05	1.6475e-07	1.02093e-05
GOTERM_BP_FAT	GO:0018108~peptidyl-tyrosine phosphorylation	9	7.14286	7.7367e-09	P42224, P12931, O60674, P09619, Q14289, P17948, P06213, P42229, P07948	125	46	13528	21.1743	1.66724e-05	2.13751e-07	1.34178e-05
GOTERM_BP_FAT	GO:0010647~positive regulation of cell communication	18	14.2857	7.88577e-09	P29466, P06239, P12931, P37840, Q9UBN7, P21333, P17948, P35568, P35222, Q03135, P63000, P03372, O60674, Q04206, P06213, P42345, P00533, P07948	125	329	13528	5.92107	1.69937e-05	2.15112e-07	1.36763e-05
GOTERM_BP_FAT	GO:0044092~negative regulation of molecular function	18	14.2857	9.87318e-09	P06400, P37840, Q9UBN7, P17252, P21333, P49815, P19838, Q13177, Q05655, Q03135, P04637, P35240, O60674, P56524, P38936, P06213, P31749, P46527	125	334	13528	5.83243	2.12765e-05	2.65959e-07	1.71231e-05
GOTERM_BP_FAT	GO:0050730~regulation of peptidyl-tyrosine phosphorylation	10	7.93651	1.06561e-08	P35240, O60674, P09619, P17252, P42345, Q05655, P00533, Q03135, P07948, Q02156	125	68	13528	15.9153	2.29637e-05	2.83506e-07	1.8481e-05
GOTERM_BP_FAT	GO:0018212~peptidyl-tyrosine modification	9	7.14286	1.10187e-08	P42224, P12931, O60674, P09619, Q14289, P17948, P06213, P42229, P07948	125	48	13528	20.292	2.37449e-05	2.89576e-07	1.91097e-05
GOTERM_BP_FAT	GO:0006928~cell motion	21	16.6667	1.11288e-08	P05556, P12931, P23443, Q14289, P17252, P08581, Q02750, P17948, P63000, P56945, P35968, O60674, Q05397, P09619, O75553, Q00535, P11831, P60484, P04792, P07949, P40763	125	475	13528	4.78464	2.39824e-05	2.88948e-07	1.93008e-05
GOTERM_BP_FAT	GO:0033043~regulation of organelle organization	15	11.9048	1.12731e-08	P37840, Q9UBN7, P49815, Q8TDA3, P84022, P35222, Q03135, P63000, Q04759, P35240, P38398, P01106, P42345, P06213, P46527	125	217	13528	7.48092	2.42932e-05	2.89208e-07	1.9551e-05
GOTERM_BP_FAT	GO:0042592~homeostatic process	26	20.6349	1.51994e-08	P06239, P37840, Q14289, P17252, O14920, Q05586, Q15797, P35568, P35222, Q03135, P42229, O60674, P09619, Q00535, P01106, P11831, P06213, P07948, P06400, Q92934, P63000, P04637, P35968, P01589, P31749, P40763	125	751	13528	3.74677	3.27542e-05	3.8535e-07	2.63604e-05
GOTERM_BP_FAT	GO:0045860~positive regulation of protein kinase activity	15	11.9048	1.59582e-08	Q13131, P24385, Q13153, Q14289, P08581, P17948, Q02750, Q99683, O60674, O75553, Q00535, P06213, Q9UER7, P00533, P31749	125	223	13528	7.27964	3.43894e-05	3.99883e-07	2.76764e-05
GOTERM_BP_FAT	GO:0048870~cell motility	17	13.4921	1.99866e-08	P12931, P05556, P23443, Q14289, P17252, P08581, P17948, P63000, P56945, P35968, Q05397, P09619, O75553, Q00535, P11831, P60484, P07949	125	307	13528	5.99286	4.30701e-05	4.9507e-07	3.46628e-05
GOTERM_BP_FAT	GO:0051674~localization of cell	17	13.4921	1.99866e-08	P12931, P05556, P23443, Q14289, P17252, P08581, P17948, P63000, P56945, P35968, Q05397, P09619, O75553, Q00535, P11831, P60484, P07949	125	307	13528	5.99286	4.30701e-05	4.9507e-07	3.46628e-05
GOTERM_BP_FAT	GO:0030522~intracellular receptor-mediated signaling pathway	10	7.93651	2.57371e-08	P06400, P10275, P06401, P03372, O60674, P38398, P17948, Q9UER7, P50613, P35222	125	75	13528	14.4299	5.5462e-05	6.30267e-07	4.4636e-05
GOTERM_BP_FAT	GO:0006461~protein complex assembly	21	16.6667	3.09597e-08	P12931, P42768, Q14289, P49815, P21333, Q02750, Q15797, Q13177, P84022, P35568, P50613, P35222, Q03135, P63000, P04637, Q15796, Q05397, P21579, Q00535, P01106, P06213	125	505	13528	4.5004	6.6716e-05	7.49642e-07	5.36936e-05
GOTERM_BP_FAT	GO:0070271~protein complex biogenesis	21	16.6667	3.09597e-08	P12931, P42768, Q14289, P49815, P21333, Q02750, Q15797, Q13177, P84022, P35568, P50613, P35222, Q03135, P63000, P04637, Q15796, Q05397, P21579, Q00535, P01106, P06213	125	505	13528	4.5004	6.6716e-05	7.49642e-07	5.36936e-05
GOTERM_BP_FAT	GO:0032870~cellular response to hormone stimulus	12	9.52381	3.60037e-08	P56945, P42224, O60674, Q9UQL6, P23443, Q13541, P06213, Q12778, P35568, P40763, P42229, P31749	125	133	13528	9.76457	7.75849e-05	8.62087e-07	6.24413e-05
GOTERM_BP_FAT	GO:0051493~regulation of cytoskeleton organization	12	9.52381	4.53996e-08	P35240, Q04759, Q9UBN7, P38398, P49815, P42345, Q8TDA3, P84022, P35222, P46527, Q03135, P63000	125	136	13528	9.54918	9.78314e-05	1.07512e-06	7.87367e-05
GOTERM_BP_FAT	GO:0010035~response to inorganic substance	14	11.1111	4.7632e-08	P24385, P42224, Q9UBN7, P37840, P21579, Q14289, P17252, Q04206, P38936, P06213, P60484, P00533, P35222, Q03135	125	205	13528	7.39091	0.000102642	1.11573e-06	8.26083e-05
GOTERM_BP_FAT	GO:0030518~steroid hormone receptor signaling pathway	9	7.14286	5.18515e-08	P06400, P10275, P06401, P03372, O60674, P38398, Q9UER7, P50613, P35222	125	58	13528	16.7934	0.000111734	1.20151e-06	8.99263e-05
GOTERM_BP_FAT	GO:0043405~regulation of MAP kinase activity	12	9.52381	6.59737e-08	Q13131, Q13153, Q99683, Q14289, P17252, P08581, P49815, Q02750, P06213, Q9UER7, P00533, Q03135	125	141	13528	9.21055	0.000142163	1.51248e-06	0.000114418
GOTERM_BP_FAT	GO:0010608~posttranscriptional regulation of gene expression	14	11.1111	6.69298e-08	P06730, Q15796, Q9BUB5, Q14289, P17252, Q13541, P21333, Q15797, P42345, Q05655, P60484, P84022, P04792, P31749	125	211	13528	7.18074	0.000144223	1.51825e-06	0.000116077
GOTERM_BP_FAT	GO:0009967~positive regulation of signal transduction	16	12.6984	7.92508e-08	P29466, P06239, P12931, Q9UBN7, P21333, P17948, P35568, P35222, Q03135, P63000, P03372, O60674, Q04206, P06213, P42345, P07948	125	295	13528	5.86978	0.000170771	1.77901e-06	0.000137445
GOTERM_BP_FAT	GO:0010243~response to organic nitrogen	9	7.14286	1.00838e-07	P24385, P23443, Q14289, Q04206, Q05586, P38936, Q15797, P42345, P07948	125	63	13528	15.4606	0.000217283	2.24027e-06	0.000174884
GOTERM_BP_FAT	GO:0045471~response to ethanol	9	7.14286	1.14367e-07	P24385, P07101, P23443, Q14289, P17252, Q05586, P06213, P60484, P40763	125	64	13528	15.219	0.000246429	2.51489e-06	0.000198346
GOTERM_BP_FAT	GO:0051248~negative regulation of protein metabolic process	13	10.3175	1.41381e-07	P35240, P08238, Q9UBN7, P37840, P17252, Q04206, Q00535, P21333, Q13541, P19838, P06213, Q05655, Q03135	125	187	13528	7.52359	0.000304629	3.07753e-06	0.000245197
GOTERM_BP_FAT	GO:0031327~negative regulation of cellular biosynthetic process	21	16.6667	1.72684e-07	P06400, Q13131, Q01094, P17252, Q13541, P19838, P84022, P35222, Q03135, P04637, P35240, Q15796, P38398, Q9UQL6, P56524, Q9Y2W7, Q9UER7, P05023, P53539, P40763, P46527	125	561	13528	4.05117	0.000372064	3.72133e-06	0.000299486
GOTERM_BP_FAT	GO:0009890~negative regulation of biosynthetic process	21	16.6667	2.42558e-07	P06400, Q13131, Q01094, P17252, Q13541, P19838, P84022, P35222, Q03135, P04637, P35240, Q15796, P38398, Q9UQL6, P56524, Q9Y2W7, Q9UER7, P05023, P53539, P40763, P46527	125	573	13528	3.96632	0.000522575	5.17535e-06	0.000420668
GOTERM_BP_FAT	GO:0045321~leukocyte activation	14	11.1111	3.29073e-07	P04637, Q13094, P06239, P05556, P42768, Q9UQL6, P37840, P56524, Q05655, P84022, P35222, O43561, P42229, P07948	125	242	13528	6.26089	0.000708901	6.95245e-06	0.000570711
GOTERM_BP_FAT	GO:0001775~cell activation	15	11.9048	3.66881e-07	P06239, P42768, P05556, P37840, Q05655, P84022, O43561, P35222, P42229, P04637, Q13094, Q9UQL6, P56524, P00533, P07948	125	287	13528	5.65631	0.000790316	7.67598e-06	0.000636281
GOTERM_BP_FAT	GO:0006916~anti-apoptosis	13	10.3175	4.03505e-07	P37840, O14920, P19838, P06493, Q15121, Q12778, P42229, P03372, P98170, Q04206, P01106, P04792, P31749	125	206	13528	6.82967	0.000869175	8.36105e-06	0.000699798
GOTERM_BP_FAT	GO:0032583~regulation of gene-specific transcription	11	8.73016	4.06397e-07	P04637, Q15796, Q9UQL6, P56524, P11831, P19838, P06213, P84022, P35222, P46527, P16220	125	134	13528	8.88406	0.000875403	8.34079e-06	0.000704814
GOTERM_BP_FAT	GO:0051051~negative regulation of transport	11	8.73016	4.35545e-07	P37840, P17252, Q00535, P21333, P19838, P06213, Q15121, P60484, O00221, P31749, P63000	125	135	13528	8.81825	0.000938159	8.85468e-06	0.000755365
GOTERM_BP_FAT	GO:0007049~cell cycle	24	19.0476	5.02754e-07	P06400, Q01094, P24385, P05556, Q02750, O96017, P06493, P24941, Q8TDA3, P84022, P50613, P35222, P62136, P04637, Q9H0H5, P38398, P16949, Q00535, P38936, P01106, Q9UER7, P00533, P31749, P46527	125	776	13528	3.34713	0.00108285	1.01255e-05	0.000871925
GOTERM_BP_FAT	GO:0040008~regulation of growth	16	12.6984	5.14325e-07	P06400, P23443, Q14289, Q13177, P84022, P42229, P16220, P04637, P56945, Q04759, Q05397, P38936, P06213, P31749, P40763, P46527	125	341	13528	5.07796	0.00110776	1.02626e-05	0.000891993
GOTERM_BP_FAT	GO:0000079~regulation of cyclin-dependent protein kinase activity	8	6.34921	5.68084e-07	Q16543, P24385, P38936, P60484, P00533, P50613, P46527, P31749	125	54	13528	16.0332	0.00122347	1.12313e-05	0.000985227
GOTERM_BP_FAT	GO:0050865~regulation of cell activation	12	9.52381	5.91704e-07	P24394, Q04759, P06239, O60674, P37840, Q92934, P38936, P01589, P06127, O43561, P42226, P42229	125	175	13528	7.42107	0.00127431	1.1592e-05	0.00102619
GOTERM_BP_FAT	GO:0046626~regulation of insulin receptor signaling pathway	6	4.7619	6.26043e-07	P12931, P17252, Q04206, P49815, Q05655, P35568	125	19	13528	34.176	0.00134821	1.21542e-05	0.00108574
GOTERM_BP_FAT	GO:0050867~positive regulation of cell activation	10	7.93651	7.85483e-07	P24394, Q04759, P06239, O60674, Q92934, P38936, P01589, P06127, P42226, P42229	125	111	13528	9.74991	0.00169129	1.51134e-05	0.00136226
GOTERM_BP_FAT	GO:0009991~response to extracellular stimulus	13	10.3175	8.14433e-07	P04637, P24385, P42224, Q9UBN7, P23443, Q04206, P38936, P06213, P42345, P60484, Q03135, P31749, P07948	125	220	13528	6.39505	0.00175356	1.55318e-05	0.00141247
GOTERM_BP_FAT	GO:0022402~cell cycle process	20	15.873	8.82359e-07	P06400, Q01094, P24385, P05556, Q02750, P06493, P24941, P84022, Q8TDA3, P35222, P04637, Q9H0H5, P38398, P16949, P38936, P01106, Q9UER7, P00533, P31749, P46527	125	565	13528	3.83094	0.00189968	1.66796e-05	0.00153027
GOTERM_BP_FAT	GO:0044057~regulation of system process	15	11.9048	8.91719e-07	P07101, Q04759, O60674, P23443, P37840, P56524, P17252, Q05586, Q00535, Q02750, P17948, P11831, P00533, P05023, Q03135	125	309	13528	5.25359	0.00191981	1.67099e-05	0.0015465
GOTERM_BP_FAT	GO:0051050~positive regulation of transport	13	10.3175	9.40196e-07	P29466, Q04759, O60674, P37840, P17252, Q00535, P21333, P06213, P84022, P35568, Q03135, P31749, P16220	125	223	13528	6.30902	0.00202407	1.74664e-05	0.00163057
GOTERM_BP_FAT	GO:0052547~regulation of peptidase activity	9	7.14286	1.15894e-06	P04637, P06239, P42224, P37840, Q92934, P01106, P84022, P55211, Q03135	125	86	13528	11.3258	0.00249441	2.13462e-05	0.00200994
GOTERM_BP_FAT	GO:0006469~negative regulation of protein kinase activity	9	7.14286	1.2666e-06	P06400, P35240, P17252, P49815, P38936, Q13177, P46527, Q03135, P31749	125	87	13528	11.1956	0.0027258	2.31313e-05	0.00219665
GOTERM_BP_FAT	GO:0007346~regulation of mitotic cell cycle	11	8.73016	1.301e-06	P06400, P04637, P24385, Q04759, P01106, P06493, P06213, P24941, P84022, P00533, P42229	125	152	13528	7.832	0.00279972	2.35598e-05	0.0022563
GOTERM_BP_FAT	GO:0051098~regulation of binding	11	8.73016	1.38131e-06	Q04759, Q15796, O60674, Q9UQL6, P56524, O14920, Q04206, P21333, P11171, Q05655, P84022	125	153	13528	7.78081	0.0029723	2.48057e-05	0.00239558
GOTERM_BP_FAT	GO:0043086~negative regulation of catalytic activity	14	11.1111	1.51759e-06	P06400, P37840, Q9UBN7, P17252, P21333, P49815, P19838, Q13177, Q03135, P04637, P35240, P38936, P31749, P46527	125	277	13528	5.46981	0.00326507	2.70278e-05	0.00263193
GOTERM_BP_FAT	GO:0009611~response to wounding	19	15.0794	1.53554e-06	P42768, P23443, P49815, Q02750, Q15797, P19838, P84022, P63000, Q04759, O60674, Q9UQL6, P56524, Q04206, Q00535, P01589, P11831, P31749, P40763, P07948	125	530	13528	3.87973	0.00330361	2.71233e-05	0.00266305
GOTERM_BP_FAT	GO:0033673~negative regulation of kinase activity	9	7.14286	1.64217e-06	P06400, P35240, P17252, P49815, P38936, Q13177, P46527, Q03135, P31749	125	90	13528	10.8224	0.00353263	2.8771e-05	0.00284799
GOTERM_BP_FAT	GO:0043933~macromolecular complex subunit organization	22	17.4603	1.75653e-06	P12931, P42768, Q14289, P49815, P21333, Q02750, Q15797, Q13177, P84022, P35568, P50613, P35222, Q03135, P63000, P04637, Q15796, P16949, Q05397, P21579, Q00535, P01106, P06213	125	710	13528	3.35342	0.00377817	3.05263e-05	0.00304631
GOTERM_BP_FAT	GO:0002684~positive regulation of immune system process	13	10.3175	1.86494e-06	P24394, Q04759, P56945, P06239, Q92934, Q04206, P15391, P01589, P38936, P06127, P42226, P42229, P07948	125	238	13528	5.91139	0.00401087	3.2151e-05	0.00323432
GOTERM_BP_FAT	GO:0009314~response to radiation	12	9.52381	2.20855e-06	P04637, P24385, P38398, Q04206, Q05586, Q00535, P38936, P01106, P00533, P55211, Q03135, P31749	125	200	13528	6.49344	0.00474812	3.77725e-05	0.00383023
GOTERM_BP_FAT	GO:0043623~cellular protein complex assembly	11	8.73016	2.32196e-06	Q15796, P42768, P12931, Q05397, Q14289, Q00535, P21333, Q15797, P84022, Q03135, P63000	125	162	13528	7.34854	0.00499134	3.93995e-05	0.00402691
GOTERM_BP_FAT	GO:0051336~regulation of hydrolase activity	15	11.9048	2.48306e-06	P06239, P42224, P37840, Q92934, Q14289, P49815, Q02750, P84022, Q03135, P04637, O60674, P01106, P42345, P00533, P55211	125	337	13528	4.81709	0.00533671	4.18038e-05	0.0043063
GOTERM_BP_FAT	GO:0065003~macromolecular complex assembly	21	16.6667	2.48626e-06	P12931, P42768, Q14289, P49815, P21333, Q02750, Q15797, Q13177, P84022, P35568, P50613, P35222, Q03135, P63000, P04637, Q15796, Q05397, P21579, Q00535, P01106, P06213	125	665	13528	3.4176	0.00534356	4.15332e-05	0.00431184
GOTERM_BP_FAT	GO:0051348~negative regulation of transferase activity	9	7.14286	2.68342e-06	P06400, P35240, P17252, P49815, P38936, Q13177, P46527, Q03135, P31749	125	96	13528	10.146	0.00576609	4.44819e-05	0.00465377
GOTERM_BP_FAT	GO:0032869~cellular response to insulin stimulus	8	6.34921	2.79676e-06	P56945, P42224, Q9UQL6, Q13541, P06213, Q12778, P35568, P31749	125	68	13528	12.7322	0.0060089	4.60068e-05	0.00485032
GOTERM_BP_FAT	GO:0002694~regulation of leukocyte activation	11	8.73016	2.89367e-06	P24394, Q04759, P06239, P37840, Q92934, P38936, P01589, P06127, O43561, P42226, P42229	125	166	13528	7.17147	0.00621646	4.72402e-05	0.00501838
GOTERM_BP_FAT	GO:0051251~positive regulation of lymphocyte activation	9	7.14286	2.90239e-06	P24394, Q04759, P06239, Q92934, P38936, P01589, P06127, P42226, P42229	125	97	13528	10.0414	0.00623515	4.70265e-05	0.00503352
GOTERM_BP_FAT	GO:0008361~regulation of cell size	12	9.52381	2.94338e-06	P06400, P04637, P10275, Q14289, P49815, P38936, P17844, P42345, P84022, P46527, P31749, P16220	125	206	13528	6.30431	0.00632292	4.73346e-05	0.00510459
GOTERM_BP_FAT	GO:0042326~negative regulation of phosphorylation	7	5.55556	3.1933e-06	P35240, P17252, P38936, P06213, Q05655, P46527, Q03135	125	45	13528	16.8348	0.00685796	5.09734e-05	0.00553802
GOTERM_BP_FAT	GO:0051495~positive regulation of cytoskeleton organization	7	5.55556	3.1933e-06	P35240, Q04759, P42345, P84022, P46527, Q03135, P63000	125	45	13528	16.8348	0.00685796	5.09734e-05	0.00553802
GOTERM_BP_FAT	GO:0010629~negative regulation of gene expression	18	14.2857	3.38559e-06	P06400, Q01094, Q15797, P19838, P84022, P35222, P04637, Q15796, Q9UQL6, P38398, P56524, P01106, P06213, Q9Y2W7, Q9UER7, P53539, P40763, P46527	125	504	13528	3.86514	0.0072694	5.36453e-05	0.00587148
GOTERM_BP_FAT	GO:0048585~negative regulation of response to stimulus	9	7.14286	3.65262e-06	P17252, Q04206, Q05586, P01589, P42345, Q05655, P35568, P42226, P31749	125	100	13528	9.74016	0.0078405	5.74538e-05	0.00633456
GOTERM_BP_FAT	GO:0045428~regulation of nitric oxide biosynthetic process	6	4.7619	4.09855e-06	O60674, P08238, P06213, P00533, Q03135, P31749	125	27	13528	24.0498	0.00879349	6.40007e-05	0.00710789
GOTERM_BP_FAT	GO:0043406~positive regulation of MAP kinase activity	9	7.14286	4.23924e-06	Q13131, Q13153, Q99683, Q14289, P08581, Q02750, P06213, Q9UER7, P00533	125	102	13528	9.54918	0.00909397	6.57214e-05	0.00735187
GOTERM_BP_FAT	GO:0051329~interphase of mitotic cell cycle	9	7.14286	4.56129e-06	P06400, Q01094, P24385, P05556, P38936, P24941, P00533, P46527, P31749	125	103	13528	9.45647	0.00978145	7.0209e-05	0.00791037
GOTERM_BP_FAT	GO:0045936~negative regulation of phosphate metabolic process	7	5.55556	4.70436e-06	P35240, P17252, P38936, P06213, Q05655, P46527, Q03135	125	48	13528	15.7827	0.0100867	7.18975e-05	0.00815847
GOTERM_BP_FAT	GO:0010563~negative regulation of phosphorus metabolic process	7	5.55556	4.70436e-06	P35240, P17252, P38936, P06213, Q05655, P46527, Q03135	125	48	13528	15.7827	0.0100867	7.18975e-05	0.00815847
GOTERM_BP_FAT	GO:0043627~response to estrogen stimulus	9	7.14286	5.26794e-06	P24385, P03372, P38398, P17252, P06213, P60484, P35222, Q03135, P40763	125	105	13528	9.27634	0.0112883	7.99436e-05	0.00913583
GOTERM_BP_FAT	GO:0019217~regulation of fatty acid metabolic process	7	5.55556	5.32085e-06	Q13131, P37840, P38398, P42345, P35568, Q03135, P31749	125	49	13528	15.4606	0.011401	8.01818e-05	0.00922757
GOTERM_BP_FAT	GO:0008285~negative regulation of cell proliferation	15	11.9048	5.50837e-06	P06400, P17252, P49815, Q15797, P84022, Q03135, P04637, Q15796, P35240, O60674, P56524, P38936, P01589, P60484, P46527	125	361	13528	4.49684	0.0118004	8.24312e-05	0.00955276
GOTERM_BP_FAT	GO:0002696~positive regulation of leukocyte activation	9	7.14286	5.65468e-06	P24394, Q04759, P06239, Q92934, P38936, P01589, P06127, P42226, P42229	125	106	13528	9.18883	0.0121119	8.40369e-05	0.00980648
GOTERM_BP_FAT	GO:0051325~interphase	9	7.14286	5.65468e-06	P06400, Q01094, P24385, P05556, P38936, P24941, P00533, P46527, P31749	125	106	13528	9.18883	0.0121119	8.40369e-05	0.00980648
GOTERM_BP_FAT	GO:0051345~positive regulation of hydrolase activity	11	8.73016	5.68007e-06	P04637, P06239, P42224, O60674, Q14289, P49815, Q02750, P01106, P84022, P00533, P55211	125	179	13528	6.65064	0.012166	8.38361e-05	0.00985051
GOTERM_BP_FAT	GO:0032269~negative regulation of cellular protein metabolic process	11	8.73016	5.96812e-06	P35240, P08238, Q9UBN7, P37840, P17252, Q00535, Q13541, P19838, P06213, Q05655, Q03135	125	180	13528	6.61369	0.012779	8.74882e-05	0.01035
GOTERM_BP_FAT	GO:0043408~regulation of MAPKKK cascade	9	7.14286	6.96222e-06	P35240, Q13153, Q99683, Q14289, P06213, Q9UER7, P35222, Q03135, P31749	125	109	13528	8.93593	0.0148916	0.000101371	0.0120739
GOTERM_BP_FAT	GO:0032535~regulation of cellular component size	13	10.3175	7.11267e-06	P06400, Q14289, P49815, P17844, P84022, P63000, P16220, P04637, P10275, P38936, P42345, P31749, P46527	125	271	13528	5.19156	0.015211	0.000102866	0.0123348
GOTERM_BP_FAT	GO:0030036~actin cytoskeleton organization	12	9.52381	7.16467e-06	Q9H0H5, P35240, P56945, P42768, P05556, Q14289, Q00535, P21333, Q13177, P11171, Q8TDA3, P63000	125	226	13528	5.74641	0.0153213	0.000102927	0.012425
GOTERM_BP_FAT	GO:0043281~regulation of caspase activity	8	6.34921	7.69456e-06	P04637, P06239, P42224, P37840, Q92934, P01106, P84022, P55211	125	79	13528	10.9594	0.0164451	0.000109808	0.0133439
GOTERM_BP_FAT	GO:0051249~regulation of lymphocyte activation	10	7.93651	8.5748e-06	P24394, Q04759, P06239, Q92934, P38936, P01589, P06127, O43561, P42226, P42229	125	148	13528	7.31243	0.0183091	0.000121564	0.0148703
GOTERM_BP_FAT	GO:0008629~induction of apoptosis by intracellular signals	7	5.55556	9.46675e-06	P04637, O60674, P38398, P17252, P38936, O96017, P01106	125	54	13528	14.029	0.0201942	0.000133331	0.016417
GOTERM_BP_FAT	GO:0032270~positive regulation of cellular protein metabolic process	12	9.52381	9.56701e-06	P24385, O60674, P38398, P56524, Q14289, P17252, P06493, P06213, P42345, Q03135, P31749, P07948	125	233	13528	5.57377	0.0204059	0.000133868	0.0165908
GOTERM_BP_FAT	GO:0052548~regulation of endopeptidase activity	8	6.34921	9.86507e-06	P04637, P06239, P42224, P37840, Q92934, P01106, P84022, P55211	125	82	13528	10.5584	0.0210349	0.000137148	0.0171076
GOTERM_BP_FAT	GO:0010558~negative regulation of macromolecule biosynthetic process	18	14.2857	1.00085e-05	P06400, Q01094, P17252, Q13541, P19838, P84022, P35222, P04637, Q15796, P35240, Q9UQL6, P38398, P56524, Q9Y2W7, Q9UER7, P53539, P40763, P46527	125	547	13528	3.5613	0.0213374	0.000138249	0.0173563
GOTERM_BP_FAT	GO:0010638~positive regulation of organelle organization	8	6.34921	1.06925e-05	P35240, Q04759, P06213, P42345, P84022, P46527, Q03135, P63000	125	83	13528	10.4312	0.022779	0.000146757	0.0185424
GOTERM_BP_FAT	GO:0048584~positive regulation of response to stimulus	12	9.52381	1.07944e-05	P56945, P35968, P12931, O60674, P38398, P17252, Q04206, P15391, P84022, P35568, P42229, P07948	125	236	13528	5.50292	0.0229937	0.000147218	0.0187192
GOTERM_BP_FAT	GO:0007172~signal complex assembly	5	3.96825	1.12389e-05	P12931, Q05397, Q14289, Q00535, P21333	125	16	13528	33.82	0.0239291	0.000152315	0.0194899
GOTERM_BP_FAT	GO:0000082~G1/S transition of mitotic cell cycle	7	5.55556	1.17245e-05	P06400, P24385, P05556, P38936, P00533, P46527, P31749	125	56	13528	13.528	0.02495	0.000157903	0.020332
GOTERM_BP_FAT	GO:0009612~response to mechanical stimulus	7	5.55556	1.17245e-05	P42224, P23443, Q14289, P17252, Q04206, P01106, Q03135	125	56	13528	13.528	0.02495	0.000157903	0.020332
GOTERM_BP_FAT	GO:0031960~response to corticosteroid stimulus	8	6.34921	1.25205e-05	P24385, P12931, P23443, P17252, P38936, Q02750, P06213, Q03135	125	85	13528	10.1858	0.0266211	0.000167575	0.0217122
GOTERM_BP_FAT	GO:0010552~positive regulation of specific transcription from RNA polymerase II promoter	7	5.55556	1.30064e-05	P04637, Q9UQL6, P56524, P11831, P84022, P35222, P16220	125	57	13528	13.2907	0.0276397	0.000173003	0.0225546
GOTERM_BP_FAT	GO:0010565~regulation of cellular ketone metabolic process	7	5.55556	1.30064e-05	Q13131, P37840, P38398, P42345, P35568, Q03135, P31749	125	57	13528	13.2907	0.0276397	0.000173003	0.0225546
GOTERM_BP_FAT	GO:0030029~actin filament-based process	12	9.52381	1.3146e-05	Q9H0H5, P35240, P56945, P42768, P05556, Q14289, Q00535, P21333, Q13177, P11171, Q8TDA3, P63000	125	241	13528	5.38875	0.0279322	0.000173787	0.0227967
GOTERM_BP_FAT	GO:0031667~response to nutrient levels	11	8.73016	1.32039e-05	P04637, P24385, P42224, Q9UBN7, P23443, Q04206, P06213, P42345, P60484, Q03135, P31749	125	197	13528	6.04296	0.0280535	0.000173488	0.022897
GOTERM_BP_FAT	GO:0051247~positive regulation of protein metabolic process	12	9.52381	1.42044e-05	P24385, O60674, P38398, P56524, Q14289, P17252, P06493, P06213, P42345, Q03135, P31749, P07948	125	243	13528	5.3444	0.030147	0.000185503	0.0246319
GOTERM_BP_FAT	GO:0070555~response to interleukin-1	5	3.96825	1.4593e-05	P12931, P37840, P56524, P17252, Q04206	125	17	13528	31.8306	0.0309588	0.000189429	0.0253057
GOTERM_BP_FAT	GO:0043193~positive regulation of gene-specific transcription	8	6.34921	1.46001e-05	P04637, Q15796, Q9UQL6, P56524, P11831, P84022, P35222, P16220	125	87	13528	9.95163	0.0309735	0.000188386	0.0253179
GOTERM_BP_FAT	GO:0031334~positive regulation of protein complex assembly	6	4.7619	1.55423e-05	Q9UBN7, P11831, P42345, P46527, Q03135, P63000	125	35	13528	18.5527	0.0329391	0.000199348	0.0269516
GOTERM_BP_FAT	GO:0009411~response to UV	7	5.55556	1.59099e-05	P04637, P24385, Q04206, P38936, P00533, P55211, P31749	125	59	13528	12.8401	0.0337051	0.000202856	0.0275891
GOTERM_BP_FAT	GO:0006355~regulation of transcription, DNA-dependent	35	27.7778	1.59175e-05	P42224, Q9UBN7, Q05586, Q02750, Q15797, P84022, Q12778, P50613, P35222, P42226, P42229, O75030, P10275, P38398, P56524, P01106, P17535, P11831, P06213, P06400, P06401, Q01094, P19838, P16220, P04637, Q15796, P03372, Q9UQL6, Q04206, O75582, Q9Y2W7, Q9UER7, P53539, P46527, P40763	125	1773	13528	2.1364	0.0337208	0.000201759	0.0276022
GOTERM_BP_FAT	GO:0030521~androgen receptor signaling pathway	6	4.7619	1.79173e-05	P06400, P10275, P38398, Q9UER7, P50613, P35222	125	36	13528	18.0373	0.0378762	0.000225777	0.0310695
GOTERM_BP_FAT	GO:0043523~regulation of neuron apoptosis	8	6.34921	1.82491e-05	P04637, P03372, O60674, P37840, Q05586, Q00535, Q9Y2W7, P55211	125	90	13528	9.61991	0.0385639	0.00022862	0.0316448
GOTERM_BP_FAT	GO:0009636~response to toxin	7	5.55556	1.93155e-05	Q9UBN7, P23443, P17252, O14920, P38936, P11831, P07948	125	61	13528	12.4191	0.0407709	0.00024058	0.0334937
GOTERM_BP_FAT	GO:0008286~insulin receptor signaling pathway	6	4.7619	2.05657e-05	P56945, Q13541, P06213, Q12778, P35568, P31749	125	37	13528	17.5498	0.0433518	0.000254678	0.0356612
GOTERM_BP_FAT	GO:0009895~negative regulation of catabolic process	6	4.7619	2.05657e-05	P08238, P56524, Q04206, P21333, P42345, P31749	125	37	13528	17.5498	0.0433518	0.000254678	0.0356612
GOTERM_BP_FAT	GO:0051172~negative regulation of nitrogen compound metabolic process	17	13.4921	2.06369e-05	P06400, Q01094, P19838, P84022, P35222, Q03135, P04637, Q15796, P35240, Q9UQL6, P38398, P56524, Q9Y2W7, Q9UER7, P53539, P40763, P46527	125	519	13528	3.54491	0.0434986	0.000254099	0.0357847
GOTERM_BP_FAT	GO:0045892~negative regulation of transcription, DNA-dependent	14	11.1111	2.2973e-05	P06400, Q01094, P19838, P84022, P35222, P04637, Q15796, Q9UQL6, P56524, Q9Y2W7, Q9UER7, P53539, P40763, P46527	125	356	13528	4.256	0.0483019	0.000281252	0.0398347
GOTERM_BP_FAT	GO:0048008~platelet-derived growth factor receptor signaling pathway	5	3.96825	2.34307e-05	P56945, P12931, O60674, P09619, P60484	125	19	13528	28.48	0.04924	0.000285234	0.0406281
GOTERM_BP_FAT	GO:0051492~regulation of stress fiber formation	5	3.96825	2.34307e-05	P35240, Q04759, P49815, P42345, P84022	125	19	13528	28.48	0.04924	0.000285234	0.0406281
GOTERM_BP_FAT	GO:0010038~response to metal ion	9	7.14286	2.39828e-05	P24385, P37840, P21579, Q14289, P06213, P60484, P00533, P35222, Q03135	125	129	13528	7.55051	0.0503708	0.000290315	0.0415854
GOTERM_BP_FAT	GO:0010551~regulation of specific transcription from RNA polymerase II promoter	8	6.34921	2.42568e-05	P04637, Q9UQL6, P56524, P11831, P19838, P84022, P35222, P16220	125	94	13528	9.21055	0.0509313	0.000291991	0.0420604
GOTERM_BP_FAT	GO:0007610~behavior	16	12.6984	2.4972e-05	P37840, P23443, P17252, P08581, Q05586, P49815, Q02750, P63000, Q13393, P07101, P09619, Q00535, P60484, Q9Y2W7, P53539, P40763	125	469	13528	3.69208	0.0523929	0.000298929	0.0433002
GOTERM_BP_FAT	GO:0051252~regulation of RNA metabolic process	35	27.7778	2.55482e-05	P42224, Q9UBN7, Q05586, Q02750, Q15797, P84022, Q12778, P50613, P35222, P42226, P42229, O75030, P10275, P38398, P56524, P01106, P17535, P11831, P06213, P06400, P06401, Q01094, P19838, P16220, P04637, Q15796, P03372, Q9UQL6, Q04206, O75582, Q9Y2W7, Q9UER7, P53539, P46527, P40763	125	1813	13528	2.08927	0.0535689	0.000304137	0.0442991
GOTERM_BP_FAT	GO:0007259~JAK-STAT cascade	6	4.7619	2.67694e-05	P42224, O60674, Q14289, Q00535, P40763, P42229	125	39	13528	16.6498	0.0560563	0.000316921	0.0464161
GOTERM_BP_FAT	GO:0051253~negative regulation of RNA metabolic process	14	11.1111	2.7359e-05	P06400, Q01094, P19838, P84022, P35222, P04637, Q15796, Q9UQL6, P56524, Q9Y2W7, Q9UER7, P53539, P40763, P46527	125	362	13528	4.18546	0.0572549	0.00032213	0.0474382
GOTERM_BP_FAT	GO:0060627~regulation of vesicle-mediated transport	8	6.34921	2.78222e-05	P37840, P21579, P17252, Q00535, P49815, P60484, Q03135, P63000	125	96	13528	9.01867	0.0581956	0.000325804	0.0482412
GOTERM_BP_FAT	GO:0009894~regulation of catabolic process	8	6.34921	2.78222e-05	P08238, P56524, Q04206, P21333, P06213, P42345, P35568, P31749	125	96	13528	9.01867	0.0581956	0.000325804	0.0482412
GOTERM_BP_FAT	GO:0045596~negative regulation of cell differentiation	11	8.73016	2.92514e-05	P04637, P24385, P24394, P05556, Q9UQL6, Q05397, P56524, P84022, P35222, Q03135, P42229	125	216	13528	5.51141	0.061092	0.000340687	0.0507188
GOTERM_BP_FAT	GO:0042327~positive regulation of phosphorylation	8	6.34921	2.97604e-05	P24385, O60674, P17252, P06213, P42345, P00533, Q03135, P07948	125	97	13528	8.92569	0.0621213	0.000344751	0.0516011
GOTERM_BP_FAT	GO:0045792~negative regulation of cell size	8	6.34921	3.3971e-05	P06400, P04637, P49815, P38936, P42345, P84022, P46527, P31749	125	99	13528	8.74537	0.0705932	0.000391414	0.0588997
GOTERM_BP_FAT	GO:0032231~regulation of actin filament bundle formation	5	3.96825	3.56698e-05	P35240, Q04759, P49815, P42345, P84022	125	21	13528	25.7676	0.0739895	0.000408798	0.0618442
GOTERM_BP_FAT	GO:0045429~positive regulation of nitric oxide biosynthetic process	5	3.96825	3.56698e-05	O60674, P08238, P06213, P00533, P31749	125	21	13528	25.7676	0.0739895	0.000408798	0.0618442
GOTERM_BP_FAT	GO:0010562~positive regulation of phosphorus metabolic process	8	6.34921	3.6253e-05	P24385, O60674, P17252, P06213, P42345, P00533, Q03135, P07948	125	100	13528	8.65792	0.0751527	0.000413283	0.0628551
GOTERM_BP_FAT	GO:0045937~positive regulation of phosphate metabolic process	8	6.34921	3.6253e-05	P24385, O60674, P17252, P06213, P42345, P00533, Q03135, P07948	125	100	13528	8.65792	0.0751527	0.000413283	0.0628551
GOTERM_BP_FAT	GO:0030155~regulation of cell adhesion	9	7.14286	3.69998e-05	P35240, P12931, O60674, O75553, P49815, Q02750, P60484, P84022, P42229	125	137	13528	7.10961	0.07664	0.000419575	0.0641495
GOTERM_BP_FAT	GO:0070507~regulation of microtubule cytoskeleton organization	6	4.7619	3.8692e-05	Q9UBN7, P38398, Q8TDA3, P35222, P46527, Q03135	125	42	13528	15.4606	0.0800012	0.000436464	0.0670825
GOTERM_BP_FAT	GO:0009416~response to light stimulus	9	7.14286	3.89787e-05	P04637, P24385, Q04206, Q05586, Q00535, P38936, P00533, P55211, P31749	125	138	13528	7.05809	0.0805694	0.000437408	0.0675794
GOTERM_BP_FAT	GO:0019221~cytokine-mediated signaling pathway	7	5.55556	4.2648e-05	P42224, Q92934, Q04206, P05787, P42226, P40763, P42229	125	70	13528	10.8224	0.0878114	0.000476096	0.0739389
GOTERM_BP_FAT	GO:0080135~regulation of cellular response to stress	8	6.34921	4.38671e-05	Q13153, Q99683, P38398, Q14289, P42345, Q9UER7, P31749, P07948	125	103	13528	8.40575	0.0902046	0.000487178	0.0760516
GOTERM_BP_FAT	GO:0070482~response to oxygen levels	9	7.14286	4.54537e-05	P29466, Q13131, P07101, Q04759, Q14289, P38936, P17948, P84022, Q03135	125	141	13528	6.90791	0.0933103	0.000502207	0.0788013
GOTERM_BP_FAT	GO:0030182~neuron differentiation	15	11.9048	4.77025e-05	Q14289, P17252, Q02750, P63000, P16220, Q04759, P07101, O60674, Q05397, Q00535, P11831, P60484, P00533, P40763, P07949	125	438	13528	3.7063	0.0976937	0.000524359	0.0826984
GOTERM_BP_FAT	GO:0007015~actin filament organization	7	5.55556	5.00673e-05	P56945, P42768, Q14289, P21333, Q13177, Q8TDA3, P63000	125	72	13528	10.5218	0.102281	0.000547554	0.0867964
GOTERM_BP_FAT	GO:0031401~positive regulation of protein modification process	10	7.93651	5.50182e-05	P24385, O60674, P38398, P56524, P17252, P06493, P06213, P42345, Q03135, P07948	125	187	13528	5.78738	0.111808	0.000598647	0.0953755
GOTERM_BP_FAT	GO:0033554~cellular response to stress	17	13.4921	5.86757e-05	P24385, P37840, Q9UBN7, O96017, P06493, P50613, Q03135, P04637, O60674, Q99683, P38398, P98170, P45985, P38936, Q9UER7, P55211, P07948	125	566	13528	3.25054	0.118782	0.000635224	0.101713
GOTERM_BP_FAT	GO:0043491~protein kinase B signaling cascade	4	3.1746	6.06507e-05	P23443, P49815, P35568, P31749	125	9	13528	48.0996	0.122524	0.000653317	0.105135
GOTERM_BP_FAT	GO:0030097~hemopoiesis	11	8.73016	6.19257e-05	P06400, P04637, P06239, P35968, O60674, P05556, Q9UQL6, P56524, P35222, P42229, P07948	125	236	13528	5.04434	0.124932	0.00066373	0.107344
GOTERM_BP_FAT	GO:0001101~response to acid	5	3.96825	6.19962e-05	P12931, P23443, Q04206, P42345, P07948	125	24	13528	22.5467	0.125065	0.000661197	0.107466
GOTERM_BP_FAT	GO:0048666~neuron development	13	10.3175	6.49962e-05	P07101, O60674, Q05397, Q14289, P17252, Q00535, Q02750, P11831, P60484, P00533, P07949, P16220, P63000	125	339	13528	4.15018	0.130704	0.000689769	0.112663
GOTERM_BP_FAT	GO:0007568~aging	8	6.34921	6.68262e-05	P04637, Q04759, P23443, P17252, Q04206, P11831, Q05655, P60484	125	110	13528	7.87084	0.134125	0.000705708	0.115834
GOTERM_BP_FAT	GO:0050870~positive regulation of T cell activation	7	5.55556	6.79985e-05	P24394, Q04759, P06239, Q92934, P01589, P06127, P42229	125	76	13528	9.968	0.13631	0.000714583	0.117865
GOTERM_BP_FAT	GO:0045934~negative regulation of nucleobase, nucleoside, nucleotide and nucleic acid metabolic process	16	12.6984	6.81313e-05	P06400, Q01094, P19838, P84022, P35222, P04637, Q15796, P35240, Q9UQL6, P38398, P56524, Q9Y2W7, Q9UER7, P53539, P40763, P46527	125	512	13528	3.382	0.136558	0.000712504	0.118095
GOTERM_BP_FAT	GO:0051384~response to glucocorticoid stimulus	7	5.55556	7.87081e-05	P24385, P23443, P17252, P38936, Q02750, P06213, Q03135	125	78	13528	9.71241	0.156017	0.000819098	0.136416
GOTERM_BP_FAT	GO:0051099~positive regulation of binding	7	5.55556	7.87081e-05	Q04759, O60674, Q9UQL6, P56524, O14920, Q04206, P11171	125	78	13528	9.71241	0.156017	0.000819098	0.136416
GOTERM_BP_FAT	GO:0016481~negative regulation of transcription	15	11.9048	7.89136e-05	P06400, Q01094, P19838, P84022, P35222, P04637, Q15796, Q9UQL6, P38398, P56524, Q9Y2W7, Q9UER7, P53539, P40763, P46527	125	459	13528	3.53673	0.15639	0.000817289	0.136772
GOTERM_BP_FAT	GO:0051240~positive regulation of multicellular organismal process	11	8.73016	8.17986e-05	P29466, O60674, P37840, P11831, P84022, P00533, P05023, Q03135, P42229, P31749, P16220	125	244	13528	4.87895	0.16162	0.000843105	0.141769
GOTERM_BP_FAT	GO:0032886~regulation of microtubule-based process	6	4.7619	8.24042e-05	Q9UBN7, P38398, Q8TDA3, P35222, P46527, Q03135	125	49	13528	13.2519	0.162713	0.000845301	0.142818
GOTERM_BP_FAT	GO:0046649~lymphocyte activation	10	7.93651	8.89023e-05	P04637, P06239, P42768, P05556, Q9UQL6, P56524, Q05655, P84022, P35222, P42229	125	199	13528	5.43839	0.174357	0.000907611	0.154072
GOTERM_BP_FAT	GO:0010648~negative regulation of cell communication	11	8.73016	9.36151e-05	P24385, P35240, P17252, Q04206, P49815, P42345, Q05655, P60484, P35568, Q03135, P31749	125	248	13528	4.80026	0.182701	0.000951199	0.162233
GOTERM_BP_FAT	GO:0060341~regulation of cellular localization	11	8.73016	9.36151e-05	P29466, Q04759, O60674, P37840, P21579, P17252, Q00535, P21333, P84022, O00221, P16220	125	248	13528	4.80026	0.182701	0.000951199	0.162233
GOTERM_BP_FAT	GO:0045786~negative regulation of cell cycle	7	5.55556	9.72517e-05	P06400, P04637, Q00535, P38936, P84022, P00533, P46527	125	81	13528	9.35269	0.189081	0.000983495	0.16853
GOTERM_BP_FAT	GO:0050863~regulation of T cell activation	8	6.34921	9.87903e-05	P24394, Q04759, P06239, Q92934, P01589, P06127, O43561, P42229	125	117	13528	7.39993	0.191766	0.000994382	0.171194
GOTERM_BP_FAT	GO:0001944~vasculature development	11	8.73016	0.000103401	P35968, Q05397, Q14289, P52799, P17948, P11831, P60484, Q12778, P35222, Q03135, P31749	125	251	13528	4.74288	0.199758	0.00103593	0.179178
GOTERM_BP_FAT	GO:0032101~regulation of response to external stimulus	9	7.14286	0.00010607	P35968, O60674, P17252, Q05586, P01589, P42345, P84022, Q03135, P42229	125	159	13528	6.12589	0.204348	0.00105774	0.183799
GOTERM_BP_FAT	GO:0034621~cellular macromolecular complex subunit organization	13	10.3175	0.000106315	Q15796, P42768, P12931, P16949, Q05397, Q14289, Q00535, P21333, Q15797, Q13177, P84022, Q03135, P63000	125	357	13528	3.94093	0.204768	0.0010553	0.184223
GOTERM_BP_FAT	GO:0060284~regulation of cell development	10	7.93651	0.000111544	P04637, Q15796, Q9UQL6, Q05397, P56524, Q04206, Q05586, Q15797, P84022, P07948	125	205	13528	5.27922	0.21368	0.0011021	0.193275
GOTERM_BP_FAT	GO:0045833~negative regulation of lipid metabolic process	5	3.96825	0.00011612	Q13131, P38398, P19838, P05023, P31749	125	28	13528	19.3257	0.221397	0.00114206	0.201197
GOTERM_BP_FAT	GO:0007173~epidermal growth factor receptor signaling pathway	5	3.96825	0.00011612	P56945, P12931, Q14289, O75582, P00533	125	28	13528	19.3257	0.221397	0.00114206	0.201197
GOTERM_BP_FAT	GO:0033157~regulation of intracellular protein transport	6	4.7619	0.000120438	Q04759, O60674, Q00535, P21333, P84022, O00221	125	53	13528	12.2518	0.228609	0.00117912	0.208671
GOTERM_BP_FAT	GO:0070201~regulation of establishment of protein localization	8	6.34921	0.000122034	P29466, Q04759, O60674, Q00535, P21333, P84022, O00221, P31749	125	121	13528	7.15531	0.231258	0.00118934	0.211433
GOTERM_BP_FAT	GO:0006979~response to oxidative stress	9	7.14286	0.000131539	P42224, O60674, Q9UBN7, P37840, Q14289, P17252, Q04206, Q02750, P00533	125	164	13528	5.93912	0.246846	0.00127615	0.227884
GOTERM_BP_FAT	GO:0006919~activation of caspase activity	6	4.7619	0.000131762	P04637, P06239, P42224, P01106, P84022, P55211	125	54	13528	12.0249	0.247207	0.00127258	0.228269
GOTERM_BP_FAT	GO:0048534~hemopoietic or lymphoid organ development	11	8.73016	0.000138123	P06400, P04637, P06239, P35968, O60674, P05556, Q9UQL6, P56524, P35222, P42229, P07948	125	260	13528	4.57871	0.257458	0.00132803	0.239277
GOTERM_BP_FAT	GO:0030030~cell projection organization	13	10.3175	0.000141374	O60674, Q05397, Q14289, P17252, Q00535, P49815, Q02750, P42345, P60484, P00533, P31749, P16220, P63000	125	368	13528	3.82313	0.262643	0.00135323	0.244903
GOTERM_BP_FAT	GO:0048609~reproductive process in a multicellular organism	15	11.9048	0.000147369	P06401, P05556, P23443, Q14289, P08581, Q05586, Q15797, Q03135, P42229, P16220, Q9H0H5, P35968, P42345, P00533, P31749	125	487	13528	3.33339	0.272109	0.00140434	0.255275
GOTERM_BP_FAT	GO:0032504~multicellular organism reproduction	15	11.9048	0.000147369	P06401, P05556, P23443, Q14289, P08581, Q05586, Q15797, Q03135, P42229, P16220, Q9H0H5, P35968, P42345, P00533, P31749	125	487	13528	3.33339	0.272109	0.00140434	0.255275
GOTERM_BP_FAT	GO:0000278~mitotic cell cycle	13	10.3175	0.000148713	P06400, Q01094, P24385, P05556, Q02750, P06493, P24941, Q8TDA3, P16949, P38936, P00533, P31749, P46527	125	370	13528	3.80246	0.274215	0.0014109	0.257601
GOTERM_BP_FAT	GO:0045768~positive regulation of anti-apoptosis	5	3.96825	0.000153237	Q13131, Q14289, P38936, Q15797, Q03135	125	30	13528	18.0373	0.281257	0.00144742	0.265427
GOTERM_BP_FAT	GO:0043467~regulation of generation of precursor metabolites and energy	5	3.96825	0.000153237	P56524, P06213, P42345, P35568, P31749	125	30	13528	18.0373	0.281257	0.00144742	0.265427
GOTERM_BP_FAT	GO:0051496~positive regulation of stress fiber formation	4	3.1746	0.00015568	P35240, Q04759, P42345, P84022	125	12	13528	36.0747	0.285031	0.00146406	0.269653
GOTERM_BP_FAT	GO:0001934~positive regulation of protein amino acid phosphorylation	7	5.55556	0.000164063	P24385, O60674, P17252, P06213, P42345, Q03135, P07948	125	89	13528	8.512	0.297834	0.00153615	0.284154
GOTERM_BP_FAT	GO:0000122~negative regulation of transcription from RNA polymerase II promoter	11	8.73016	0.000166371	P06400, P04637, Q01094, Q9UQL6, P56524, P19838, Q9Y2W7, P84022, P53539, P35222, P40763	125	266	13528	4.47543	0.301318	0.001551	0.288146
GOTERM_BP_FAT	GO:0045449~regulation of transcription	42	33.3333	0.000172053	P42224, Q9UBN7, O14920, Q05586, Q02750, Q15797, P84022, Q12778, P50613, P35222, P42226, P42229, O75030, P10275, O60674, P38398, P56524, O60716, P01106, P17535, P11831, P06213, P06400, P06401, Q01094, P21333, P17844, P19838, P24941, P16220, P04637, Q15796, P03372, Q04759, Q9UQL6, Q04206, O75582, Q9UER7, Q9Y2W7, P53539, P40763, P46527	125	2601	13528	1.74756	0.309822	0.00159702	0.297972
GOTERM_BP_FAT	GO:0043254~regulation of protein complex assembly	7	5.55556	0.000174479	Q9UBN7, Q13541, P11831, P42345, P46527, Q03135, P63000	125	90	13528	8.41742	0.313421	0.00161258	0.302168
GOTERM_BP_FAT	GO:0048661~positive regulation of smooth muscle cell proliferation	5	3.96825	0.000174698	P42224, P23443, P17252, P17948, P00533	125	31	13528	17.4555	0.313745	0.00160771	0.302547
GOTERM_BP_FAT	GO:0007270~nerve-nerve synaptic transmission	5	3.96825	0.000174698	P07101, P37840, Q05586, Q00535, Q16566	125	31	13528	17.4555	0.313745	0.00160771	0.302547
GOTERM_BP_FAT	GO:0046822~regulation of nucleocytoplasmic transport	6	4.7619	0.000185413	Q04759, O60674, Q00535, P21333, P84022, O00221	125	58	13528	11.1956	0.329413	0.00169899	0.321076
GOTERM_BP_FAT	GO:0009968~negative regulation of signal transduction	10	7.93651	0.000196659	P24385, P35240, P17252, Q04206, P49815, Q05655, P60484, P35568, Q03135, P31749	125	221	13528	4.89701	0.345473	0.00179433	0.34052
GOTERM_BP_FAT	GO:0001933~negative regulation of protein amino acid phosphorylation	5	3.96825	0.000198247	P35240, P17252, P06213, Q05655, Q03135	125	32	13528	16.91	0.347708	0.00180118	0.343263
GOTERM_BP_FAT	GO:0043280~positive regulation of caspase activity	6	4.7619	0.000201108	P04637, P06239, P42224, P01106, P84022, P55211	125	59	13528	11.0058	0.351719	0.00181948	0.348209
GOTERM_BP_FAT	GO:0010952~positive regulation of peptidase activity	6	4.7619	0.000201108	P04637, P06239, P42224, P01106, P84022, P55211	125	59	13528	11.0058	0.351719	0.00181948	0.348209
GOTERM_BP_FAT	GO:0009743~response to carbohydrate stimulus	6	4.7619	0.000217795	Q04759, Q15796, P23443, Q14289, P60484, P07948	125	60	13528	10.8224	0.374622	0.00196209	0.377051
GOTERM_BP_FAT	GO:0051091~positive regulation of transcription factor activity	6	4.7619	0.000217795	Q04759, O60674, Q9UQL6, P56524, O14920, Q04206	125	60	13528	10.8224	0.374622	0.00196209	0.377051
GOTERM_BP_FAT	GO:0046324~regulation of glucose import	5	3.96825	0.000224	P17252, P06213, Q15121, P35568, P31749	125	33	13528	16.3976	0.382931	0.00200954	0.387775
GOTERM_BP_FAT	GO:0002520~immune system development	11	8.73016	0.000224252	P06400, P04637, P06239, P35968, O60674, P05556, Q9UQL6, P56524, P35222, P42229, P07948	125	276	13528	4.31328	0.383265	0.00200345	0.388209
GOTERM_BP_FAT	GO:0001666~response to hypoxia	8	6.34921	0.00023	P29466, Q13131, P07101, Q04759, Q14289, P17948, P84022, Q03135	125	134	13528	6.46113	0.39086	0.00204628	0.398142
GOTERM_BP_FAT	GO:0030100~regulation of endocytosis	6	4.7619	0.000235516	P37840, P17252, P49815, P60484, Q03135, P63000	125	61	13528	10.645	0.39806	0.0020867	0.407672
GOTERM_BP_FAT	GO:0031329~regulation of cellular catabolic process	6	4.7619	0.000235516	P08238, P56524, P06213, P42345, P35568, P31749	125	61	13528	10.645	0.39806	0.0020867	0.407672
GOTERM_BP_FAT	GO:0048732~gland development	8	6.34921	0.000240758	P10275, P06401, P08581, P00533, P35568, Q03135, P42229, P16220	125	135	13528	6.41327	0.404822	0.00212436	0.416727
GOTERM_BP_FAT	GO:0048878~chemical homeostasis	15	11.9048	0.000247184	P06239, P37840, Q92934, Q14289, P17252, Q05586, P35568, Q03135, P04637, P35968, O60674, Q00535, P01106, P06213, P40763	125	512	13528	3.17062	0.41301	0.00217212	0.427828
GOTERM_BP_FAT	GO:0070141~response to UV-A	3	2.38095	0.000248538	P24385, P00533, P31749	125	3	13528	108.224	0.414721	0.00217514	0.430167
GOTERM_BP_FAT	GO:0014009~glial cell proliferation	3	2.38095	0.000248538	P35240, Q14289, P35222	125	3	13528	108.224	0.414721	0.00217514	0.430167
GOTERM_BP_FAT	GO:0010827~regulation of glucose transport	5	3.96825	0.000252078	P17252, P06213, Q15121, P35568, P31749	125	34	13528	15.9153	0.41917	0.00219716	0.43628
GOTERM_BP_FAT	GO:0032233~positive regulation of actin filament bundle formation	4	3.1746	0.000254147	P35240, Q04759, P42345, P84022	125	14	13528	30.9211	0.421754	0.00220626	0.439854
GOTERM_BP_FAT	GO:0032885~regulation of polysaccharide biosynthetic process	4	3.1746	0.000254147	P06213, P42345, P35568, P31749	125	14	13528	30.9211	0.421754	0.00220626	0.439854
GOTERM_BP_FAT	GO:0010962~regulation of glucan biosynthetic process	4	3.1746	0.000254147	P06213, P42345, P35568, P31749	125	14	13528	30.9211	0.421754	0.00220626	0.439854
GOTERM_BP_FAT	GO:0005979~regulation of glycogen biosynthetic process	4	3.1746	0.000254147	P06213, P42345, P35568, P31749	125	14	13528	30.9211	0.421754	0.00220626	0.439854
GOTERM_BP_FAT	GO:0006417~regulation of translation	8	6.34921	0.00026349	P06730, Q9BUB5, Q14289, P17252, Q13541, P42345, P04792, P31749	125	137	13528	6.31965	0.433283	0.0022781	0.455988
GOTERM_BP_FAT	GO:0030879~mammary gland development	6	4.7619	0.00027423	P06401, P08581, P35568, Q03135, P42229, P16220	125	63	13528	10.307	0.446253	0.00236139	0.474534
GOTERM_BP_FAT	GO:0032880~regulation of protein localization	8	6.34921	0.000275486	P29466, Q04759, O60674, Q00535, P21333, P84022, O00221, P31749	125	138	13528	6.27386	0.44775	0.00236276	0.476703
GOTERM_BP_FAT	GO:0010906~regulation of glucose metabolic process	5	3.96825	0.000282599	P56524, P06213, P42345, P35568, P31749	125	35	13528	15.4606	0.456152	0.00241409	0.488982
GOTERM_BP_FAT	GO:0007584~response to nutrient	8	6.34921	0.000300799	P24385, P42224, P23443, Q04206, P06213, P42345, P60484, Q03135	125	140	13528	6.18423	0.477076	0.00255924	0.520396
GOTERM_BP_FAT	GO:0046627~negative regulation of insulin receptor signaling pathway	4	3.1746	0.000315561	P17252, Q04206, Q05655, P35568	125	15	13528	28.8597	0.493455	0.00267414	0.54587
GOTERM_BP_FAT	GO:0051055~negative regulation of lipid biosynthetic process	4	3.1746	0.000315561	Q13131, P38398, P19838, P05023	125	15	13528	28.8597	0.493455	0.00267414	0.54587
GOTERM_BP_FAT	GO:0032881~regulation of polysaccharide metabolic process	4	3.1746	0.000315561	P06213, P42345, P35568, P31749	125	15	13528	28.8597	0.493455	0.00267414	0.54587
GOTERM_BP_FAT	GO:0010741~negative regulation of protein kinase cascade	5	3.96825	0.000315684	P35240, P49815, P60484, Q03135, P31749	125	36	13528	15.0311	0.493589	0.0026647	0.546082
GOTERM_BP_FAT	GO:0042063~gliogenesis	6	4.7619	0.000317594	P35240, Q14289, Q00535, P00533, P35222, P07948	125	65	13528	9.98991	0.495669	0.00267035	0.549377
GOTERM_BP_FAT	GO:0021700~developmental maturation	7	5.55556	0.000327253	P06401, P35968, Q14289, Q05586, P35222, P07949, P31749	125	101	13528	7.50067	0.506062	0.00274077	0.566041
GOTERM_BP_FAT	GO:0051129~negative regulation of cellular component organization	8	6.34921	0.000327947	Q9UBN7, P37840, P38398, Q05397, Q13541, P60484, Q8TDA3, P63000	125	142	13528	6.09713	0.506801	0.00273595	0.567239
GOTERM_BP_FAT	GO:0030098~lymphocyte differentiation	7	5.55556	0.000363766	P04637, P06239, P05556, Q9UQL6, P56524, P35222, P42229	125	103	13528	7.35503	0.543451	0.00302268	0.62901
GOTERM_BP_FAT	GO:0051090~regulation of transcription factor activity	7	5.55556	0.000363766	Q04759, O60674, Q9UQL6, P56524, O14920, Q04206, P21333	125	103	13528	7.35503	0.543451	0.00302268	0.62901
GOTERM_BP_FAT	GO:0051301~cell division	11	8.73016	0.000381243	P06400, P24385, Q9H0H5, P56945, Q00535, P06493, P24941, Q9UER7, Q8TDA3, P50613, P62136	125	295	13528	4.03547	0.560332	0.00315553	0.659135
GOTERM_BP_FAT	GO:0045767~regulation of anti-apoptosis	5	3.96825	0.000390038	Q13131, Q14289, P38936, Q15797, Q03135	125	38	13528	14.24	0.568589	0.00321587	0.674292
GOTERM_BP_FAT	GO:0010675~regulation of cellular carbohydrate metabolic process	5	3.96825	0.000390038	P56524, P06213, P42345, P35568, P31749	125	38	13528	14.24	0.568589	0.00321587	0.674292
GOTERM_BP_FAT	GO:0001558~regulation of cell growth	9	7.14286	0.000412578	P06400, P04637, Q04759, P56945, Q14289, P38936, P84022, P46527, P31749	125	194	13528	5.0207	0.589052	0.00338848	0.713128
GOTERM_BP_FAT	GO:0022403~cell cycle phase	13	10.3175	0.000415922	P06400, Q01094, P24385, P05556, Q02750, P06493, P24941, Q8TDA3, P16949, P38936, P00533, P31749, P46527	125	414	13528	3.39834	0.592004	0.00340294	0.718889
GOTERM_BP_FAT	GO:0070302~regulation of stress-activated protein kinase signaling pathway	6	4.7619	0.000419707	Q13153, Q99683, Q14289, Q9UER7, P31749, P07948	125	69	13528	9.41078	0.59532	0.00342087	0.725409
GOTERM_BP_FAT	GO:0001568~blood vessel development	10	7.93651	0.000420842	P35968, Q05397, Q14289, P17948, P11831, P60484, Q12778, P35222, Q03135, P31749	125	245	13528	4.41731	0.596309	0.00341719	0.727364
GOTERM_BP_FAT	GO:0006109~regulation of carbohydrate metabolic process	5	3.96825	0.000431554	P56524, P06213, P42345, P35568, P31749	125	39	13528	13.8749	0.605525	0.00349088	0.745813
GOTERM_BP_FAT	GO:0014075~response to amine stimulus	5	3.96825	0.000431554	P23443, Q04206, Q05586, P42345, P07948	125	39	13528	13.8749	0.605525	0.00349088	0.745813
GOTERM_BP_FAT	GO:0043388~positive regulation of DNA binding	6	4.7619	0.000448712	Q04759, O60674, Q9UQL6, P56524, O14920, Q04206	125	70	13528	9.27634	0.61985	0.00361588	0.775356
GOTERM_BP_FAT	GO:0007369~gastrulation	6	4.7619	0.000448712	P04637, P35240, Q15796, Q15797, P84022, P35222	125	70	13528	9.27634	0.61985	0.00361588	0.775356
GOTERM_BP_FAT	GO:0043200~response to amino acid stimulus	4	3.1746	0.000465332	P23443, Q04206, P42345, P07948	125	17	13528	25.4645	0.633231	0.00373563	0.803965
GOTERM_BP_FAT	GO:0051896~regulation of protein kinase B signaling cascade	4	3.1746	0.000465332	P49815, P06213, P42345, P60484	125	17	13528	25.4645	0.633231	0.00373563	0.803965
GOTERM_BP_FAT	GO:0001704~formation of primary germ layer	5	3.96825	0.00047613	P35240, Q15796, Q15797, P84022, P35222	125	40	13528	13.528	0.641671	0.00380799	0.822549
GOTERM_BP_FAT	GO:0051341~regulation of oxidoreductase activity	5	3.96825	0.00047613	Q9UBN7, P37840, P19838, P00533, P31749	125	40	13528	13.528	0.641671	0.00380799	0.822549
GOTERM_BP_FAT	GO:0050678~regulation of epithelial cell proliferation	6	4.7619	0.000479202	P06401, P35968, P49815, P84022, P00533, P46527	125	71	13528	9.14569	0.644037	0.00381835	0.827836
GOTERM_BP_FAT	GO:0032386~regulation of intracellular transport	6	4.7619	0.000479202	Q04759, O60674, Q00535, P21333, P84022, O00221	125	71	13528	9.14569	0.644037	0.00381835	0.827836
GOTERM_BP_FAT	GO:0051047~positive regulation of secretion	7	5.55556	0.000492729	P29466, Q04759, O60674, P37840, P17252, Q00535, P16220	125	109	13528	6.95017	0.654269	0.00391149	0.851111
GOTERM_BP_FAT	GO:0060397~JAK-STAT cascade involved in growth hormone signaling pathway	3	2.38095	0.00049409	O60674, P40763, P42229	125	4	13528	81.168	0.655282	0.00390789	0.853452
GOTERM_BP_FAT	GO:0030900~forebrain development	8	6.34921	0.000494721	Q01094, P12931, Q05586, O75553, Q00535, P35222, P16220, P63000	125	152	13528	5.696	0.65575	0.00389856	0.854537
GOTERM_BP_FAT	GO:0006952~defense response	16	12.6984	0.000498271	P05556, P42768, P37840, P49815, P15391, Q15797, P19838, P63000, Q13393, Q9UQL6, P56524, Q04206, P01589, P31749, P40763, P07948	125	615	13528	2.81558	0.658375	0.00391219	0.860645
GOTERM_BP_FAT	GO:0006937~regulation of muscle contraction	6	4.7619	0.000511227	P17252, P17948, Q02750, P11831, P05023, Q03135	125	72	13528	9.01867	0.667786	0.00399917	0.882929
GOTERM_BP_FAT	GO:0008624~induction of apoptosis by extracellular signals	7	5.55556	0.000569299	Q99683, Q92934, P17252, P06127, Q9UER7, Q8TDA3, P63000	125	112	13528	6.764	0.706885	0.00443647	0.982758
GOTERM_BP_FAT	GO:0031175~neuron projection development	10	7.93651	0.000578234	O60674, Q05397, Q14289, P17252, Q00535, Q02750, P60484, P00533, P16220, P63000	125	256	13528	4.2275	0.712478	0.00448973	0.99811
GOTERM_BP_FAT	GO:0007498~mesoderm development	6	4.7619	0.000580079	P35240, Q15796, O60674, P51813, Q15797, P84022	125	74	13528	8.77492	0.713619	0.00448786	1.00128
GOTERM_BP_FAT	GO:0051223~regulation of protein transport	7	5.55556	0.000625273	P29466, Q04759, O60674, Q00535, P21333, P84022, O00221	125	114	13528	6.64533	0.740211	0.00481948	1.07889
GOTERM_BP_FAT	GO:0051052~regulation of DNA metabolic process	7	5.55556	0.000625273	P04637, P35240, P38398, P01106, P06213, P24941, P42226	125	114	13528	6.64533	0.740211	0.00481948	1.07889
GOTERM_BP_FAT	GO:0007162~negative regulation of cell adhesion	5	3.96825	0.000629478	P35240, O60674, O75553, Q02750, P60484	125	43	13528	12.5842	0.742556	0.00483453	1.08611
GOTERM_BP_FAT	GO:0003006~reproductive developmental process	10	7.93651	0.00068264	P24385, P10275, P06401, P35968, P23443, Q14289, P06213, P42345, P42229, P31749	125	262	13528	4.13069	0.77044	0.00522329	1.17733
GOTERM_BP_FAT	GO:0034622~cellular macromolecular complex assembly	11	8.73016	0.000684747	Q15796, P42768, P12931, Q05397, Q14289, Q00535, P21333, Q15797, P84022, Q03135, P63000	125	318	13528	3.7436	0.771481	0.00522085	1.18094
GOTERM_BP_FAT	GO:0042306~regulation of protein import into nucleus	5	3.96825	0.000687558	Q04759, O60674, P21333, P84022, O00221	125	44	13528	12.2982	0.772862	0.00522375	1.18576
GOTERM_BP_FAT	GO:0046890~regulation of lipid biosynthetic process	5	3.96825	0.000749333	Q13131, P38398, P19838, P05023, P31749	125	45	13528	12.0249	0.801192	0.00567195	1.29164
GOTERM_BP_FAT	GO:0009749~response to glucose stimulus	5	3.96825	0.000749333	Q04759, Q15796, P23443, Q14289, P60484	125	45	13528	12.0249	0.801192	0.00567195	1.29164
GOTERM_BP_FAT	GO:0051385~response to mineralocorticoid stimulus	4	3.1746	0.000764609	P24385, P12931, P17252, P38936	125	20	13528	21.6448	0.807635	0.00576703	1.31781
GOTERM_BP_FAT	GO:0031330~negative regulation of cellular catabolic process	4	3.1746	0.000764609	P08238, P56524, P42345, P31749	125	20	13528	21.6448	0.807635	0.00576703	1.31781
GOTERM_BP_FAT	GO:0031400~negative regulation of protein modification process	7	5.55556	0.000783957	P35240, P37840, P17252, Q00535, P06213, Q05655, Q03135	125	119	13528	6.36612	0.815497	0.00589198	1.35094
GOTERM_BP_FAT	GO:0006954~inflammatory response	11	8.73016	0.000809349	Q9UQL6, P56524, Q04206, P49815, Q15797, P01589, P19838, P40763, P31749, P07948, P63000	125	325	13528	3.66297	0.825329	0.00606118	1.39441
GOTERM_BP_FAT	GO:0007507~heart development	9	7.14286	0.000812223	P07101, Q15796, P05556, Q9UQL6, P49815, P11831, P06213, P60484, P35222	125	215	13528	4.53031	0.826409	0.0060616	1.39933
GOTERM_BP_FAT	GO:0048660~regulation of smooth muscle cell proliferation	5	3.96825	0.000814931	P42224, P23443, P17252, P17948, P00533	125	46	13528	11.7635	0.82742	0.00606077	1.40397
GOTERM_BP_FAT	GO:0031053~primary microRNA processing	3	2.38095	0.000818539	Q15796, Q15797, P84022	125	5	13528	64.9344	0.828757	0.0060666	1.41014
GOTERM_BP_FAT	GO:0045927~positive regulation of growth	6	4.7619	0.00082871	P23443, Q14289, P06213, P42229, P31749, P16220	125	80	13528	8.1168	0.832473	0.00612075	1.42754
GOTERM_BP_FAT	GO:0051101~regulation of DNA binding	7	5.55556	0.000855491	Q04759, O60674, Q9UQL6, P56524, O14920, Q04206, P21333	125	121	13528	6.26089	0.841875	0.00629643	1.47335
GOTERM_BP_FAT	GO:0010740~positive regulation of protein kinase cascade	8	6.34921	0.000865044	P29466, O60674, Q04206, P21333, P06213, P42345, P35222, P07948	125	167	13528	5.18438	0.8451	0.00634489	1.48969
GOTERM_BP_FAT	GO:0034284~response to monosaccharide stimulus	5	3.96825	0.000884482	Q04759, Q15796, P23443, Q14289, P60484	125	47	13528	11.5132	0.85146	0.00646507	1.52292
GOTERM_BP_FAT	GO:0009746~response to hexose stimulus	5	3.96825	0.000884482	Q04759, Q15796, P23443, Q14289, P60484	125	47	13528	11.5132	0.85146	0.00646507	1.52292
GOTERM_BP_FAT	GO:0045884~regulation of survival gene product expression	4	3.1746	0.000886099	P03372, P01106, P42229, P31749	125	21	13528	20.6141	0.851977	0.00645497	1.52569
GOTERM_BP_FAT	GO:0043255~regulation of carbohydrate biosynthetic process	4	3.1746	0.000886099	P06213, P42345, P35568, P31749	125	21	13528	20.6141	0.851977	0.00645497	1.52569
GOTERM_BP_FAT	GO:0000187~activation of MAPK activity	6	4.7619	0.000927007	Q13131, Q99683, P08581, Q02750, P06213, Q9UER7	125	82	13528	7.91883	0.864479	0.00672937	1.59559
GOTERM_BP_FAT	GO:0032582~negative regulation of gene-specific transcription	5	3.96825	0.000958113	Q9UQL6, P56524, P19838, P84022, P46527	125	48	13528	11.2733	0.873273	0.00693117	1.64871
GOTERM_BP_FAT	GO:0000077~DNA damage checkpoint	5	3.96825	0.000958113	P04637, P24385, P38398, O96017, P06493	125	48	13528	11.2733	0.873273	0.00693117	1.64871
GOTERM_BP_FAT	GO:0008633~activation of pro-apoptotic gene products	4	3.1746	0.00101917	Q92934, P01106, P84022, P31749	125	22	13528	19.6771	0.888913	0.00734684	1.75291
GOTERM_BP_FAT	GO:0043542~endothelial cell migration	4	3.1746	0.00101917	Q05397, Q14289, P11831, P60484	125	22	13528	19.6771	0.888913	0.00734684	1.75291
GOTERM_BP_FAT	GO:0051259~protein oligomerization	8	6.34921	0.00109974	P04637, P21579, P49815, Q02750, P06213, P35568, P35222, Q03135	125	174	13528	4.97582	0.906636	0.00789923	1.89024
GOTERM_BP_FAT	GO:0035239~tube morphogenesis	7	5.55556	0.00110061	P35968, P49815, P17948, P11831, P35222, P07949, P62136	125	127	13528	5.9651	0.906811	0.0078792	1.89172
GOTERM_BP_FAT	GO:0002521~leukocyte differentiation	7	5.55556	0.00129177	P04637, P06239, P05556, Q9UQL6, P56524, P35222, P42229	125	131	13528	5.78296	0.938305	0.00921166	2.21683
GOTERM_BP_FAT	GO:0051291~protein heterooligomerization	5	3.96825	0.00129602	P49815, Q02750, P06213, P35568, P35222	125	52	13528	10.4062	0.938869	0.00921141	2.22405
GOTERM_BP_FAT	GO:0031570~DNA integrity checkpoint	5	3.96825	0.00129602	P04637, P24385, P38398, O96017, P06493	125	52	13528	10.4062	0.938869	0.00921141	2.22405
GOTERM_BP_FAT	GO:0032956~regulation of actin cytoskeleton organization	6	4.7619	0.00134029	P35240, Q04759, P49815, P42345, P84022, P63000	125	89	13528	7.296	0.944439	0.00949348	2.29919
GOTERM_BP_FAT	GO:0031344~regulation of cell projection organization	6	4.7619	0.00134029	Q04759, Q05397, Q05586, Q15797, P42345, P63000	125	89	13528	7.296	0.944439	0.00949348	2.29919
GOTERM_BP_FAT	GO:0001817~regulation of cytokine production	8	6.34921	0.00138184	P29466, Q04759, O60674, Q04206, P19838, P84022, P42229, P16220	125	181	13528	4.78338	0.949203	0.00975449	2.36966
GOTERM_BP_FAT	GO:0034613~cellular protein localization	12	9.52381	0.0013887	P04637, Q16543, O60674, Q9UBN7, O75886, Q00535, P21333, P49815, Q8TDA3, P00533, P35222, P31749	125	411	13528	3.15982	0.94995	0.00977073	2.38129
GOTERM_BP_FAT	GO:0070727~cellular macromolecule localization	12	9.52381	0.00147152	P04637, Q16543, O60674, Q9UBN7, O75886, Q00535, P21333, P49815, Q8TDA3, P00533, P35222, P31749	125	414	13528	3.13693	0.958142	0.0103172	2.52161
GOTERM_BP_FAT	GO:0000075~cell cycle checkpoint	6	4.7619	0.00148	P06400, P04637, P24385, P38398, O96017, P06493	125	91	13528	7.13565	0.958901	0.0103428	2.53596
GOTERM_BP_FAT	GO:0043331~response to dsRNA	4	3.1746	0.00149195	Q15796, P42224, Q15797, P84022	125	25	13528	17.3158	0.959947	0.0103922	2.55619
GOTERM_BP_FAT	GO:0032768~regulation of monooxygenase activity	4	3.1746	0.00149195	P37840, P19838, P00533, P31749	125	25	13528	17.3158	0.959947	0.0103922	2.55619
GOTERM_BP_FAT	GO:0032273~positive regulation of protein polymerization	4	3.1746	0.00149195	P42345, P46527, Q03135, P63000	125	25	13528	17.3158	0.959947	0.0103922	2.55619
GOTERM_BP_FAT	GO:0043279~response to alkaloid	5	3.96825	0.00149281	Q14289, Q04206, Q05586, Q00535, P01106	125	54	13528	10.0207	0.960021	0.0103647	2.55764
GOTERM_BP_FAT	GO:0032970~regulation of actin filament-based process	6	4.7619	0.00155374	P35240, Q04759, P49815, P42345, P84022, P63000	125	92	13528	7.05809	0.964948	0.0107512	2.66072
GOTERM_BP_FAT	GO:0051592~response to calcium ion	5	3.96825	0.0015986	P24385, P21579, Q14289, P00533, Q03135	125	55	13528	9.83855	0.968183	0.0110248	2.73654
GOTERM_BP_FAT	GO:0014888~striated muscle adaptation	3	2.38095	0.00169837	Q9UQL6, P23443, P56524	125	7	13528	46.3817	0.974347	0.0116721	2.90497
GOTERM_BP_FAT	GO:0010310~regulation of hydrogen peroxide metabolic process	3	2.38095	0.00169837	Q9UBN7, P06213, P63000	125	7	13528	46.3817	0.974347	0.0116721	2.90497
GOTERM_BP_FAT	GO:0009408~response to heat	5	3.96825	0.00170951	Q04759, P23443, P04792, P31749, P07948	125	56	13528	9.66286	0.974957	0.0117109	2.92375
GOTERM_BP_FAT	GO:0045165~cell fate commitment	7	5.55556	0.00174934	P04637, Q15796, P35968, P05556, Q15797, P35222, O75030	125	139	13528	5.45013	0.97702	0.0119444	2.9909
GOTERM_BP_FAT	GO:0045787~positive regulation of cell cycle	5	3.96825	0.00182565	P24385, P06213, P00533, P42229, P31749	125	57	13528	9.49333	0.98051	0.0124233	3.11943
GOTERM_BP_FAT	GO:0001952~regulation of cell-matrix adhesion	4	3.1746	0.00187222	P35240, P49815, P60484, P84022	125	27	13528	16.0332	0.982375	0.0126985	3.1978
GOTERM_BP_FAT	GO:0048598~embryonic morphogenesis	10	7.93651	0.00205887	P04637, P07101, P35240, Q15796, P49815, Q15797, P01106, P84022, P35222, P07949	125	307	13528	3.52521	0.988221	0.0139132	3.51126
GOTERM_BP_FAT	GO:0046320~regulation of fatty acid oxidation	4	3.1746	0.00208295	Q13131, P42345, P35568, P31749	125	28	13528	15.4606	0.988818	0.014031	3.55164
GOTERM_BP_FAT	GO:0002260~lymphocyte homeostasis	4	3.1746	0.00208295	O14920, P01589, P42229, P31749	125	28	13528	15.4606	0.988818	0.014031	3.55164
GOTERM_BP_FAT	GO:0007595~lactation	4	3.1746	0.00208295	P08581, Q03135, P42229, P16220	125	28	13528	15.4606	0.988818	0.014031	3.55164
GOTERM_BP_FAT	GO:0048872~homeostasis of number of cells	6	4.7619	0.00224466	P06400, O14920, P01589, P42229, P31749, P07948	125	100	13528	6.49344	0.992114	0.0150662	3.82233
GOTERM_BP_FAT	GO:0048011~nerve growth factor receptor signaling pathway	3	2.38095	0.00225093	P04049, P56945, P12931	125	8	13528	40.584	0.99222	0.0150611	3.83281
GOTERM_BP_FAT	GO:0007183~SMAD protein complex assembly	3	2.38095	0.00225093	Q15796, Q15797, P84022	125	8	13528	40.584	0.99222	0.0150611	3.83281
GOTERM_BP_FAT	GO:0051893~regulation of focal adhesion formation	3	2.38095	0.00225093	P49815, P60484, P84022	125	8	13528	40.584	0.99222	0.0150611	3.83281
GOTERM_BP_FAT	GO:0031998~regulation of fatty acid beta-oxidation	3	2.38095	0.00225093	P42345, P35568, P31749	125	8	13528	40.584	0.99222	0.0150611	3.83281
GOTERM_BP_FAT	GO:0045576~mast cell activation	3	2.38095	0.00225093	Q13094, O43561, P07948	125	8	13528	40.584	0.99222	0.0150611	3.83281
GOTERM_BP_FAT	GO:0021799~cerebral cortex radially oriented cell migration	3	2.38095	0.00225093	O75553, Q00535, P63000	125	8	13528	40.584	0.99222	0.0150611	3.83281
GOTERM_BP_FAT	GO:0060396~growth hormone receptor signaling pathway	3	2.38095	0.00225093	O60674, P40763, P42229	125	8	13528	40.584	0.99222	0.0150611	3.83281
GOTERM_BP_FAT	GO:0045737~positive regulation of cyclin-dependent protein kinase activity	3	2.38095	0.00225093	P24385, P00533, P31749	125	8	13528	40.584	0.99222	0.0150611	3.83281
GOTERM_BP_FAT	GO:0043393~regulation of protein binding	4	3.1746	0.00230786	Q9UQL6, P56524, P11171, Q05655	125	29	13528	14.9274	0.99312	0.0153918	3.92794
GOTERM_BP_FAT	GO:0030856~regulation of epithelial cell differentiation	4	3.1746	0.00230786	P24385, P35222, Q03135, P42229	125	29	13528	14.9274	0.99312	0.0153918	3.92794
GOTERM_BP_FAT	GO:0001525~angiogenesis	7	5.55556	0.00240096	P35968, Q05397, Q14289, P17948, P11831, P60484, P35222	125	148	13528	5.1187	0.994374	0.0159592	4.0833
GOTERM_BP_FAT	GO:0042990~regulation of transcription factor import into nucleus	4	3.1746	0.00254727	Q04759, P21333, P84022, O00221	125	30	13528	14.4299	0.995898	0.0168726	4.32696
GOTERM_BP_FAT	GO:0032388~positive regulation of intracellular transport	4	3.1746	0.00254727	Q04759, O60674, P21333, P84022	125	30	13528	14.4299	0.995898	0.0168726	4.32696
GOTERM_BP_FAT	GO:0007050~cell cycle arrest	6	4.7619	0.00255391	P06400, P04637, P38936, P01106, P84022, P46527	125	103	13528	6.30431	0.995957	0.0168645	4.33801
GOTERM_BP_FAT	GO:0051046~regulation of secretion	8	6.34921	0.00257734	P29466, Q04759, O60674, P37840, P21579, P17252, Q00535, P16220	125	202	13528	4.2861	0.996156	0.0169662	4.37698
GOTERM_BP_FAT	GO:0007265~Ras protein signal transduction	6	4.7619	0.00277655	P04049, Q13393, P12931, Q02750, Q99704, O43561	125	105	13528	6.18423	0.997501	0.0182118	4.70766
GOTERM_BP_FAT	GO:0031668~cellular response to extracellular stimulus	5	3.96825	0.00279569	P04637, Q9UBN7, P38936, Q03135, P07948	125	64	13528	8.455	0.997602	0.0182808	4.73938
GOTERM_BP_FAT	GO:0032103~positive regulation of response to external stimulus	5	3.96825	0.00279569	P35968, O60674, P17252, P84022, P42229	125	64	13528	8.455	0.997602	0.0182808	4.73938
GOTERM_BP_FAT	GO:0008637~apoptotic mitochondrial changes	4	3.1746	0.00280147	P04637, P01106, P84022, P31749	125	31	13528	13.9644	0.997632	0.018263	4.74895
GOTERM_BP_FAT	GO:0031110~regulation of microtubule polymerization or depolymerization	4	3.1746	0.00280147	Q9UBN7, Q8TDA3, P46527, Q03135	125	31	13528	13.9644	0.997632	0.018263	4.74895
GOTERM_BP_FAT	GO:0042509~regulation of tyrosine phosphorylation of STAT protein	4	3.1746	0.00280147	P35240, O60674, Q03135, P07948	125	31	13528	13.9644	0.997632	0.018263	4.74895
GOTERM_BP_FAT	GO:0050732~negative regulation of peptidyl-tyrosine phosphorylation	3	2.38095	0.00287672	P35240, Q05655, Q03135	125	9	13528	36.0747	0.997987	0.0186932	4.87354
GOTERM_BP_FAT	GO:0022408~negative regulation of cell-cell adhesion	3	2.38095	0.00287672	P35240, O60674, Q02750	125	9	13528	36.0747	0.997987	0.0186932	4.87354
GOTERM_BP_FAT	GO:0050853~B cell receptor signaling pathway	3	2.38095	0.00287672	P56945, P15391, P07948	125	9	13528	36.0747	0.997987	0.0186932	4.87354
GOTERM_BP_FAT	GO:0001963~synaptic transmission, dopaminergic	3	2.38095	0.00287672	P07101, P37840, Q00535	125	9	13528	36.0747	0.997987	0.0186932	4.87354
GOTERM_BP_FAT	GO:0048009~insulin-like growth factor receptor signaling pathway	3	2.38095	0.00287672	P49815, P35568, P31749	125	9	13528	36.0747	0.997987	0.0186932	4.87354
GOTERM_BP_FAT	GO:0060416~response to growth hormone stimulus	3	2.38095	0.00287672	O60674, P40763, P42229	125	9	13528	36.0747	0.997987	0.0186932	4.87354
GOTERM_BP_FAT	GO:0046328~regulation of JNK cascade	5	3.96825	0.00295819	Q13153, Q99683, Q14289, Q9UER7, P31749	125	65	13528	8.32492	0.998312	0.0191605	5.00824
GOTERM_BP_FAT	GO:0051789~response to protein stimulus	6	4.7619	0.00301292	P24385, P08238, Q9UBN7, P06213, P04792, P07948	125	107	13528	6.06864	0.998501	0.0194537	5.09864
GOTERM_BP_FAT	GO:0045582~positive regulation of T cell differentiation	4	3.1746	0.00307077	P24394, Q92934, P01589, P42229	125	32	13528	13.528	0.998677	0.019765	5.19409
GOTERM_BP_FAT	GO:0006970~response to osmotic stress	4	3.1746	0.00307077	P04637, Q14289, P00533, P63000	125	32	13528	13.528	0.998677	0.019765	5.19409
GOTERM_BP_FAT	GO:0043507~positive regulation of JUN kinase activity	4	3.1746	0.00307077	Q13153, Q99683, Q14289, Q9UER7	125	32	13528	13.528	0.998677	0.019765	5.19409
GOTERM_BP_FAT	GO:0048514~blood vessel morphogenesis	8	6.34921	0.00328401	P35968, Q05397, Q14289, P17948, P11831, P60484, P35222, Q03135	125	211	13528	4.10328	0.999166	0.0210624	5.54518
GOTERM_BP_FAT	GO:0051222~positive regulation of protein transport	5	3.96825	0.00330234	P29466, Q04759, O60674, P21333, P84022	125	67	13528	8.07642	0.999198	0.0211161	5.57528
GOTERM_BP_FAT	GO:0021987~cerebral cortex development	4	3.1746	0.00335544	Q05586, O75553, Q00535, P63000	125	33	13528	13.1181	0.999285	0.0213893	5.66251
GOTERM_BP_FAT	GO:0050871~positive regulation of B cell activation	4	3.1746	0.00335544	Q92934, P38936, P42226, P42229	125	33	13528	13.1181	0.999285	0.0213893	5.66251
GOTERM_BP_FAT	GO:0007267~cell-cell signaling	14	11.1111	0.00338992	P06401, P37840, P17252, Q05586, Q16566, P35222, P10275, P07101, Q15796, Q05397, P21579, P52799, Q00535, P07948	125	600	13528	2.52523	0.999336	0.0215434	5.71908
GOTERM_BP_FAT	GO:0045926~negative regulation of growth	6	4.7619	0.00339428	P06400, P04637, Q05397, P38936, P84022, P46527	125	110	13528	5.90313	0.999343	0.0215075	5.72624
GOTERM_BP_FAT	GO:0048812~neuron projection morphogenesis	8	6.34921	0.00345942	O60674, Q05397, P17252, Q00535, Q02750, P00533, P16220, P63000	125	213	13528	4.06475	0.999429	0.0218523	5.83304
GOTERM_BP_FAT	GO:0007611~learning or memory	6	4.7619	0.00352878	P07101, P23443, P17252, Q05586, Q00535, P60484	125	111	13528	5.84995	0.999508	0.0222213	5.94666
GOTERM_BP_FAT	GO:0032989~cellular component morphogenesis	11	8.73016	0.00353921	O60674, P05556, Q05397, P17252, Q00535, Q02750, Q8TDA3, P00533, P35222, P16220, P63000	125	397	13528	2.99865	0.999519	0.0222215	5.96372
GOTERM_BP_FAT	GO:0045725~positive regulation of glycogen biosynthetic process	3	2.38095	0.00357438	P06213, P35568, P31749	125	10	13528	32.4672	0.999555	0.0223752	6.02127
GOTERM_BP_FAT	GO:0043550~regulation of lipid kinase activity	3	2.38095	0.00357438	P06400, P35568, P63000	125	10	13528	32.4672	0.999555	0.0223752	6.02127
GOTERM_BP_FAT	GO:0070227~lymphocyte apoptosis	3	2.38095	0.00357438	P01589, P01106, P31749	125	10	13528	32.4672	0.999555	0.0223752	6.02127
GOTERM_BP_FAT	GO:0010720~positive regulation of cell development	5	3.96825	0.00367281	Q15796, Q04206, Q15797, P84022, P07948	125	69	13528	7.84232	0.99964	0.0229189	6.18214
GOTERM_BP_FAT	GO:0007626~locomotory behavior	9	7.14286	0.00372153	P07101, Q13393, P09619, P37840, P17252, Q05586, P49815, Q02750, P63000	125	274	13528	3.5548	0.999676	0.023153	6.26167
GOTERM_BP_FAT	GO:0032844~regulation of homeostatic process	6	4.7619	0.00395527	P06239, P01589, P01106, Q03135, P42229, P07948	125	114	13528	5.696	0.999805	0.0245214	6.64236
GOTERM_BP_FAT	GO:0045621~positive regulation of lymphocyte differentiation	4	3.1746	0.003972	P24394, Q92934, P01589, P42229	125	35	13528	12.3685	0.999812	0.0245536	6.66956
GOTERM_BP_FAT	GO:0035295~tube development	8	6.34921	0.00413016	Q15796, P35968, P49815, P17948, P11831, P35222, P07949, P62136	125	220	13528	3.93542	0.999866	0.0254479	6.92624
GOTERM_BP_FAT	GO:0019218~regulation of steroid metabolic process	4	3.1746	0.0043044	Q13131, P19838, P05023, P42229	125	36	13528	12.0249	0.999908	0.026434	7.20825
GOTERM_BP_FAT	GO:0001707~mesoderm formation	4	3.1746	0.0043044	P35240, Q15796, Q15797, P84022	125	36	13528	12.0249	0.999908	0.026434	7.20825
GOTERM_BP_FAT	GO:0001776~leukocyte homeostasis	4	3.1746	0.0043044	O14920, P01589, P42229, P31749	125	36	13528	12.0249	0.999908	0.026434	7.20825
GOTERM_BP_FAT	GO:0046425~regulation of JAK-STAT cascade	4	3.1746	0.0043044	P35240, O60674, Q03135, P07948	125	36	13528	12.0249	0.999908	0.026434	7.20825
GOTERM_BP_FAT	GO:0080010~regulation of oxygen and reactive oxygen species metabolic process	3	2.38095	0.00434257	Q9UBN7, P06213, P63000	125	11	13528	29.5156	0.999915	0.0265901	7.26993
GOTERM_BP_FAT	GO:0050801~ion homeostasis	11	8.73016	0.00436382	P04637, P06239, P35968, O60674, P37840, Q14289, P17252, Q05586, Q00535, P01106, Q03135	125	409	13528	2.91067	0.999919	0.0266433	7.30425
GOTERM_BP_FAT	GO:0043506~regulation of JUN kinase activity	4	3.1746	0.00465319	Q13153, Q99683, Q14289, Q9UER7	125	37	13528	11.6999	0.999957	0.0283088	7.77037
GOTERM_BP_FAT	GO:0055080~cation homeostasis	9	7.14286	0.00481073	P04637, P06239, P35968, O60674, Q14289, P17252, Q05586, P01106, Q03135	125	286	13528	3.40565	0.999969	0.0291732	8.02322
GOTERM_BP_FAT	GO:0048469~cell maturation	5	3.96825	0.00495139	P06401, P35968, Q14289, P35222, P07949	125	75	13528	7.21493	0.999977	0.0299314	8.24842
GOTERM_BP_FAT	GO:0000302~response to reactive oxygen species	5	3.96825	0.00495139	P42224, Q9UBN7, Q14289, P17252, Q04206	125	75	13528	7.21493	0.999977	0.0299314	8.24842
GOTERM_BP_FAT	GO:0048332~mesoderm morphogenesis	4	3.1746	0.0050186	P35240, Q15796, Q15797, P84022	125	38	13528	11.392	0.99998	0.0302479	8.35584
GOTERM_BP_FAT	GO:0006940~regulation of smooth muscle contraction	4	3.1746	0.0050186	P17948, Q02750, P11831, Q03135	125	38	13528	11.392	0.99998	0.0302479	8.35584
GOTERM_BP_FAT	GO:0043500~muscle adaptation	3	2.38095	0.00517995	Q9UQL6, P23443, P56524	125	12	13528	27.056	0.999986	0.0311207	8.61324
GOTERM_BP_FAT	GO:0035196~gene silencing by miRNA, production of miRNAs	3	2.38095	0.00517995	Q15796, Q15797, P84022	125	12	13528	27.056	0.999986	0.0311207	8.61324
GOTERM_BP_FAT	GO:0042113~B cell activation	5	3.96825	0.00519004	P04637, P05556, Q9UQL6, P56524, Q05655	125	76	13528	7.12	0.999987	0.0310941	8.62932
GOTERM_BP_FAT	GO:0007613~memory	4	3.1746	0.00540085	P07101, P23443, Q05586, P60484	125	39	13528	11.0999	0.999991	0.0322505	8.96454
GOTERM_BP_FAT	GO:0040029~regulation of gene expression, epigenetic	5	3.96825	0.00543629	Q15796, P38398, Q9UQL6, Q15797, P84022	125	77	13528	7.02753	0.999992	0.0323697	9.02077
GOTERM_BP_FAT	GO:0010769~regulation of cell morphogenesis involved in differentiation	5	3.96825	0.00543629	Q15796, Q05397, Q05586, Q15797, P84022	125	77	13528	7.02753	0.999992	0.0323697	9.02077
GOTERM_BP_FAT	GO:0000902~cell morphogenesis	10	7.93651	0.00546645	O60674, Q05397, P17252, Q00535, Q02750, Q8TDA3, P00533, P35222, P16220, P63000	125	356	13528	3.04	0.999993	0.0324574	9.06861
GOTERM_BP_FAT	GO:0001701~in utero embryonic development	7	5.55556	0.00561557	P04637, P10275, Q15796, P05556, P09619, P19174, P11831	125	176	13528	4.30436	0.999995	0.0332391	9.30478
GOTERM_BP_FAT	GO:0030278~regulation of ossification	5	3.96825	0.00569023	Q14289, Q15797, P17535, P84022, P35222	125	78	13528	6.93744	0.999995	0.0335828	9.4228
GOTERM_BP_FAT	GO:0042110~T cell activation	6	4.7619	0.00603419	P04637, P06239, P42768, P84022, P35222, P42229	125	126	13528	5.15352	0.999998	0.0354855	9.96469
GOTERM_BP_FAT	GO:0045822~negative regulation of heart contraction	3	2.38095	0.00608521	O60674, P17252, P05023	125	13	13528	24.9748	0.999998	0.0356839	10.0448
GOTERM_BP_FAT	GO:0031050~dsRNA fragmentation	3	2.38095	0.00608521	Q15796, Q15797, P84022	125	13	13528	24.9748	0.999998	0.0356839	10.0448
GOTERM_BP_FAT	GO:0042993~positive regulation of transcription factor import into nucleus	3	2.38095	0.00608521	Q04759, P21333, P84022	125	13	13528	24.9748	0.999998	0.0356839	10.0448
GOTERM_BP_FAT	GO:0042522~regulation of tyrosine phosphorylation of Stat5 protein	3	2.38095	0.00608521	P35240, O60674, Q03135	125	13	13528	24.9748	0.999998	0.0356839	10.0448
GOTERM_BP_FAT	GO:0051354~negative regulation of oxidoreductase activity	3	2.38095	0.00608521	Q9UBN7, P37840, P19838	125	13	13528	24.9748	0.999998	0.0356839	10.0448
GOTERM_BP_FAT	GO:0007268~synaptic transmission	9	7.14286	0.00613004	P07101, P37840, P21579, Q05397, P17252, Q05586, Q00535, Q16566, P35222	125	298	13528	3.26851	0.999998	0.0358456	10.1152
GOTERM_BP_FAT	GO:0010553~negative regulation of specific transcription from RNA polymerase II promoter	4	3.1746	0.0062167	Q9UQL6, P56524, P19838, P84022	125	41	13528	10.5584	0.999999	0.0362466	10.251
GOTERM_BP_FAT	GO:0002761~regulation of myeloid leukocyte differentiation	4	3.1746	0.0062167	P06400, P35222, O75030, P42229	125	41	13528	10.5584	0.999999	0.0362466	10.251
GOTERM_BP_FAT	GO:0042770~DNA damage response, signal transduction	5	3.96825	0.00622161	P04637, P24385, P38398, O96017, P06493	125	80	13528	6.764	0.999999	0.0361772	10.2587
GOTERM_BP_FAT	GO:0048729~tissue morphogenesis	7	5.55556	0.00625191	P35240, Q15796, P49815, Q15797, P84022, P35222, P07949	125	180	13528	4.20871	0.999999	0.0362532	10.3061
GOTERM_BP_FAT	GO:0055066~di-, tri-valent inorganic cation homeostasis	8	6.34921	0.00644986	P06239, P35968, O60674, Q14289, P17252, Q05586, P01106, Q03135	125	239	13528	3.62256	0.999999	0.0372831	10.6155
GOTERM_BP_FAT	GO:0021795~cerebral cortex cell migration	3	2.38095	0.00705705	O75553, Q00535, P63000	125	14	13528	23.1909	1	0.0406242	11.5581
GOTERM_BP_FAT	GO:0032731~positive regulation of interleukin-1 beta production	3	2.38095	0.00705705	P29466, O60674, P84022	125	14	13528	23.1909	1	0.0406242	11.5581
GOTERM_BP_FAT	GO:0050670~regulation of lymphocyte proliferation	5	3.96825	0.00707898	Q04759, P38936, P01589, P06127, P42229	125	83	13528	6.51952	1	0.0406402	11.592
GOTERM_BP_FAT	GO:0009266~response to temperature stimulus	5	3.96825	0.00707898	Q04759, P23443, P04792, P31749, P07948	125	83	13528	6.51952	1	0.0406402	11.592
GOTERM_BP_FAT	GO:0022604~regulation of cell morphogenesis	6	4.7619	0.00709295	Q15796, P35968, Q05397, Q05586, Q15797, P84022	125	131	13528	4.95682	1	0.0406112	11.6136
GOTERM_BP_FAT	GO:0045667~regulation of osteoblast differentiation	4	3.1746	0.00710227	Q15797, P17535, P84022, P35222	125	43	13528	10.0673	1	0.0405563	11.628
GOTERM_BP_FAT	GO:0051899~membrane depolarization	4	3.1746	0.00710227	P37840, Q05586, Q00535, Q03135	125	43	13528	10.0673	1	0.0405563	11.628
GOTERM_BP_FAT	GO:0006974~response to DNA damage stimulus	10	7.93651	0.00734556	P04637, P24385, P38398, P98170, P38936, O96017, P06493, P50613, P55211, P07948	125	373	13528	2.90145	1	0.0418107	12.0027
GOTERM_BP_FAT	GO:0048858~cell projection morphogenesis	8	6.34921	0.0073528	O60674, Q05397, P17252, Q00535, Q02750, P00533, P16220, P63000	125	245	13528	3.53384	1	0.0417414	12.0139
GOTERM_BP_FAT	GO:0032944~regulation of mononuclear cell proliferation	5	3.96825	0.00738124	Q04759, P38936, P01589, P06127, P42229	125	84	13528	6.4419	1	0.0417904	12.0576
GOTERM_BP_FAT	GO:0070663~regulation of leukocyte proliferation	5	3.96825	0.00738124	Q04759, P38936, P01589, P06127, P42229	125	84	13528	6.4419	1	0.0417904	12.0576
GOTERM_BP_FAT	GO:0006873~cellular ion homeostasis	10	7.93651	0.0074698	P04637, P06239, O60674, P37840, Q14289, P17252, Q05586, Q00535, P01106, Q03135	125	374	13528	2.89369	1	0.0421725	12.1936
GOTERM_BP_FAT	GO:0055074~calcium ion homeostasis	7	5.55556	0.00767998	P06239, P35968, O60674, Q14289, P17252, Q05586, Q03135	125	188	13528	4.02962	1	0.0432248	12.5155
GOTERM_BP_FAT	GO:0048871~multicellular organismal homeostasis	5	3.96825	0.0076919	P35968, P09619, P35222, P40763, P63000	125	85	13528	6.36612	1	0.0431784	12.5337
GOTERM_BP_FAT	GO:0055082~cellular chemical homeostasis	10	7.93651	0.00824941	P04637, P06239, O60674, P37840, Q14289, P17252, Q05586, Q00535, P01106, Q03135	125	380	13528	2.848	1	0.0461277	13.3821
GOTERM_BP_FAT	GO:0051960~regulation of nervous system development	7	5.55556	0.00847617	P04637, Q05397, P17252, Q04206, Q05586, Q15797, P07948	125	192	13528	3.94567	1	0.0472484	13.7249
GOTERM_BP_FAT	GO:0045834~positive regulation of lipid metabolic process	4	3.1746	0.00856435	Q13131, P35568, P31749, P63000	125	46	13528	9.41078	1	0.0476075	13.8579
GOTERM_BP_FAT	GO:0021543~pallium development	4	3.1746	0.00856435	Q05586, O75553, Q00535, P63000	125	46	13528	9.41078	1	0.0476075	13.8579
GOTERM_BP_FAT	GO:0002274~myeloid leukocyte activation	4	3.1746	0.00856435	Q13094, P37840, O43561, P07948	125	46	13528	9.41078	1	0.0476075	13.8579
GOTERM_BP_FAT	GO:0010810~regulation of cell-substrate adhesion	4	3.1746	0.00856435	P35240, P49815, P60484, P84022	125	46	13528	9.41078	1	0.0476075	13.8579
GOTERM_BP_FAT	GO:0030003~cellular cation homeostasis	8	6.34921	0.00887879	P04637, P06239, O60674, Q14289, P17252, Q05586, P01106, Q03135	125	254	13528	3.40863	1	0.049193	14.3305
GOTERM_BP_FAT	GO:0001501~skeletal system development	9	7.14286	0.00908085	P09619, P56524, P17252, Q15797, P17535, P01106, P84022, P00533, P35222	125	319	13528	3.05334	1	0.0501606	14.6329
GOTERM_BP_FAT	GO:0031346~positive regulation of cell projection organization	4	3.1746	0.00908797	Q04759, Q15797, P42345, P63000	125	47	13528	9.21055	1	0.0500714	14.6435
GOTERM_BP_FAT	GO:0001959~regulation of cytokine-mediated signaling pathway	3	2.38095	0.0091954	Q16543, P08238, Q03135	125	16	13528	20.292	1	0.0505222	14.8039
GOTERM_BP_FAT	GO:0051412~response to corticosterone stimulus	3	2.38095	0.0091954	P24385, P17252, P38936	125	16	13528	20.292	1	0.0505222	14.8039
GOTERM_BP_FAT	GO:0022029~telencephalon cell migration	3	2.38095	0.0091954	O75553, Q00535, P63000	125	16	13528	20.292	1	0.0505222	14.8039
GOTERM_BP_FAT	GO:0032990~cell part morphogenesis	8	6.34921	0.00924735	O60674, Q05397, P17252, Q00535, Q02750, P00533, P16220, P63000	125	256	13528	3.382	1	0.050673	14.8813
GOTERM_BP_FAT	GO:0030183~B cell differentiation	4	3.1746	0.00962996	P04637, P05556, Q9UQL6, P56524	125	48	13528	9.01867	1	0.0525903	15.4496
GOTERM_BP_FAT	GO:0030308~negative regulation of cell growth	5	3.96825	0.0101093	P06400, P04637, P38936, P84022, P46527	125	92	13528	5.88174	1	0.0550092	16.1566
GOTERM_BP_FAT	GO:0033500~carbohydrate homeostasis	4	3.1746	0.0101904	Q92934, P06213, P35568, P40763	125	49	13528	8.83461	1	0.0553014	16.2756
GOTERM_BP_FAT	GO:0042593~glucose homeostasis	4	3.1746	0.0101904	Q92934, P06213, P35568, P40763	125	49	13528	8.83461	1	0.0553014	16.2756
GOTERM_BP_FAT	GO:0042177~negative regulation of protein catabolic process	3	2.38095	0.0103594	P08238, Q04206, P21333	125	17	13528	19.0984	1	0.0560564	16.5231
GOTERM_BP_FAT	GO:0021885~forebrain cell migration	3	2.38095	0.0103594	O75553, Q00535, P63000	125	17	13528	19.0984	1	0.0560564	16.5231
GOTERM_BP_FAT	GO:0043409~negative regulation of MAPKKK cascade	3	2.38095	0.0103594	P35240, Q03135, P31749	125	17	13528	19.0984	1	0.0560564	16.5231
GOTERM_BP_FAT	GO:0016575~histone deacetylation	3	2.38095	0.0103594	Q9UBN7, Q9UQL6, P56524	125	17	13528	19.0984	1	0.0560564	16.5231
GOTERM_BP_FAT	GO:0032732~positive regulation of interleukin-1 production	3	2.38095	0.0103594	P29466, O60674, P84022	125	17	13528	19.0984	1	0.0560564	16.5231
GOTERM_BP_FAT	GO:0035195~gene silencing by miRNA	3	2.38095	0.0103594	Q15796, Q15797, P84022	125	17	13528	19.0984	1	0.0560564	16.5231
GOTERM_BP_FAT	GO:0042307~positive regulation of protein import into nucleus	3	2.38095	0.0103594	Q04759, P21333, P84022	125	17	13528	19.0984	1	0.0560564	16.5231
GOTERM_BP_FAT	GO:0019725~cellular homeostasis	11	8.73016	0.0105564	P04637, P06239, O60674, P37840, Q14289, P17252, Q05586, Q00535, P01106, P11831, Q03135	125	466	13528	2.55464	1	0.0569547	16.8109
GOTERM_BP_FAT	GO:0016202~regulation of striated muscle tissue development	4	3.1746	0.0107695	Q9UQL6, P23443, P56524, P84022	125	50	13528	8.65792	1	0.0579324	17.1211
GOTERM_BP_FAT	GO:0043009~chordate embryonic development	9	7.14286	0.0111854	P04637, P10275, Q15796, P05556, P09619, P38398, P19174, P49815, P11831	125	331	13528	2.94265	1	0.0599643	17.7232
GOTERM_BP_FAT	GO:0000226~microtubule cytoskeleton organization	6	4.7619	0.0113448	P38398, P16949, Q05397, P35222, Q03135, P07949	125	147	13528	4.41731	1	0.0606472	17.953
GOTERM_BP_FAT	GO:0045580~regulation of T cell differentiation	4	3.1746	0.0113673	P24394, Q92934, P01589, P42229	125	51	13528	8.48816	1	0.0606152	17.9854
GOTERM_BP_FAT	GO:0048634~regulation of muscle development	4	3.1746	0.0113673	Q9UQL6, P23443, P56524, P84022	125	51	13528	8.48816	1	0.0606152	17.9854
GOTERM_BP_FAT	GO:0050864~regulation of B cell activation	4	3.1746	0.0113673	Q92934, P38936, P42226, P42229	125	51	13528	8.48816	1	0.0606152	17.9854
GOTERM_BP_FAT	GO:0055065~metal ion homeostasis	7	5.55556	0.0114737	P06239, P35968, O60674, Q14289, P17252, Q05586, Q03135	125	205	13528	3.69545	1	0.0610179	18.1383
GOTERM_BP_FAT	GO:0060491~regulation of cell projection assembly	3	2.38095	0.011585	Q04759, P42345, P63000	125	18	13528	18.0373	1	0.0614439	18.298
GOTERM_BP_FAT	GO:0045055~regulated secretory pathway	3	2.38095	0.011585	Q00535, O43561, P07948	125	18	13528	18.0373	1	0.0614439	18.298
GOTERM_BP_FAT	GO:0051963~regulation of synaptogenesis	3	2.38095	0.011585	Q05397, P17252, Q05586	125	18	13528	18.0373	1	0.0614439	18.298
GOTERM_BP_FAT	GO:0009792~embryonic development ending in birth or egg hatching	9	7.14286	0.0117637	P04637, P10275, Q15796, P05556, P09619, P38398, P19174, P49815, P11831	125	334	13528	2.91622	1	0.062215	18.5539
GOTERM_BP_FAT	GO:0002757~immune response-activating signal transduction	4	3.1746	0.0119839	P56945, Q04206, P15391, P07948	125	52	13528	8.32492	1	0.0631947	18.868
GOTERM_BP_FAT	GO:0042176~regulation of protein catabolic process	4	3.1746	0.0119839	P08238, Q04206, P21333, P31749	125	52	13528	8.32492	1	0.0631947	18.868
GOTERM_BP_FAT	GO:0010001~glial cell differentiation	4	3.1746	0.0126194	Q00535, P00533, P35222, P07948	125	53	13528	8.16785	1	0.0662919	19.7684
GOTERM_BP_FAT	GO:0008154~actin polymerization or depolymerization	3	2.38095	0.012871	P42768, Q13177, P63000	125	19	13528	17.088	1	0.0674127	20.1221
GOTERM_BP_FAT	GO:0060079~regulation of excitatory postsynaptic membrane potential	3	2.38095	0.012871	P37840, Q05586, Q00535	125	19	13528	17.088	1	0.0674127	20.1221
GOTERM_BP_FAT	GO:0050927~positive regulation of positive chemotaxis	3	2.38095	0.012871	P35968, P17252, P84022	125	19	13528	17.088	1	0.0674127	20.1221
GOTERM_BP_FAT	GO:0050926~regulation of positive chemotaxis	3	2.38095	0.012871	P35968, P17252, P84022	125	19	13528	17.088	1	0.0674127	20.1221
GOTERM_BP_FAT	GO:0010907~positive regulation of glucose metabolic process	3	2.38095	0.012871	P06213, P35568, P31749	125	19	13528	17.088	1	0.0674127	20.1221
GOTERM_BP_FAT	GO:0035023~regulation of Rho protein signal transduction	5	3.96825	0.0129726	P11274, Q14289, P42345, Q8TDA3, P63000	125	99	13528	5.46586	1	0.0677661	20.2645
GOTERM_BP_FAT	GO:0032355~response to estradiol stimulus	4	3.1746	0.013274	P17252, P06213, P60484, P40763	125	54	13528	8.01659	1	0.0691286	20.6858
GOTERM_BP_FAT	GO:0050671~positive regulation of lymphocyte proliferation	4	3.1746	0.0139475	Q04759, P38936, P01589, P42229	125	55	13528	7.87084	1	0.0723567	21.6195
GOTERM_BP_FAT	GO:0010676~positive regulation of cellular carbohydrate metabolic process	3	2.38095	0.0142161	P06213, P35568, P31749	125	20	13528	16.2336	1	0.0735315	21.989
GOTERM_BP_FAT	GO:0033619~membrane protein proteolysis	3	2.38095	0.0142161	Q04759, Q04206, P19838	125	20	13528	16.2336	1	0.0735315	21.989
GOTERM_BP_FAT	GO:0048678~response to axon injury	3	2.38095	0.0142161	O60674, Q02750, P07948	125	20	13528	16.2336	1	0.0735315	21.989
GOTERM_BP_FAT	GO:0045913~positive regulation of carbohydrate metabolic process	3	2.38095	0.0142161	P06213, P35568, P31749	125	20	13528	16.2336	1	0.0735315	21.989
GOTERM_BP_FAT	GO:0032651~regulation of interleukin-1 beta production	3	2.38095	0.0142161	P29466, O60674, P84022	125	20	13528	16.2336	1	0.0735315	21.989
GOTERM_BP_FAT	GO:0002764~immune response-regulating signal transduction	4	3.1746	0.0146403	P56945, Q04206, P15391, P07948	125	56	13528	7.73029	1	0.0754762	22.569
GOTERM_BP_FAT	GO:0070665~positive regulation of leukocyte proliferation	4	3.1746	0.0146403	Q04759, P38936, P01589, P42229	125	56	13528	7.73029	1	0.0754762	22.569
GOTERM_BP_FAT	GO:0042542~response to hydrogen peroxide	4	3.1746	0.0146403	P42224, Q9UBN7, Q14289, Q04206	125	56	13528	7.73029	1	0.0754762	22.569
GOTERM_BP_FAT	GO:0032946~positive regulation of mononuclear cell proliferation	4	3.1746	0.0146403	Q04759, P38936, P01589, P42229	125	56	13528	7.73029	1	0.0754762	22.569
GOTERM_BP_FAT	GO:0016458~gene silencing	4	3.1746	0.0146403	Q15796, Q9UQL6, Q15797, P84022	125	56	13528	7.73029	1	0.0754762	22.569
GOTERM_BP_FAT	GO:0048771~tissue remodeling	4	3.1746	0.0146403	P35222, O75030, Q03135, P63000	125	56	13528	7.73029	1	0.0754762	22.569
GOTERM_BP_FAT	GO:0008104~protein localization	16	12.6984	0.0148933	Q16543, Q9UBN7, P21333, P49815, Q8TDA3, P35222, Q03135, P04637, Q13094, O60674, O75886, Q00535, P00533, O00221, P31749, P07948	125	882	13528	1.96325	1	0.0765571	22.9132
GOTERM_BP_FAT	GO:0019226~transmission of nerve impulse	9	7.14286	0.0152283	P07101, P37840, P21579, Q05397, P17252, Q05586, Q00535, Q16566, P35222	125	350	13528	2.7829	1	0.0780384	23.3666
GOTERM_BP_FAT	GO:0001836~release of cytochrome c from mitochondria	3	2.38095	0.0156193	P04637, P01106, P84022	125	21	13528	15.4606	1	0.0797869	23.8925
GOTERM_BP_FAT	GO:0043029~T cell homeostasis	3	2.38095	0.0156193	P01589, P42229, P31749	125	21	13528	15.4606	1	0.0797869	23.8925
GOTERM_BP_FAT	GO:0016441~posttranscriptional gene silencing	3	2.38095	0.0156193	Q15796, Q15797, P84022	125	21	13528	15.4606	1	0.0797869	23.8925
GOTERM_BP_FAT	GO:0050807~regulation of synapse organization	3	2.38095	0.0156193	Q05397, P17252, Q05586	125	21	13528	15.4606	1	0.0797869	23.8925
GOTERM_BP_FAT	GO:0051318~G1 phase	3	2.38095	0.0156193	P06400, Q01094, P24941	125	21	13528	15.4606	1	0.0797869	23.8925
GOTERM_BP_FAT	GO:0035194~posttranscriptional gene silencing by RNA	3	2.38095	0.0156193	Q15796, Q15797, P84022	125	21	13528	15.4606	1	0.0797869	23.8925
GOTERM_BP_FAT	GO:0046849~bone remodeling	3	2.38095	0.0156193	P35222, O75030, P63000	125	21	13528	15.4606	1	0.0797869	23.8925
GOTERM_BP_FAT	GO:0006935~chemotaxis	6	4.7619	0.0158781	Q13393, P09619, P17252, P49815, Q02750, P63000	125	160	13528	4.0584	1	0.080874	24.2388
GOTERM_BP_FAT	GO:0042330~taxis	6	4.7619	0.0158781	Q13393, P09619, P17252, P49815, Q02750, P63000	125	160	13528	4.0584	1	0.080874	24.2388
GOTERM_BP_FAT	GO:0060249~anatomical structure homeostasis	5	3.96825	0.0163077	P35968, P09619, P11831, P35222, P63000	125	106	13528	5.10491	1	0.0827923	24.8103
GOTERM_BP_FAT	GO:0048610~reproductive cellular process	6	4.7619	0.0166686	P24385, P05556, P23443, Q14289, P42345, P31749	125	162	13528	4.0083	1	0.0843631	25.2874
GOTERM_BP_FAT	GO:0016192~vesicle-mediated transport	12	9.52381	0.0166924	Q05193, P42768, P12931, P37840, Q00535, P21333, P49815, P35222, O43561, Q03135, P07948, P63000	125	576	13528	2.25467	1	0.0842831	25.3187
GOTERM_BP_FAT	GO:0043473~pigmentation	4	3.1746	0.0168339	P07101, Q02750, P01106, O75030	125	59	13528	7.33722	1	0.0847751	25.5048
GOTERM_BP_FAT	GO:0051100~negative regulation of binding	4	3.1746	0.0168339	O60674, P56524, P21333, Q05655	125	59	13528	7.33722	1	0.0847751	25.5048
GOTERM_BP_FAT	GO:0043525~positive regulation of neuron apoptosis	3	2.38095	0.0170793	P04637, Q00535, P55211	125	22	13528	14.7578	1	0.0857681	25.8267
GOTERM_BP_FAT	GO:0022407~regulation of cell-cell adhesion	3	2.38095	0.0170793	P35240, O60674, Q02750	125	22	13528	14.7578	1	0.0857681	25.8267
GOTERM_BP_FAT	GO:0006476~protein amino acid deacetylation	3	2.38095	0.0170793	Q9UBN7, Q9UQL6, P56524	125	22	13528	14.7578	1	0.0857681	25.8267
GOTERM_BP_FAT	GO:0043547~positive regulation of GTPase activity	3	2.38095	0.0170793	Q14289, P49815, Q02750	125	22	13528	14.7578	1	0.0857681	25.8267
GOTERM_BP_FAT	GO:0010828~positive regulation of glucose transport	3	2.38095	0.0170793	P06213, P35568, P31749	125	22	13528	14.7578	1	0.0857681	25.8267
GOTERM_BP_FAT	GO:0046326~positive regulation of glucose import	3	2.38095	0.0170793	P06213, P35568, P31749	125	22	13528	14.7578	1	0.0857681	25.8267
GOTERM_BP_FAT	GO:0046824~positive regulation of nucleocytoplasmic transport	3	2.38095	0.0170793	Q04759, P21333, P84022	125	22	13528	14.7578	1	0.0857681	25.8267
GOTERM_BP_FAT	GO:0045930~negative regulation of mitotic cell cycle	3	2.38095	0.0170793	P06400, P84022, P00533	125	22	13528	14.7578	1	0.0857681	25.8267
GOTERM_BP_FAT	GO:0046907~intracellular transport	13	10.3175	0.0173704	P04637, Q16543, P42768, O60674, Q9UBN7, O75886, Q00535, P21333, P49815, Q02750, Q8TDA3, Q16566, P31749	125	657	13528	2.14142	1	0.0869761	26.2068
GOTERM_BP_FAT	GO:0010212~response to ionizing radiation	4	3.1746	0.0176037	P04637, P24385, P38398, Q03135	125	60	13528	7.21493	1	0.0878989	26.51
GOTERM_BP_FAT	GO:0030902~hindbrain development	4	3.1746	0.0176037	Q05586, O75553, Q00535, Q15797	125	60	13528	7.21493	1	0.0878989	26.51
GOTERM_BP_FAT	GO:0007179~transforming growth factor beta receptor signaling pathway	4	3.1746	0.0176037	Q15796, Q15797, P84022, P16220	125	60	13528	7.21493	1	0.0878989	26.51
GOTERM_BP_FAT	GO:0006351~transcription, DNA-dependent	8	6.34921	0.0179623	P04637, P10275, P03372, P42224, P01106, P19838, P50613, P16220	125	292	13528	2.96504	1	0.0894175	26.9739
GOTERM_BP_FAT	GO:0030005~cellular di-, tri-valent inorganic cation homeostasis	7	5.55556	0.0181382	P06239, O60674, Q14289, P17252, Q05586, P01106, Q03135	125	227	13528	3.3373	1	0.0900539	27.2004
GOTERM_BP_FAT	GO:0032916~positive regulation of transforming growth factor-beta3 production	2	1.5873	0.018249	P84022, P16220	125	2	13528	108.224	1	0.0903771	27.3427
GOTERM_BP_FAT	GO:0060338~regulation of type I interferon-mediated signaling pathway	2	1.5873	0.018249	Q16543, P08238	125	2	13528	108.224	1	0.0903771	27.3427
GOTERM_BP_FAT	GO:0014010~Schwann cell proliferation	2	1.5873	0.018249	P35240, P35222	125	2	13528	108.224	1	0.0903771	27.3427
GOTERM_BP_FAT	GO:0050767~regulation of neurogenesis	6	4.7619	0.0183275	P04637, Q05397, Q04206, Q05586, Q15797, P07948	125	166	13528	3.91171	1	0.090545	27.4434
GOTERM_BP_FAT	GO:0040014~regulation of multicellular organism growth	4	3.1746	0.0183929	P40763, P42229, P31749, P16220	125	61	13528	7.09666	1	0.0906505	27.5273
GOTERM_BP_FAT	GO:0060078~regulation of postsynaptic membrane potential	3	2.38095	0.018595	P37840, Q05586, Q00535	125	23	13528	14.1162	1	0.0914015	27.7856
GOTERM_BP_FAT	GO:0032652~regulation of interleukin-1 production	3	2.38095	0.018595	P29466, O60674, P84022	125	23	13528	14.1162	1	0.0914015	27.7856
GOTERM_BP_FAT	GO:0007423~sensory organ development	7	5.55556	0.0188524	P07101, P01106, P00533, P35222, O75030, P46527, P40763	125	229	13528	3.30816	1	0.0924092	28.1133
GOTERM_BP_FAT	GO:0032774~RNA biosynthetic process	8	6.34921	0.0191992	P04637, P10275, P03372, P42224, P01106, P19838, P50613, P16220	125	296	13528	2.92497	1	0.0938313	28.5528
GOTERM_BP_FAT	GO:0006275~regulation of DNA replication	4	3.1746	0.0192016	P04637, P35240, P06213, P24941	125	62	13528	6.98219	1	0.0936324	28.5558
GOTERM_BP_FAT	GO:0008406~gonad development	5	3.96825	0.0195587	P24385, P10275, P06401, P35968, P42229	125	112	13528	4.83143	1	0.0950918	29.0056
GOTERM_BP_FAT	GO:0051271~negative regulation of cell motion	4	3.1746	0.0200297	P35240, Q9UQL6, P60484, P46527	125	63	13528	6.87137	1	0.0970723	29.5948
GOTERM_BP_FAT	GO:0001894~tissue homeostasis	4	3.1746	0.0200297	P35968, P09619, P35222, P63000	125	63	13528	6.87137	1	0.0970723	29.5948
GOTERM_BP_FAT	GO:0045619~regulation of lymphocyte differentiation	4	3.1746	0.0200297	P24394, Q92934, P01589, P42229	125	63	13528	6.87137	1	0.0970723	29.5948
GOTERM_BP_FAT	GO:0050803~regulation of synapse structure and activity	3	2.38095	0.0201653	Q05397, P17252, Q05586	125	24	13528	13.528	1	0.0974859	29.7635
GOTERM_BP_FAT	GO:0032147~activation of protein kinase activity	5	3.96825	0.0207251	O60674, Q14289, P17948, P06213, P00533	125	114	13528	4.74667	1	0.0998579	30.4562
GOTERM_BP_FAT	GO:0001764~neuron migration	4	3.1746	0.0208773	Q05397, P08581, O75553, Q00535	125	64	13528	6.764	1	0.100339	30.6434
GOTERM_BP_FAT	GO:0006886~intracellular protein transport	9	7.14286	0.0217401	P04637, Q16543, O60674, Q9UBN7, O75886, Q00535, P49815, Q8TDA3, P31749	125	374	13528	2.60432	1	0.104076	31.6958
GOTERM_BP_FAT	GO:0021537~telencephalon development	4	3.1746	0.0217443	Q05586, O75553, Q00535, P63000	125	65	13528	6.65994	1	0.103867	31.7009
GOTERM_BP_FAT	GO:0048754~branching morphogenesis of a tube	4	3.1746	0.0217443	P35968, P17948, P35222, P62136	125	65	13528	6.65994	1	0.103867	31.7009
GOTERM_BP_FAT	GO:0030217~T cell differentiation	4	3.1746	0.0217443	P04637, P06239, P35222, P42229	125	65	13528	6.65994	1	0.103867	31.7009
GOTERM_BP_FAT	GO:0050810~regulation of steroid biosynthetic process	3	2.38095	0.0217891	Q13131, P19838, P05023	125	25	13528	12.9869	1	0.103844	31.7551
GOTERM_BP_FAT	GO:0000186~activation of MAPKK activity	3	2.38095	0.0217891	O60674, P17948, P00533	125	25	13528	12.9869	1	0.103844	31.7551
GOTERM_BP_FAT	GO:0045669~positive regulation of osteoblast differentiation	3	2.38095	0.0217891	Q15797, P17535, P35222	125	25	13528	12.9869	1	0.103844	31.7551
GOTERM_BP_FAT	GO:0040018~positive regulation of multicellular organism growth	3	2.38095	0.0217891	P42229, P31749, P16220	125	25	13528	12.9869	1	0.103844	31.7551
GOTERM_BP_FAT	GO:0007264~small GTPase mediated signal transduction	8	6.34921	0.0221989	P04049, Q13393, P12931, O75553, Q02750, Q99704, O43561, P63000	125	305	13528	2.83866	1	0.105481	32.2492
GOTERM_BP_FAT	GO:0021782~glial cell development	3	2.38095	0.0234652	Q00535, P00533, P07948	125	26	13528	12.4874	1	0.110978	33.7549
GOTERM_BP_FAT	GO:0050994~regulation of lipid catabolic process	3	2.38095	0.0234652	P42345, P35568, P31749	125	26	13528	12.4874	1	0.110978	33.7549
GOTERM_BP_FAT	GO:0042698~ovulation cycle	4	3.1746	0.0235369	P06401, P35968, P00533, P42229	125	67	13528	6.46113	1	0.11106	33.8392
GOTERM_BP_FAT	GO:0006350~transcription	29	23.0159	0.023918	P42224, Q9UBN7, Q15797, P84022, Q12778, P50613, P35222, P42226, O75030, P42229, P10275, P56524, O60716, P01106, P17535, P11831, P06400, Q01094, P06401, P19838, P16220, P04637, Q15796, P03372, Q9UQL6, Q04206, Q9Y2W7, Q9UER7, P40763	125	2101	13528	1.49381	1	0.112531	34.2856
GOTERM_BP_FAT	GO:0032271~regulation of protein polymerization	4	3.1746	0.0244624	P42345, P46527, Q03135, P63000	125	68	13528	6.36612	1	0.114722	34.9184
GOTERM_BP_FAT	GO:0000904~cell morphogenesis involved in differentiation	7	5.55556	0.0248308	O60674, Q05397, P17252, Q00535, P35222, P16220, P63000	125	244	13528	3.10479	1	0.116117	35.3433
GOTERM_BP_FAT	GO:0033077~T cell differentiation in the thymus	3	2.38095	0.0251927	P04637, P35222, P42229	125	27	13528	12.0249	1	0.117475	35.7582
GOTERM_BP_FAT	GO:0031099~regeneration	4	3.1746	0.0254074	P24385, Q04759, O60674, P38936	125	69	13528	6.27386	1	0.118174	36.0031
GOTERM_BP_FAT	GO:0007229~integrin-mediated signaling pathway	4	3.1746	0.0263718	P56945, P05556, Q05397, O43561	125	70	13528	6.18423	1	0.122171	37.0926
GOTERM_BP_FAT	GO:0045637~regulation of myeloid cell differentiation	4	3.1746	0.0263718	P06400, P35222, O75030, P42229	125	70	13528	6.18423	1	0.122171	37.0926
GOTERM_BP_FAT	GO:0006874~cellular calcium ion homeostasis	6	4.7619	0.0265844	P06239, O60674, Q14289, P17252, Q05586, Q03135	125	183	13528	3.54833	1	0.122845	37.3304
GOTERM_BP_FAT	GO:0040007~growth	6	4.7619	0.0265844	P10275, Q04759, Q15796, P17844, P42345, P31749	125	183	13528	3.54833	1	0.122845	37.3304
GOTERM_BP_FAT	GO:0014874~response to stimulus involved in regulation of muscle adaptation	2	1.5873	0.0272492	P23443, P56524	125	3	13528	72.1493	1	0.125491	38.0686
GOTERM_BP_FAT	GO:0010591~regulation of lamellipodium assembly	2	1.5873	0.0272492	P42345, P63000	125	3	13528	72.1493	1	0.125491	38.0686
GOTERM_BP_FAT	GO:0032910~regulation of transforming growth factor-beta3 production	2	1.5873	0.0272492	P84022, P16220	125	3	13528	72.1493	1	0.125491	38.0686
GOTERM_BP_FAT	GO:0014897~striated muscle hypertrophy	2	1.5873	0.0272492	Q9UQL6, P56524	125	3	13528	72.1493	1	0.125491	38.0686
GOTERM_BP_FAT	GO:0014898~cardiac muscle hypertrophy	2	1.5873	0.0272492	Q9UQL6, P56524	125	3	13528	72.1493	1	0.125491	38.0686
GOTERM_BP_FAT	GO:0046628~positive regulation of insulin receptor signaling pathway	2	1.5873	0.0272492	P12931, P35568	125	3	13528	72.1493	1	0.125491	38.0686
GOTERM_BP_FAT	GO:0042524~negative regulation of tyrosine phosphorylation of Stat5 protein	2	1.5873	0.0272492	P35240, Q03135	125	3	13528	72.1493	1	0.125491	38.0686
GOTERM_BP_FAT	GO:0010592~positive regulation of lamellipodium assembly	2	1.5873	0.0272492	P42345, P63000	125	3	13528	72.1493	1	0.125491	38.0686
GOTERM_BP_FAT	GO:0014887~cardiac muscle adaptation	2	1.5873	0.0272492	Q9UQL6, P56524	125	3	13528	72.1493	1	0.125491	38.0686
GOTERM_BP_FAT	GO:0060537~muscle tissue development	5	3.96825	0.0278992	P05556, P09619, Q00535, P60484, Q03135	125	125	13528	4.32896	1	0.128054	38.7824
GOTERM_BP_FAT	GO:0051056~regulation of small GTPase mediated signal transduction	7	5.55556	0.0284868	P11274, Q14289, P49815, Q02750, P42345, Q8TDA3, P63000	125	252	13528	3.00622	1	0.130331	39.4209
GOTERM_BP_FAT	GO:0048608~reproductive structure development	5	3.96825	0.0286161	P24385, P10275, P06401, P35968, P42229	125	126	13528	4.2946	1	0.130617	39.5607
GOTERM_BP_FAT	GO:0050921~positive regulation of chemotaxis	3	2.38095	0.0287972	P35968, P17252, P84022	125	29	13528	11.1956	1	0.131125	39.7558
GOTERM_BP_FAT	GO:0048641~regulation of skeletal muscle tissue development	3	2.38095	0.0287972	Q9UQL6, P23443, P56524	125	29	13528	11.1956	1	0.131125	39.7558
GOTERM_BP_FAT	GO:0018105~peptidyl-serine phosphorylation	3	2.38095	0.0287972	P17252, Q00535, P31749	125	29	13528	11.1956	1	0.131125	39.7558
GOTERM_BP_FAT	GO:0007017~microtubule-based process	7	5.55556	0.0289675	P38398, P16949, Q05397, Q02750, P35222, Q03135, P07949	125	253	13528	2.99434	1	0.131584	39.9387
GOTERM_BP_FAT	GO:0045137~development of primary sexual characteristics	5	3.96825	0.0293439	P24385, P10275, P06401, P35968, P42229	125	127	13528	4.26079	1	0.132923	40.3412
GOTERM_BP_FAT	GO:0031349~positive regulation of defense response	4	3.1746	0.0293817	O60674, P17252, Q04206, P42229	125	73	13528	5.93008	1	0.13281	40.3815
GOTERM_BP_FAT	GO:0001763~morphogenesis of a branching structure	4	3.1746	0.0304237	P35968, P17948, P35222, P62136	125	74	13528	5.84995	1	0.136968	41.4818
GOTERM_BP_FAT	GO:0050729~positive regulation of inflammatory response	3	2.38095	0.0306722	O60674, P17252, P42229	125	30	13528	10.8224	1	0.137739	41.7414
GOTERM_BP_FAT	GO:0007409~axonogenesis	6	4.7619	0.0323985	O60674, Q05397, P17252, Q00535, P16220, P63000	125	193	13528	3.36448	1	0.144725	43.5149
GOTERM_BP_FAT	GO:0050727~regulation of inflammatory response	4	3.1746	0.0325657	O60674, P17252, P01589, P42229	125	76	13528	5.696	1	0.145131	43.6839
GOTERM_BP_FAT	GO:0043112~receptor metabolic process	3	2.38095	0.0325943	P37840, Q00535, P21333	125	31	13528	10.4733	1	0.144957	43.7128
GOTERM_BP_FAT	GO:0050920~regulation of chemotaxis	3	2.38095	0.0325943	P35968, P17252, P84022	125	31	13528	10.4733	1	0.144957	43.7128
GOTERM_BP_FAT	GO:0032496~response to lipopolysaccharide	4	3.1746	0.0336655	P42224, P37840, P23443, Q04206	125	77	13528	5.62203	1	0.149121	44.784
GOTERM_BP_FAT	GO:0008016~regulation of heart contraction	4	3.1746	0.0336655	P07101, O60674, P17252, P05023	125	77	13528	5.62203	1	0.149121	44.784
GOTERM_BP_FAT	GO:0016055~Wnt receptor signaling pathway	5	3.96825	0.033941	P24385, O60716, P48729, P35222, O75030	125	133	13528	4.06857	1	0.149962	45.0563
GOTERM_BP_FAT	GO:0006875~cellular metal ion homeostasis	6	4.7619	0.0342861	P06239, O60674, Q14289, P17252, Q05586, Q03135	125	196	13528	3.31298	1	0.151086	45.3957
GOTERM_BP_FAT	GO:0009267~cellular response to starvation	3	2.38095	0.0345625	P04637, Q9UBN7, Q03135	125	32	13528	10.146	1	0.151922	45.6662
GOTERM_BP_FAT	GO:0009880~embryonic pattern specification	3	2.38095	0.0345625	Q15796, Q15797, P35222	125	32	13528	10.146	1	0.151922	45.6662
GOTERM_BP_FAT	GO:0021954~central nervous system neuron development	3	2.38095	0.0345625	Q05397, P17252, Q00535	125	32	13528	10.146	1	0.151922	45.6662
GOTERM_BP_FAT	GO:0019233~sensory perception of pain	3	2.38095	0.0345625	Q05586, Q00535, Q9Y2W7	125	32	13528	10.146	1	0.151922	45.6662
GOTERM_BP_FAT	GO:0060334~regulation of interferon-gamma-mediated signaling pathway	2	1.5873	0.0361676	Q16543, P08238	125	4	13528	54.112	1	0.158192	47.2117
GOTERM_BP_FAT	GO:0021801~cerebral cortex radial glia guided migration	2	1.5873	0.0361676	O75553, Q00535	125	4	13528	54.112	1	0.158192	47.2117
GOTERM_BP_FAT	GO:0034983~peptidyl-lysine deacetylation	2	1.5873	0.0361676	Q9UBN7, P56524	125	4	13528	54.112	1	0.158192	47.2117
GOTERM_BP_FAT	GO:0031659~positive regulation of cyclin-dependent protein kinase activity during G1/S	2	1.5873	0.0361676	P00533, P31749	125	4	13528	54.112	1	0.158192	47.2117
GOTERM_BP_FAT	GO:0031657~regulation of cyclin-dependent protein kinase activity during G1/S	2	1.5873	0.0361676	P00533, P31749	125	4	13528	54.112	1	0.158192	47.2117
GOTERM_BP_FAT	GO:0007398~ectoderm development	6	4.7619	0.0362408	P35240, P42768, Q04206, Q02750, P35222, P31749	125	199	13528	3.26304	1	0.158176	47.2812
GOTERM_BP_FAT	GO:0050851~antigen receptor-mediated signaling pathway	3	2.38095	0.0365759	P56945, P15391, P07948	125	33	13528	9.83855	1	0.159225	47.5982
GOTERM_BP_FAT	GO:0048489~synaptic vesicle transport	3	2.38095	0.0365759	P37840, Q00535, P35222	125	33	13528	9.83855	1	0.159225	47.5982
GOTERM_BP_FAT	GO:0008630~DNA damage response, signal transduction resulting in induction of apoptosis	3	2.38095	0.0365759	P04637, P38398, O96017	125	33	13528	9.83855	1	0.159225	47.5982
GOTERM_BP_FAT	GO:0031047~gene silencing by RNA	3	2.38095	0.0365759	Q15796, Q15797, P84022	125	33	13528	9.83855	1	0.159225	47.5982
GOTERM_BP_FAT	GO:0007005~mitochondrion organization	5	3.96825	0.0380753	P04637, P37840, P01106, P84022, P31749	125	138	13528	3.92116	1	0.164973	48.9948
GOTERM_BP_FAT	GO:0000060~protein import into nucleus, translocation	3	2.38095	0.0386334	P04637, O60674, P31749	125	34	13528	9.54918	1	0.166893	49.5056
GOTERM_BP_FAT	GO:0019229~regulation of vasoconstriction	3	2.38095	0.0386334	Q04759, Q02750, Q03135	125	34	13528	9.54918	1	0.166893	49.5056
GOTERM_BP_FAT	GO:0048520~positive regulation of behavior	3	2.38095	0.0386334	P35968, P17252, P84022	125	34	13528	9.54918	1	0.166893	49.5056
GOTERM_BP_FAT	GO:0017157~regulation of exocytosis	3	2.38095	0.0386334	P21579, P17252, Q00535	125	34	13528	9.54918	1	0.166893	49.5056
GOTERM_BP_FAT	GO:0010639~negative regulation of organelle organization	4	3.1746	0.0394511	Q9UBN7, P37840, P38398, Q8TDA3	125	82	13528	5.27922	1	0.16984	50.2453
GOTERM_BP_FAT	GO:0006984~ER-nuclear signaling pathway	3	2.38095	0.0407341	P04637, P24385, Q13153	125	35	13528	9.27634	1	0.174615	51.3853
GOTERM_BP_FAT	GO:0022037~metencephalon development	3	2.38095	0.0407341	Q05586, O75553, Q00535	125	35	13528	9.27634	1	0.174615	51.3853
GOTERM_BP_FAT	GO:0016337~cell-cell adhesion	7	5.55556	0.0415314	P12931, P05556, O60716, O75553, P00533, P35222, P07949	125	276	13528	2.74481	1	0.177432	52.0814
GOTERM_BP_FAT	GO:0032940~secretion by cell	6	4.7619	0.0417852	Q15796, Q13094, P21579, Q00535, O43561, P07948	125	207	13528	3.13693	1	0.17809	52.301
GOTERM_BP_FAT	GO:0031331~positive regulation of cellular catabolic process	3	2.38095	0.042877	P06213, P35568, P31749	125	36	13528	9.01867	1	0.182034	53.2348
GOTERM_BP_FAT	GO:0002366~leukocyte activation during immune response	3	2.38095	0.042877	P04637, O43561, P07948	125	36	13528	9.01867	1	0.182034	53.2348
GOTERM_BP_FAT	GO:0002263~cell activation during immune response	3	2.38095	0.042877	P04637, O43561, P07948	125	36	13528	9.01867	1	0.182034	53.2348
GOTERM_BP_FAT	GO:0043407~negative regulation of MAP kinase activity	3	2.38095	0.042877	P17252, P49815, Q03135	125	36	13528	9.01867	1	0.182034	53.2348
GOTERM_BP_FAT	GO:0048667~cell morphogenesis involved in neuron differentiation	6	4.7619	0.0432473	O60674, Q05397, P17252, Q00535, P16220, P63000	125	209	13528	3.10691	1	0.183133	53.5476
GOTERM_BP_FAT	GO:0046578~regulation of Ras protein signal transduction	6	4.7619	0.0439898	P11274, Q14289, Q02750, P42345, Q8TDA3, P63000	125	210	13528	3.09211	1	0.185674	54.1689
GOTERM_BP_FAT	GO:0050778~positive regulation of immune response	5	3.96825	0.0443291	P56945, Q04206, P15391, P42229, P07948	125	145	13528	3.73186	1	0.186637	54.4501
GOTERM_BP_FAT	GO:0002237~response to molecule of bacterial origin	4	3.1746	0.0444193	P42224, P37840, P23443, Q04206	125	86	13528	5.03367	1	0.186632	54.5247
GOTERM_BP_FAT	GO:0030534~adult behavior	4	3.1746	0.0444193	P37840, P08581, Q05586, Q00535	125	86	13528	5.03367	1	0.186632	54.5247
GOTERM_BP_FAT	GO:0006606~protein import into nucleus	4	3.1746	0.0444193	P04637, O60674, P49815, P31749	125	86	13528	5.03367	1	0.186632	54.5247
GOTERM_BP_FAT	GO:0007517~muscle organ development	6	4.7619	0.04474	P05556, P09619, P08581, Q00535, P60484, Q03135	125	211	13528	3.07746	1	0.187516	54.7886
GOTERM_BP_FAT	GO:0010830~regulation of myotube differentiation	2	1.5873	0.0450049	Q9UQL6, P56524	125	5	13528	43.2896	1	0.188181	55.0055
GOTERM_BP_FAT	GO:0006924~activation-induced cell death of T cells	2	1.5873	0.0450049	P01589, P31749	125	5	13528	43.2896	1	0.188181	55.0055
GOTERM_BP_FAT	GO:0007494~midgut development	2	1.5873	0.0450049	P35222, P07949	125	5	13528	43.2896	1	0.188181	55.0055
GOTERM_BP_FAT	GO:0043303~mast cell degranulation	2	1.5873	0.0450049	O43561, P07948	125	5	13528	43.2896	1	0.188181	55.0055
GOTERM_BP_FAT	GO:0010832~negative regulation of myotube differentiation	2	1.5873	0.0450049	Q9UQL6, P56524	125	5	13528	43.2896	1	0.188181	55.0055
GOTERM_BP_FAT	GO:0014896~muscle hypertrophy	2	1.5873	0.0450049	Q9UQL6, P56524	125	5	13528	43.2896	1	0.188181	55.0055
GOTERM_BP_FAT	GO:0051898~negative regulation of protein kinase B signaling cascade	2	1.5873	0.0450049	P49815, P60484	125	5	13528	43.2896	1	0.188181	55.0055
GOTERM_BP_FAT	GO:0010560~positive regulation of glycoprotein biosynthetic process	2	1.5873	0.0450049	P06213, P35222	125	5	13528	43.2896	1	0.188181	55.0055
GOTERM_BP_FAT	GO:0002448~mast cell mediated immunity	2	1.5873	0.0450049	O43561, P07948	125	5	13528	43.2896	1	0.188181	55.0055
GOTERM_BP_FAT	GO:0070231~T cell apoptosis	2	1.5873	0.0450049	P01589, P31749	125	5	13528	43.2896	1	0.188181	55.0055
GOTERM_BP_FAT	GO:0051170~nuclear import	4	3.1746	0.047015	P04637, O60674, P49815, P31749	125	88	13528	4.91927	1	0.195521	56.6201
GOTERM_BP_FAT	GO:0007160~cell-matrix adhesion	4	3.1746	0.0483404	P05556, Q14289, Q00535, P35222	125	89	13528	4.864	1	0.200189	57.6546
GOTERM_BP_FAT	GO:0002429~immune response-activating cell surface receptor signaling pathway	3	2.38095	0.0495499	P56945, P15391, P07948	125	39	13528	8.32492	1	0.204381	58.5784
GOTERM_BP_FAT	GO:0018209~peptidyl-serine modification	3	2.38095	0.0495499	P17252, Q00535, P31749	125	39	13528	8.32492	1	0.204381	58.5784
GOTERM_BP_FAT	GO:0042102~positive regulation of T cell proliferation	3	2.38095	0.0495499	Q04759, P01589, P42229	125	39	13528	8.32492	1	0.204381	58.5784
GOTERM_BP_FAT	GO:0051147~regulation of muscle cell differentiation	3	2.38095	0.0495499	Q9UQL6, P56524, P11831	125	39	13528	8.32492	1	0.204381	58.5784
GOTERM_BP_FAT	GO:0001819~positive regulation of cytokine production	4	3.1746	0.049684	P29466, O60674, P84022, P16220	125	90	13528	4.80996	1	0.204506	58.6796
GOTERM_BP_FAT	GO:0007548~sex differentiation	5	3.96825	0.0501219	P24385, P10275, P06401, P35968, P42229	125	151	13528	3.58358	1	0.20577	59.0086
GOTERM_BP_FAT	GO:0010324~membrane invagination	6	4.7619	0.0518371	Q05193, P37840, Q00535, P49815, Q03135, P63000	125	220	13528	2.95156	1	0.211785	60.2735
GOTERM_BP_FAT	GO:0006897~endocytosis	6	4.7619	0.0518371	Q05193, P37840, Q00535, P49815, Q03135, P63000	125	220	13528	2.95156	1	0.211785	60.2735
GOTERM_BP_FAT	GO:0021953~central nervous system neuron differentiation	3	2.38095	0.0518525	Q05397, P17252, Q00535	125	40	13528	8.1168	1	0.211454	60.2847
GOTERM_BP_FAT	GO:0051224~negative regulation of protein transport	3	2.38095	0.0518525	Q00535, P21333, O00221	125	40	13528	8.1168	1	0.211454	60.2847
GOTERM_BP_FAT	GO:0006006~glucose metabolic process	5	3.96825	0.0521413	Q13131, Q92934, P01106, P31749, P62136	125	153	13528	3.53673	1	0.212136	60.494
GOTERM_BP_FAT	GO:0007260~tyrosine phosphorylation of STAT protein	2	1.5873	0.0537618	P42224, O60674	125	6	13528	36.0747	1	0.217719	61.6491
GOTERM_BP_FAT	GO:0045922~negative regulation of fatty acid metabolic process	2	1.5873	0.0537618	P38398, P31749	125	6	13528	36.0747	1	0.217719	61.6491
GOTERM_BP_FAT	GO:0043552~positive regulation of phosphoinositide 3-kinase activity	2	1.5873	0.0537618	P35568, P63000	125	6	13528	36.0747	1	0.217719	61.6491
GOTERM_BP_FAT	GO:0043551~regulation of phosphoinositide 3-kinase activity	2	1.5873	0.0537618	P35568, P63000	125	6	13528	36.0747	1	0.217719	61.6491
GOTERM_BP_FAT	GO:0042416~dopamine biosynthetic process	2	1.5873	0.0537618	P07101, P37840	125	6	13528	36.0747	1	0.217719	61.6491
GOTERM_BP_FAT	GO:0051154~negative regulation of striated muscle cell differentiation	2	1.5873	0.0537618	Q9UQL6, P56524	125	6	13528	36.0747	1	0.217719	61.6491
GOTERM_BP_FAT	GO:0042532~negative regulation of tyrosine phosphorylation of STAT protein	2	1.5873	0.0537618	P35240, Q03135	125	6	13528	36.0747	1	0.217719	61.6491
GOTERM_BP_FAT	GO:0051092~positive regulation of NF-kappaB transcription factor activity	3	2.38095	0.0541928	Q04759, O14920, Q04206	125	41	13528	7.91883	1	0.218903	61.951
GOTERM_BP_FAT	GO:0032507~maintenance of protein location in cell	3	2.38095	0.0541928	P21333, O00221, Q03135	125	41	13528	7.91883	1	0.218903	61.951
GOTERM_BP_FAT	GO:0001570~vasculogenesis	3	2.38095	0.0541928	P35968, Q05397, Q03135	125	41	13528	7.91883	1	0.218903	61.951
GOTERM_BP_FAT	GO:0034504~protein localization in nucleus	4	3.1746	0.0552393	P04637, O60674, P49815, P31749	125	94	13528	4.60528	1	0.222325	62.6745
GOTERM_BP_FAT	GO:0002253~activation of immune response	4	3.1746	0.0552393	P56945, Q04206, P15391, P07948	125	94	13528	4.60528	1	0.222325	62.6745
GOTERM_BP_FAT	GO:0006913~nucleocytoplasmic transport	5	3.96825	0.055253	P04637, O60674, P49815, Q16566, P31749	125	156	13528	3.46872	1	0.221975	62.6839
GOTERM_BP_FAT	GO:0051591~response to cAMP	3	2.38095	0.0565699	P42224, Q14289, Q04206	125	42	13528	7.73029	1	0.226346	63.5758
GOTERM_BP_FAT	GO:0042594~response to starvation	3	2.38095	0.0565699	P04637, Q9UBN7, Q03135	125	42	13528	7.73029	1	0.226346	63.5758
GOTERM_BP_FAT	GO:0001649~osteoblast differentiation	3	2.38095	0.0565699	Q15797, P17535, P84022	125	42	13528	7.73029	1	0.226346	63.5758
GOTERM_BP_FAT	GO:0031647~regulation of protein stability	3	2.38095	0.0565699	P21333, Q05655, P60484	125	42	13528	7.73029	1	0.226346	63.5758
GOTERM_BP_FAT	GO:0002768~immune response-regulating cell surface receptor signaling pathway	3	2.38095	0.0565699	P56945, P15391, P07948	125	42	13528	7.73029	1	0.226346	63.5758
GOTERM_BP_FAT	GO:0051169~nuclear transport	5	3.96825	0.0573823	P04637, O60674, P49815, Q16566, P31749	125	158	13528	3.42481	1	0.228867	64.116
GOTERM_BP_FAT	GO:0060429~epithelium development	6	4.7619	0.0577886	P06401, P35968, P49815, Q02750, P35222, P07949	125	227	13528	2.86055	1	0.229918	64.3833
GOTERM_BP_FAT	GO:0007093~mitotic cell cycle checkpoint	3	2.38095	0.058983	P04637, P24385, P06493	125	43	13528	7.55051	1	0.233778	65.1582
GOTERM_BP_FAT	GO:0006813~potassium ion transport	5	3.96825	0.0595552	P22001, Q9Y2W7, P24941, P05023, P46527	125	160	13528	3.382	1	0.235399	65.5239
GOTERM_BP_FAT	GO:0019953~sexual reproduction	9	7.14286	0.0596469	P06401, Q9H0H5, P05556, P23443, Q14289, Q15797, P42345, P40763, P31749	125	458	13528	2.12667	1	0.235309	65.5821
GOTERM_BP_FAT	GO:0016044~membrane organization	8	6.34921	0.0610783	P04637, Q05193, P37840, Q00535, P49815, P00533, Q03135, P63000	125	381	13528	2.27242	1	0.239952	66.4795
GOTERM_BP_FAT	GO:0031589~cell-substrate adhesion	4	3.1746	0.0610784	P05556, Q14289, Q00535, P35222	125	98	13528	4.41731	1	0.239532	66.4796
GOTERM_BP_FAT	GO:0031669~cellular response to nutrient levels	3	2.38095	0.0614311	P04637, Q9UBN7, Q03135	125	44	13528	7.37891	1	0.240351	66.6973
GOTERM_BP_FAT	GO:0010149~senescence	2	1.5873	0.062439	P11831, Q05655	125	7	13528	30.9211	1	0.243458	67.3121
GOTERM_BP_FAT	GO:0050663~cytokine secretion	2	1.5873	0.062439	Q13094, P07948	125	7	13528	30.9211	1	0.243458	67.3121
GOTERM_BP_FAT	GO:0060263~regulation of respiratory burst	2	1.5873	0.062439	P06213, P63000	125	7	13528	30.9211	1	0.243458	67.3121
GOTERM_BP_FAT	GO:0046426~negative regulation of JAK-STAT cascade	2	1.5873	0.062439	P35240, Q03135	125	7	13528	30.9211	1	0.243458	67.3121
GOTERM_BP_FAT	GO:0010770~positive regulation of cell morphogenesis involved in differentiation	2	1.5873	0.062439	Q15796, P84022	125	7	13528	30.9211	1	0.243458	67.3121
GOTERM_BP_FAT	GO:0010922~positive regulation of phosphatase activity	2	1.5873	0.062439	O60674, P84022	125	7	13528	30.9211	1	0.243458	67.3121
GOTERM_BP_FAT	GO:0045579~positive regulation of B cell differentiation	2	1.5873	0.062439	Q92934, P42229	125	7	13528	30.9211	1	0.243458	67.3121
GOTERM_BP_FAT	GO:0010718~positive regulation of epithelial to mesenchymal transition	2	1.5873	0.062439	Q15796, P84022	125	7	13528	30.9211	1	0.243458	67.3121
GOTERM_BP_FAT	GO:0030324~lung development	4	3.1746	0.0625817	Q15796, P35968, P35222, P62136	125	99	13528	4.37269	1	0.243532	67.3983
GOTERM_BP_FAT	GO:0051241~negative regulation of multicellular organismal process	5	3.96825	0.0640314	O60674, P17252, P19838, P05023, Q03135	125	164	13528	3.29951	1	0.248142	68.2618
GOTERM_BP_FAT	GO:0007281~germ cell development	4	3.1746	0.0656397	P23443, Q14289, P42345, P31749	125	101	13528	4.2861	1	0.253258	69.1944
GOTERM_BP_FAT	GO:0050795~regulation of behavior	3	2.38095	0.0664294	P35968, P17252, P84022	125	46	13528	7.05809	1	0.255531	69.6429
GOTERM_BP_FAT	GO:0001816~cytokine production	3	2.38095	0.0664294	Q13094, Q05655, P07948	125	46	13528	7.05809	1	0.255531	69.6429
GOTERM_BP_FAT	GO:0030323~respiratory tube development	4	3.1746	0.0671942	Q15796, P35968, P35222, P62136	125	102	13528	4.24408	1	0.257705	70.0713
GOTERM_BP_FAT	GO:0007178~transmembrane receptor protein serine/threonine kinase signaling pathway	4	3.1746	0.0687654	Q15796, Q15797, P84022, P16220	125	103	13528	4.20287	1	0.2626	70.9337
GOTERM_BP_FAT	GO:0050731~positive regulation of peptidyl-tyrosine phosphorylation	3	2.38095	0.0689779	O60674, P42345, P07948	125	47	13528	6.90791	1	0.262873	71.0485
GOTERM_BP_FAT	GO:0010894~negative regulation of steroid biosynthetic process	2	1.5873	0.0710373	P19838, P05023	125	8	13528	27.056	1	0.269352	72.1393
GOTERM_BP_FAT	GO:0045939~negative regulation of steroid metabolic process	2	1.5873	0.0710373	P19838, P05023	125	8	13528	27.056	1	0.269352	72.1393
GOTERM_BP_FAT	GO:0048340~paraxial mesoderm morphogenesis	2	1.5873	0.0710373	Q15796, P84022	125	8	13528	27.056	1	0.269352	72.1393
GOTERM_BP_FAT	GO:0032026~response to magnesium ion	2	1.5873	0.0710373	P24385, P37840	125	8	13528	27.056	1	0.269352	72.1393
GOTERM_BP_FAT	GO:0009950~dorsal/ventral axis specification	2	1.5873	0.0710373	Q15796, P35222	125	8	13528	27.056	1	0.269352	72.1393
GOTERM_BP_FAT	GO:0030857~negative regulation of epithelial cell differentiation	2	1.5873	0.0710373	P24385, Q03135	125	8	13528	27.056	1	0.269352	72.1393
GOTERM_BP_FAT	GO:0043113~receptor clustering	2	1.5873	0.0710373	Q00535, P21333	125	8	13528	27.056	1	0.269352	72.1393
GOTERM_BP_FAT	GO:0007276~gamete generation	8	6.34921	0.0711243	P06401, Q9H0H5, P05556, P23443, Q14289, Q15797, P42345, P31749	125	395	13528	2.19188	1	0.269191	72.1845
GOTERM_BP_FAT	GO:0042108~positive regulation of cytokine biosynthetic process	3	2.38095	0.0715583	Q04759, Q04206, P42229	125	48	13528	6.764	1	0.270188	72.409
GOTERM_BP_FAT	GO:0051651~maintenance of location in cell	3	2.38095	0.0715583	P21333, O00221, Q03135	125	48	13528	6.764	1	0.270188	72.409
GOTERM_BP_FAT	GO:0045185~maintenance of protein location	3	2.38095	0.0715583	P21333, O00221, Q03135	125	48	13528	6.764	1	0.270188	72.409
GOTERM_BP_FAT	GO:0051258~protein polymerization	3	2.38095	0.0741697	P42768, Q03135, P63000	125	49	13528	6.62596	1	0.278393	73.7244
GOTERM_BP_FAT	GO:0009896~positive regulation of catabolic process	3	2.38095	0.0741697	P06213, P35568, P31749	125	49	13528	6.62596	1	0.278393	73.7244
GOTERM_BP_FAT	GO:0043122~regulation of I-kappaB kinase/NF-kappaB cascade	4	3.1746	0.0752159	P29466, O14920, Q04206, P21333	125	107	13528	4.04576	1	0.281372	74.2346
GOTERM_BP_FAT	GO:0032102~negative regulation of response to external stimulus	3	2.38095	0.0768114	Q05586, P01589, P42345	125	50	13528	6.49344	1	0.286125	74.9948
GOTERM_BP_FAT	GO:0060541~respiratory system development	4	3.1746	0.0768692	Q15796, P35968, P35222, P62136	125	108	13528	4.0083	1	0.285843	75.0219
GOTERM_BP_FAT	GO:0043392~negative regulation of DNA binding	3	2.38095	0.0794825	O60674, P56524, P21333	125	51	13528	6.36612	1	0.293835	76.2203
GOTERM_BP_FAT	GO:0032769~negative regulation of monooxygenase activity	2	1.5873	0.0795574	P37840, P19838	125	9	13528	24.0498	1	0.293597	76.2538
GOTERM_BP_FAT	GO:0010717~regulation of epithelial to mesenchymal transition	2	1.5873	0.0795574	Q15796, P84022	125	9	13528	24.0498	1	0.293597	76.2538
GOTERM_BP_FAT	GO:0042104~positive regulation of activated T cell proliferation	2	1.5873	0.0795574	P01589, P42229	125	9	13528	24.0498	1	0.293597	76.2538
GOTERM_BP_FAT	GO:0033205~cytokinesis during cell cycle	2	1.5873	0.0795574	Q9H0H5, Q9UER7	125	9	13528	24.0498	1	0.293597	76.2538
GOTERM_BP_FAT	GO:0031529~ruffle organization	2	1.5873	0.0795574	P42345, P63000	125	9	13528	24.0498	1	0.293597	76.2538
GOTERM_BP_FAT	GO:0033574~response to testosterone stimulus	2	1.5873	0.0795574	P23443, P06213	125	9	13528	24.0498	1	0.293597	76.2538
GOTERM_BP_FAT	GO:0008635~activation of caspase activity by cytochrome c	2	1.5873	0.0795574	P04637, P55211	125	9	13528	24.0498	1	0.293597	76.2538
GOTERM_BP_FAT	GO:0046325~negative regulation of glucose import	2	1.5873	0.0795574	P17252, Q15121	125	9	13528	24.0498	1	0.293597	76.2538
GOTERM_BP_FAT	GO:0001655~urogenital system development	4	3.1746	0.0802236	P10275, P09619, Q15797, P07949	125	110	13528	3.93542	1	0.295259	76.5502
GOTERM_BP_FAT	GO:0030162~regulation of proteolysis	3	2.38095	0.0849104	P08238, Q9UBN7, P31749	125	53	13528	6.12589	1	0.309668	78.5384
GOTERM_BP_FAT	GO:0001889~liver development	3	2.38095	0.0849104	P24385, Q04206, P35222	125	53	13528	6.12589	1	0.309668	78.5384
GOTERM_BP_FAT	GO:0010564~regulation of cell cycle process	4	3.1746	0.0871202	P06400, Q04759, P38398, P06213	125	114	13528	3.79733	1	0.3161	79.4197
GOTERM_BP_FAT	GO:0010829~negative regulation of glucose transport	2	1.5873	0.0879999	P17252, Q15121	125	10	13528	21.6448	1	0.318337	79.761
GOTERM_BP_FAT	GO:0043502~regulation of muscle adaptation	2	1.5873	0.0879999	P23443, P56524	125	10	13528	21.6448	1	0.318337	79.761
GOTERM_BP_FAT	GO:0001953~negative regulation of cell-matrix adhesion	2	1.5873	0.0879999	P35240, P60484	125	10	13528	21.6448	1	0.318337	79.761
GOTERM_BP_FAT	GO:0046685~response to arsenic	2	1.5873	0.0879999	P38936, P60484	125	10	13528	21.6448	1	0.318337	79.761
GOTERM_BP_FAT	GO:0002076~osteoblast development	2	1.5873	0.0879999	P17535, P84022	125	10	13528	21.6448	1	0.318337	79.761
GOTERM_BP_FAT	GO:0002828~regulation of T-helper 2 type immune response	2	1.5873	0.0879999	P24394, P42226	125	10	13528	21.6448	1	0.318337	79.761
GOTERM_BP_FAT	GO:0001503~ossification	4	3.1746	0.0888826	Q15797, P17535, P84022, P00533	125	115	13528	3.76431	1	0.320571	80.098
GOTERM_BP_FAT	GO:0051494~negative regulation of cytoskeleton organization	3	2.38095	0.0904475	Q9UBN7, P38398, Q8TDA3	125	55	13528	5.90313	1	0.324893	80.6826
GOTERM_BP_FAT	GO:0006338~chromatin remodeling	3	2.38095	0.0932552	P06400, Q9UQL6, P56524	125	56	13528	5.79771	1	0.332968	81.6911
GOTERM_BP_FAT	GO:0051054~positive regulation of DNA metabolic process	3	2.38095	0.0932552	P38398, P06213, P42226	125	56	13528	5.79771	1	0.332968	81.6911
GOTERM_BP_FAT	GO:0051480~cytosolic calcium ion homeostasis	4	3.1746	0.0942593	P06239, O60674, Q14289, Q03135	125	118	13528	3.66861	1	0.335497	82.0396
GOTERM_BP_FAT	GO:0045184~establishment of protein localization	12	9.52381	0.0947617	P04637, Q16543, Q13094, O60674, Q9UBN7, O75886, Q00535, P21333, P49815, Q8TDA3, P31749, P07948	125	769	13528	1.6888	1	0.336496	82.2116
GOTERM_BP_FAT	GO:0014706~striated muscle tissue development	4	3.1746	0.0960808	P05556, Q00535, P60484, Q03135	125	119	13528	3.63778	1	0.339947	82.6558
GOTERM_BP_FAT	GO:0034330~cell junction organization	3	2.38095	0.096088	P35240, Q14289, P84022	125	57	13528	5.696	1	0.339446	82.6582
GOTERM_BP_FAT	GO:0030336~negative regulation of cell migration	3	2.38095	0.096088	P35240, Q9UQL6, P60484	125	57	13528	5.696	1	0.339446	82.6582
GOTERM_BP_FAT	GO:0030041~actin filament polymerization	2	1.5873	0.0963657	P42768, P63000	125	11	13528	19.6771	1	0.339757	82.7504
GOTERM_BP_FAT	GO:0010812~negative regulation of cell-substrate adhesion	2	1.5873	0.0963657	P35240, P60484	125	11	13528	19.6771	1	0.339757	82.7504
GOTERM_BP_FAT	GO:0031293~membrane protein intracellular domain proteolysis	2	1.5873	0.0963657	Q04206, P19838	125	11	13528	19.6771	1	0.339757	82.7504
GOTERM_BP_FAT	GO:0048010~vascular endothelial growth factor receptor signaling pathway	2	1.5873	0.0963657	P35968, P09619	125	11	13528	19.6771	1	0.339757	82.7504
GOTERM_BP_FAT	GO:0051897~positive regulation of protein kinase B signaling cascade	2	1.5873	0.0963657	P06213, P42345	125	11	13528	19.6771	1	0.339757	82.7504
GOTERM_BP_FAT	GO:0043534~blood vessel endothelial cell migration	2	1.5873	0.0963657	Q14289, P11831	125	11	13528	19.6771	1	0.339757	82.7504
GOTERM_BP_FAT	GO:0032434~regulation of proteasomal ubiquitin-dependent protein catabolic process	2	1.5873	0.0963657	P08238, P31749	125	11	13528	19.6771	1	0.339757	82.7504
GOTERM_BP_FAT	GO:0030238~male sex determination	2	1.5873	0.0963657	P10275, P06213	125	11	13528	19.6771	1	0.339757	82.7504
GOTERM_BP_FAT	GO:0045736~negative regulation of cyclin-dependent protein kinase activity	2	1.5873	0.0963657	P38936, P46527	125	11	13528	19.6771	1	0.339757	82.7504
GOTERM_BP_FAT	GO:0045921~positive regulation of exocytosis	2	1.5873	0.0963657	P17252, Q00535	125	11	13528	19.6771	1	0.339757	82.7504
GOTERM_BP_FAT	GO:0031571~G1 DNA damage checkpoint	2	1.5873	0.0963657	P04637, P24385	125	11	13528	19.6771	1	0.339757	82.7504
GOTERM_BP_FAT	GO:0010559~regulation of glycoprotein biosynthetic process	2	1.5873	0.0963657	P06213, P35222	125	11	13528	19.6771	1	0.339757	82.7504
GOTERM_BP_FAT	GO:0014015~positive regulation of gliogenesis	2	1.5873	0.0963657	Q04206, P07948	125	11	13528	19.6771	1	0.339757	82.7504
GOTERM_BP_FAT	GO:0042423~catecholamine biosynthetic process	2	1.5873	0.0963657	P07101, P37840	125	11	13528	19.6771	1	0.339757	82.7504
GOTERM_BP_FAT	GO:0042060~wound healing	5	3.96825	0.0986378	Q04759, P42768, Q15797, P11831, P84022	125	191	13528	2.83309	1	0.346004	83.4873
GOTERM_BP_FAT	GO:0016331~morphogenesis of embryonic epithelium	3	2.38095	0.0989453	P49815, P35222, P07949	125	58	13528	5.59779	1	0.346389	83.5848

## Sheet: molecular function
Category	Term	Count	%	PValue	Genes	List Total	Pop Hits	Pop Total	Fold Enrichment	Bonferroni	Benjamini	FDR
GOTERM_MF_FAT	GO:0004672~protein kinase activity	46	36.5079	1.36495e-29	P24385, P06239, P12931, P07333, P23443, Q14289, P08581, O14920, Q9UM73, P17252, Q02750, P06493, P35568, P50613, Q02156, Q15139, P11274, Q99683, O60674, P09619, Q00535, P42345, P06213, P07949, P07948, Q13131, Q13153, P51813, Q9BUB5, P48729, O96017, P17948, Q13177, P24941, Q05655, Q16566, P04049, Q04759, P35968, Q05397, O00418, Q9BZL6, P45985, O75582, P00533, P31749	120	606	12983	8.21257	5.0503e-27	5.0503e-27	1.88222e-26
GOTERM_MF_FAT	GO:0004674~protein serine/threonine kinase activity	29	23.0159	1.16408e-16	P23443, P17252, O14920, Q02750, P06493, P50613, Q02156, Q15139, P11274, Q99683, Q00535, P42345, Q13131, Q13153, Q9BUB5, O96017, P48729, Q05655, P24941, Q13177, Q16566, P04049, Q04759, O00418, Q9BZL6, P45985, O75582, P00533, P31749	120	430	12983	7.29665	4.10783e-14	2.05391e-14	1.55431e-13
GOTERM_MF_FAT	GO:0019899~enzyme binding	31	24.6032	2.51151e-16	P24385, P06239, Q9UBN7, Q14289, Q02750, Q15797, P84022, Q8TDA3, P35568, P35222, Q03135, Q02156, P56945, O60674, P38398, P56524, P29966, P06213, P07948, P06400, Q13153, Q92934, P21333, Q05655, P63000, P04637, Q15796, Q04206, P00533, P31749, P40763	120	523	12983	6.41289	8.21565e-14	2.74225e-14	3.10862e-13
GOTERM_MF_FAT	GO:0005524~ATP binding	48	38.0952	1.9927e-15	P06239, P12931, P07333, P23443, Q14289, P08581, O14920, Q9UM73, P17252, Q02750, P06493, P50613, Q02156, Q15139, P11274, Q99683, O60674, P09619, Q00535, P42345, P06213, P05023, P07949, P07948, Q13131, Q13153, P51813, Q9BUB5, P48729, O96017, P17844, P17948, Q13177, P24941, Q05655, Q16566, P04637, P04049, Q04759, P35968, P08238, Q05397, O00418, Q9BZL6, P45985, O75582, P00533, P31749	120	1477	12983	3.51605	7.39409e-13	1.84852e-13	2.75335e-12
GOTERM_MF_FAT	GO:0032559~adenyl ribonucleotide binding	48	38.0952	3.4479e-15	P06239, P12931, P07333, P23443, Q14289, P08581, O14920, Q9UM73, P17252, Q02750, P06493, P50613, Q02156, Q15139, P11274, Q99683, O60674, P09619, Q00535, P42345, P06213, P05023, P07949, P07948, Q13131, Q13153, P51813, Q9BUB5, P48729, O96017, P17844, P17948, Q13177, P24941, Q05655, Q16566, P04637, P04049, Q04759, P35968, P08238, Q05397, O00418, Q9BZL6, P45985, O75582, P00533, P31749	120	1497	12983	3.46907	1.27343e-12	2.54685e-13	4.74065e-12
GOTERM_MF_FAT	GO:0004713~protein tyrosine kinase activity	19	15.0794	1.00236e-14	P06239, P07333, P12931, P51813, Q14289, Q9UM73, P08581, Q02750, P17948, P35568, P35968, O60674, Q05397, P09619, P45985, P06213, P00533, P07949, P07948	120	166	12983	12.3834	3.69704e-12	6.16174e-13	1.37779e-11
GOTERM_MF_FAT	GO:0030554~adenyl nucleotide binding	48	38.0952	2.52439e-14	P06239, P12931, P07333, P23443, Q14289, P08581, O14920, Q9UM73, P17252, Q02750, P06493, P50613, Q02156, Q15139, P11274, Q99683, O60674, P09619, Q00535, P42345, P06213, P05023, P07949, P07948, Q13131, Q13153, P51813, Q9BUB5, P48729, O96017, P17844, P17948, Q13177, P24941, Q05655, Q16566, P04637, P04049, Q04759, P35968, P08238, Q05397, O00418, Q9BZL6, P45985, O75582, P00533, P31749	120	1577	12983	3.29309	9.32476e-12	1.33216e-12	3.475e-11
GOTERM_MF_FAT	GO:0001883~purine nucleoside binding	48	38.0952	4.46485e-14	P06239, P12931, P07333, P23443, Q14289, P08581, O14920, Q9UM73, P17252, Q02750, P06493, P50613, Q02156, Q15139, P11274, Q99683, O60674, P09619, Q00535, P42345, P06213, P05023, P07949, P07948, Q13131, Q13153, P51813, Q9BUB5, P48729, O96017, P17844, P17948, Q13177, P24941, Q05655, Q16566, P04637, P04049, Q04759, P35968, P08238, Q05397, O00418, Q9BZL6, P45985, O75582, P00533, P31749	120	1601	12983	3.24372	1.65135e-11	2.06413e-12	6.15397e-11
GOTERM_MF_FAT	GO:0001882~nucleoside binding	48	38.0952	5.78257e-14	P06239, P12931, P07333, P23443, Q14289, P08581, O14920, Q9UM73, P17252, Q02750, P06493, P50613, Q02156, Q15139, P11274, Q99683, O60674, P09619, Q00535, P42345, P06213, P05023, P07949, P07948, Q13131, Q13153, P51813, Q9BUB5, P48729, O96017, P17844, P17948, Q13177, P24941, Q05655, Q16566, P04637, P04049, Q04759, P35968, P08238, Q05397, O00418, Q9BZL6, P45985, O75582, P00533, P31749	120	1612	12983	3.22159	2.14018e-11	2.37799e-12	7.97584e-11
GOTERM_MF_FAT	GO:0032553~ribonucleotide binding	50	39.6825	3.92164e-13	P12931, Q14289, Q9UM73, Q02156, Q15139, P11274, Q99683, Q00535, P06213, P05023, Q13153, Q9BUB5, P17948, P17844, P63000, P04637, P35968, P08238, O00418, Q9BZL6, P45985, P06239, P07333, P23443, P08581, P17252, O14920, Q02750, P06493, P50613, Q05193, O60674, P09619, P42345, P07949, P07948, Q13131, P51813, O96017, P48729, Q05655, Q13177, P24941, Q16566, P04049, Q04759, Q05397, O75582, P00533, P31749	120	1836	12983	2.9464	1.45088e-10	1.45088e-11	5.40734e-10
GOTERM_MF_FAT	GO:0032555~purine ribonucleotide binding	50	39.6825	3.92164e-13	P12931, Q14289, Q9UM73, Q02156, Q15139, P11274, Q99683, Q00535, P06213, P05023, Q13153, Q9BUB5, P17948, P17844, P63000, P04637, P35968, P08238, O00418, Q9BZL6, P45985, P06239, P07333, P23443, P08581, P17252, O14920, Q02750, P06493, P50613, Q05193, O60674, P09619, P42345, P07949, P07948, Q13131, P51813, O96017, P48729, Q05655, Q13177, P24941, Q16566, P04049, Q04759, Q05397, O75582, P00533, P31749	120	1836	12983	2.9464	1.45088e-10	1.45088e-11	5.40734e-10
GOTERM_MF_FAT	GO:0019900~kinase binding	18	14.2857	5.2544e-13	P06400, P24385, P06239, Q92934, Q14289, P21333, Q15797, Q02750, P84022, P35568, P35222, Q03135, P56945, O60674, P29966, Q04206, P06213, P40763	120	179	12983	10.8796	1.94423e-10	1.76749e-11	7.24609e-10
GOTERM_MF_FAT	GO:0017076~purine nucleotide binding	50	39.6825	2.07455e-12	P12931, Q14289, Q9UM73, Q02156, Q15139, P11274, Q99683, Q00535, P06213, P05023, Q13153, Q9BUB5, P17948, P17844, P63000, P04637, P35968, P08238, O00418, Q9BZL6, P45985, P06239, P07333, P23443, P08581, P17252, O14920, Q02750, P06493, P50613, Q05193, O60674, P09619, P42345, P07949, P07948, Q13131, P51813, O96017, P48729, Q05655, Q13177, P24941, Q16566, P04049, Q04759, Q05397, O75582, P00533, P31749	120	1918	12983	2.82043	7.67588e-10	6.39657e-11	2.86077e-09
GOTERM_MF_FAT	GO:0000166~nucleotide binding	50	39.6825	6.60942e-10	P12931, Q14289, Q9UM73, Q02156, Q15139, P11274, Q99683, Q00535, P06213, P05023, Q13153, Q9BUB5, P17948, P17844, P63000, P04637, P35968, P08238, O00418, Q9BZL6, P45985, P06239, P07333, P23443, P08581, P17252, O14920, Q02750, P06493, P50613, Q05193, O60674, P09619, P42345, P07949, P07948, Q13131, P51813, O96017, P48729, Q05655, Q13177, P24941, Q16566, P04049, Q04759, Q05397, O75582, P00533, P31749	120	2245	12983	2.40961	2.44549e-07	1.88114e-08	9.11422e-07
GOTERM_MF_FAT	GO:0019901~protein kinase binding	14	11.1111	8.22235e-10	P24385, P06239, Q92934, Q14289, P21333, Q15797, Q02750, P84022, P35568, P56945, P29966, Q04206, P06213, P40763	120	147	12983	10.304	3.04227e-07	2.17305e-08	1.13384e-06
GOTERM_MF_FAT	GO:0004714~transmembrane receptor protein tyrosine kinase activity	10	7.93651	9.20971e-09	P35968, P07333, P09619, P08581, Q9UM73, P17948, P06213, P00533, P35568, P07949	120	67	12983	16.148	3.40759e-06	2.27173e-07	1.26999e-05
GOTERM_MF_FAT	GO:0008289~lipid binding	20	15.873	2.47659e-08	P06401, P37840, P17252, Q05655, P11171, Q8TDA3, Q03135, Q02156, P10275, P04049, Q9H0H5, Q13393, P03372, Q04759, Q15139, P21579, Q9BZL6, P60484, P31749, P07948	120	450	12983	4.80852	9.16335e-06	5.72712e-07	3.41516e-05
GOTERM_MF_FAT	GO:0010843~promoter binding	9	7.14286	4.46372e-08	P04637, P03372, Q15796, Q9UQL6, P56524, P11831, P19838, P84022, P35222	120	57	12983	17.0829	1.65156e-05	9.71514e-07	6.15534e-05
GOTERM_MF_FAT	GO:0042802~identical protein binding	23	18.254	6.91122e-08	P07333, P05556, P42768, P37840, O14920, P49815, P21333, Q15797, P17948, P24941, P19838, Q13177, P84022, Q03135, Q99683, P38398, P21579, Q04206, P11831, Q9UER7, P00533, P04792, P31749	120	640	12983	3.88814	2.55712e-05	1.42064e-06	9.53039e-05
GOTERM_MF_FAT	GO:0004697~protein kinase C activity	6	4.7619	1.6592e-07	Q04759, Q15139, P17252, Q9BZL6, Q05655, Q02156	120	15	12983	43.2767	6.13885e-05	3.23107e-06	0.000228799
GOTERM_MF_FAT	GO:0019992~diacylglycerol binding	9	7.14286	1.83626e-07	P04049, Q9H0H5, Q04759, Q15139, P17252, Q9BZL6, Q05655, Q8TDA3, Q02156	120	68	12983	14.3195	6.79393e-05	3.39708e-06	0.000253215
GOTERM_MF_FAT	GO:0043565~sequence-specific DNA binding	21	16.6667	5.80906e-07	P06401, P42224, P19838, P84022, Q12778, P35222, P42226, O75030, P16220, P04637, P10275, Q15796, P03372, Q9UQL6, P56524, Q04206, P17535, P01106, P11831, P53539, P40763	120	607	12983	3.74304	0.000214912	1.0235e-05	0.000801051
GOTERM_MF_FAT	GO:0008134~transcription factor binding	19	15.0794	9.30643e-07	P06400, Q01094, P21333, P17844, P84022, P50613, P35222, P16220, P04637, Q15796, Q9UQL6, P38398, P56524, Q04206, P11831, Q9Y2W7, Q9UER7, P53539, P40763	120	513	12983	4.0071	0.000344279	1.56516e-05	0.00128332
GOTERM_MF_FAT	GO:0004715~non-membrane spanning protein tyrosine kinase activity	7	5.55556	1.80756e-06	P06239, P12931, O60674, Q05397, P51813, Q14289, P07948	120	41	12983	18.4717	0.000668575	2.90778e-05	0.00249255
GOTERM_MF_FAT	GO:0042169~SH2 domain binding	6	4.7619	2.19845e-06	P06239, P12931, O60674, Q05397, P06213, P35568	120	24	12983	27.0479	0.000813095	3.38922e-05	0.00303156
GOTERM_MF_FAT	GO:0030528~transcription regulator activity	33	26.1905	3.71075e-06	P42224, Q9UBN7, O14920, Q15797, P84022, Q12778, P50613, P35222, P42226, P42229, O75030, P10275, P38398, P56524, P01106, P17535, P11831, P06400, Q01094, P06401, P17844, P19838, Q16566, P16220, P04637, Q15796, P03372, Q9UQL6, Q04206, Q9Y2W7, Q9UER7, P53539, P40763	120	1512	12983	2.36133	0.00137204	5.49177e-05	0.0051169
GOTERM_MF_FAT	GO:0030235~nitric-oxide synthase regulator activity	4	3.1746	7.40883e-06	P03372, P08238, P00533, P31749	120	5	12983	86.5533	0.00273752	0.000105428	0.0102161
GOTERM_MF_FAT	GO:0016566~specific transcriptional repressor activity	6	4.7619	1.78595e-05	Q9UBN7, Q9UQL6, P56524, P19838, Q9Y2W7, P84022	120	36	12983	18.0319	0.00658629	0.000244714	0.024625
GOTERM_MF_FAT	GO:0016563~transcription activator activity	15	11.9048	2.26991e-05	P06400, Q01094, O14920, Q15797, Q12778, P84022, P35222, Q16566, P50613, O75030, P10275, Q15796, P38398, P56524, P40763	120	410	12983	3.95823	0.0083636	0.000299911	0.031297
GOTERM_MF_FAT	GO:0046983~protein dimerization activity	17	13.4921	3.4155e-05	P07333, P05556, O14920, P21333, P49815, P19838, P84022, P16220, P04637, P10275, Q99683, P17535, P11831, Q9UER7, P00533, P53539, P40763	120	542	12983	3.39347	0.012558	0.000435683	0.0470885
GOTERM_MF_FAT	GO:0003700~transcription factor activity	23	18.254	6.66722e-05	P06400, Q01094, P06401, P42224, Q15797, P19838, P84022, Q12778, P35222, P42226, P42229, O75030, P16220, P04637, P10275, Q15796, P03372, Q04206, P01106, P17535, P11831, P53539, P40763	120	975	12983	2.55221	0.0243677	0.00082198	0.0919
GOTERM_MF_FAT	GO:0032403~protein complex binding	10	7.93651	7.84333e-05	P24385, P05556, Q9UBN7, Q14289, Q04206, P38936, P06213, Q99704, P35568, P07948	120	196	12983	5.51998	0.0286044	0.000935738	0.108103
GOTERM_MF_FAT	GO:0050681~androgen receptor binding	5	3.96825	8.58257e-05	P06400, P38398, Q9UER7, P50613, P35222	120	26	12983	20.8061	0.0312579	0.00099191	0.118286
GOTERM_MF_FAT	GO:0043548~phosphoinositide 3-kinase binding	4	3.1746	8.59707e-05	P06239, O60674, P06213, P35568	120	10	12983	43.2767	0.0313099	0.00096349	0.118486
GOTERM_MF_FAT	GO:0005072~transforming growth factor beta receptor, cytoplasmic mediator activity	4	3.1746	0.00011742	Q15796, Q15797, P84022, P46527	120	11	12983	39.3424	0.0425174	0.00127706	0.161797
GOTERM_MF_FAT	GO:0003690~double-stranded DNA binding	7	5.55556	0.000261808	P04637, Q15796, P01106, P84022, P00533, P35222, P16220	120	97	12983	7.80765	0.0923367	0.00276422	0.360423
GOTERM_MF_FAT	GO:0015631~tubulin binding	7	5.55556	0.000308871	Q9H0H5, Q9UBN7, P37840, P38398, P16949, Q8TDA3, P07949	120	100	12983	7.57342	0.10801	0.00316996	0.425085
GOTERM_MF_FAT	GO:0035258~steroid hormone receptor binding	5	3.96825	0.000389309	P06400, P38398, Q9UER7, P50613, P35222	120	38	12983	14.2357	0.134175	0.00388628	0.535512
GOTERM_MF_FAT	GO:0030618~transforming growth factor beta receptor, pathway-specific cytoplasmic mediator activity	3	2.38095	0.000818211	Q15796, Q15797, P84022	120	5	12983	64.915	0.261299	0.00793838	1.12241
GOTERM_MF_FAT	GO:0051427~hormone receptor binding	6	4.7619	0.00127088	P06400, O60674, P38398, Q9UER7, P50613, P35222	120	88	12983	7.3767	0.375326	0.0119923	1.73834
GOTERM_MF_FAT	GO:0008022~protein C-terminus binding	7	5.55556	0.0018744	Q9H0H5, P06239, P12931, Q9Y2W7, Q05655, P50613, P35222	120	141	12983	5.37122	0.500515	0.0172047	2.55399
GOTERM_MF_FAT	GO:0043566~structure-specific DNA binding	7	5.55556	0.00215895	P04637, Q15796, P01106, P84022, P00533, P35222, P16220	120	145	12983	5.22305	0.550525	0.0193153	2.93638
GOTERM_MF_FAT	GO:0005021~vascular endothelial growth factor receptor activity	3	2.38095	0.00225006	P35968, P09619, P17948	120	8	12983	40.5719	0.565456	0.0196486	3.05851
GOTERM_MF_FAT	GO:0070410~co-SMAD binding	3	2.38095	0.00225006	Q15796, Q15797, P84022	120	8	12983	40.5719	0.565456	0.0196486	3.05851
GOTERM_MF_FAT	GO:0043028~caspase regulator activity	4	3.1746	0.00230566	P29466, Q99683, P37840, P98170	120	29	12983	14.923	0.574326	0.0196664	3.13299
GOTERM_MF_FAT	GO:0004693~cyclin-dependent protein kinase activity	4	3.1746	0.00254486	Q00535, P06493, P24941, P50613	120	30	12983	14.4256	0.610463	0.0211993	3.45275
GOTERM_MF_FAT	GO:0019838~growth factor binding	6	4.7619	0.00276981	P24394, P35968, P09619, P17948, P01589, P06213	120	105	12983	6.18238	0.641652	0.0225475	3.75257
GOTERM_MF_FAT	GO:0070491~transcription repressor binding	3	2.38095	0.00287562	Q9UQL6, P56524, Q04206	120	9	12983	36.0639	0.655448	0.0228971	3.8933
GOTERM_MF_FAT	GO:0031625~ubiquitin protein ligase binding	4	3.1746	0.0043005	P06400, Q15796, P84022, P07948	120	36	12983	12.0213	0.797013	0.0333589	5.76991
GOTERM_MF_FAT	GO:0043560~insulin receptor substrate binding	3	2.38095	0.00434094	O60674, P06213, Q05655	120	11	12983	29.5068	0.800041	0.0329782	5.82268
GOTERM_MF_FAT	GO:0005161~platelet-derived growth factor receptor binding	3	2.38095	0.00434094	P09619, P60484, P07948	120	11	12983	29.5068	0.800041	0.0329782	5.82268
GOTERM_MF_FAT	GO:0043014~alpha-tubulin binding	3	2.38095	0.00434094	Q9H0H5, Q9UBN7, P37840	120	11	12983	29.5068	0.800041	0.0329782	5.82268
GOTERM_MF_FAT	GO:0047485~protein N-terminus binding	5	3.96825	0.00471293	P04637, P06401, P03372, Q04206, Q9UER7	120	74	12983	7.31025	0.825862	0.0350428	6.30671
GOTERM_MF_FAT	GO:0031072~heat shock protein binding	5	3.96825	0.00471293	Q16543, Q9UBN7, P37840, P06493, Q9UER7	120	74	12983	7.31025	0.825862	0.0350428	6.30671
GOTERM_MF_FAT	GO:0019903~protein phosphatase binding	4	3.1746	0.00539606	P56945, P06213, P00533, P35222	120	39	12983	11.0966	0.864928	0.039248	7.18963
GOTERM_MF_FAT	GO:0035257~nuclear hormone receptor binding	5	3.96825	0.00542802	P06400, P38398, Q9UER7, P50613, P35222	120	77	12983	7.02543	0.866525	0.0387176	7.23074
GOTERM_MF_FAT	GO:0008092~cytoskeletal protein binding	12	9.52381	0.00652743	Q9H0H5, P35240, Q9UBN7, P37840, P38398, P16949, P29966, P21333, P11171, Q8TDA3, P00533, P07949	120	504	12983	2.57599	0.911351	0.0455284	8.6349
GOTERM_MF_FAT	GO:0019902~phosphatase binding	4	3.1746	0.00756517	P56945, P06213, P00533, P35222	120	44	12983	9.83561	0.93978	0.0516335	9.94218
GOTERM_MF_FAT	GO:0004407~histone deacetylase activity	3	2.38095	0.0080913	Q9UBN7, Q9UQL6, P56524	120	15	12983	21.6383	0.950509	0.0541449	10.5983
GOTERM_MF_FAT	GO:0033558~protein deacetylase activity	3	2.38095	0.0080913	Q9UBN7, Q9UQL6, P56524	120	15	12983	21.6383	0.950509	0.0541449	10.5983
GOTERM_MF_FAT	GO:0046332~SMAD binding	4	3.1746	0.00855713	Q15796, Q15797, P84022, P35222	120	46	12983	9.40797	0.958404	0.0561744	11.1756
GOTERM_MF_FAT	GO:0016564~transcription repressor activity	9	7.14286	0.00856701	P06400, Q01094, Q9UBN7, Q9UQL6, P56524, P19838, Q9Y2W7, Q9UER7, P84022	120	316	12983	3.08141	0.958558	0.0552617	11.1878
GOTERM_MF_FAT	GO:0016538~cyclin-dependent protein kinase regulator activity	3	2.38095	0.0103558	P24385, P38936, P46527	120	17	12983	19.0926	0.978755	0.0653398	13.3721
GOTERM_MF_FAT	GO:0019904~protein domain specific binding	9	7.14286	0.0111389	P56945, P06239, P12931, O60674, P08238, Q05397, P06213, P60484, P35568	120	331	12983	2.94177	0.984149	0.0689641	14.3126
GOTERM_MF_FAT	GO:0019213~deacetylase activity	3	2.38095	0.011581	Q9UBN7, Q9UQL6, P56524	120	18	12983	18.0319	0.986566	0.070446	14.8394
GOTERM_MF_FAT	GO:0005080~protein kinase C binding	3	2.38095	0.0170737	P29966, P21333, P35568	120	22	12983	14.7534	0.998291	0.100752	21.1383
GOTERM_MF_FAT	GO:0004699~calcium-independent protein kinase C activity	2	1.5873	0.0182484	Q05655, Q02156	120	2	12983	108.192	0.998902	0.105696	22.428
GOTERM_MF_FAT	GO:0043423~3-phosphoinositide-dependent protein kinase binding	2	1.5873	0.0182484	Q14289, P06213	120	2	12983	108.192	0.998902	0.105696	22.428
GOTERM_MF_FAT	GO:0003712~transcription cofactor activity	9	7.14286	0.0184797	P06400, Q01094, P38398, Q9UQL6, P17844, Q9Y2W7, P50613, P35222, P16220	120	363	12983	2.68244	0.998994	0.105342	22.6797
GOTERM_MF_FAT	GO:0016504~peptidase activator activity	3	2.38095	0.018589	P29466, Q99683, Q03135	120	23	12983	14.112	0.999034	0.104346	22.7983
GOTERM_MF_FAT	GO:0005496~steroid binding	4	3.1746	0.020862	P10275, P06401, P03372, Q03135	120	64	12983	6.76198	0.999591	0.114749	25.2278
GOTERM_MF_FAT	GO:0003702~RNA polymerase II transcription factor activity	7	5.55556	0.0247752	Q04206, Q15797, P17535, P11831, P84022, O75030, P16220	120	244	12983	3.10386	0.999907	0.133076	29.245
GOTERM_MF_FAT	GO:0051219~phosphoprotein binding	3	2.38095	0.0251849	P06400, P42345, P07948	120	27	12983	12.0213	0.99992	0.133243	29.6537
GOTERM_MF_FAT	GO:0042803~protein homodimerization activity	8	6.34921	0.0339614	P07333, Q99683, P21333, P49815, P11831, P19838, Q9UER7, P84022	120	334	12983	2.59142	0.999997	0.173708	37.9019
GOTERM_MF_FAT	GO:0008047~enzyme activator activity	8	6.34921	0.0344319	P29466, Q9H0H5, P11274, Q99683, P49815, Q05655, P55211, Q03135	120	335	12983	2.58368	0.999998	0.17358	38.3177
GOTERM_MF_FAT	GO:0030544~Hsp70 protein binding	2	1.5873	0.0361664	P37840, P06493	120	4	12983	54.0958	0.999999	0.179244	39.8283
GOTERM_MF_FAT	GO:0005516~calmodulin binding	5	3.96825	0.0397655	P21579, O00418, Q05586, P29966, Q16566	120	140	12983	3.86399	1	0.193041	42.8538
GOTERM_MF_FAT	GO:0048156~tau protein binding	2	1.5873	0.0450035	Q9UBN7, P37840	120	5	12983	43.2767	1	0.213346	47.0056
GOTERM_MF_FAT	GO:0001948~glycoprotein binding	3	2.38095	0.045049	P06239, P21333, P06127	120	37	12983	8.7723	1	0.210913	47.0404
GOTERM_MF_FAT	GO:0017048~Rho GTPase binding	3	2.38095	0.0472731	Q13153, P21333, Q8TDA3	120	38	12983	8.54145	1	0.217649	48.7162
GOTERM_MF_FAT	GO:0003705~RNA polymerase II transcription factor activity, enhancer binding	3	2.38095	0.0495368	Q04206, O75030, P16220	120	39	12983	8.32244	1	0.224331	50.3712
GOTERM_MF_FAT	GO:0017016~Ras GTPase binding	4	3.1746	0.0510161	Q13153, P21333, Q02750, Q8TDA3	120	91	12983	4.75568	1	0.227657	51.4258
GOTERM_MF_FAT	GO:0000287~magnesium ion binding	9	7.14286	0.0559246	Q13131, Q04759, Q99683, P37840, Q05586, O96017, O75582, P60484, P05023	120	452	12983	2.15426	1	0.244348	54.7781
GOTERM_MF_FAT	GO:0003704~specific RNA polymerase II transcription factor activity	3	2.38095	0.0589682	P11831, P84022, P16220	120	43	12983	7.54826	1	0.25327	56.7476
GOTERM_MF_FAT	GO:0004722~protein serine/threonine phosphatase activity	3	2.38095	0.063898	P06239, P60484, P62136	120	45	12983	7.21278	1	0.268913	59.7696
GOTERM_MF_FAT	GO:0035091~phosphoinositide binding	4	3.1746	0.0640679	Q13393, P21579, P11171, P31749	120	100	12983	4.32767	1	0.266632	59.8702
GOTERM_MF_FAT	GO:0031267~small GTPase binding	4	3.1746	0.0656049	Q13153, P21333, Q02750, Q8TDA3	120	101	12983	4.28482	1	0.269359	60.7695
GOTERM_MF_FAT	GO:0033613~transcription activator binding	2	1.5873	0.0710355	P56524, Q04206	120	8	12983	27.0479	1	0.285795	63.7993
GOTERM_MF_FAT	GO:0008198~ferrous iron binding	2	1.5873	0.0710355	P07101, P37840	120	8	12983	27.0479	1	0.285795	63.7993
GOTERM_MF_FAT	GO:0035254~glutamate receptor binding	2	1.5873	0.0710355	Q05586, P19174	120	8	12983	27.0479	1	0.285795	63.7993
GOTERM_MF_FAT	GO:0042562~hormone binding	3	2.38095	0.0741526	P10275, P03372, P06213	120	49	12983	6.62398	1	0.293651	65.4389
GOTERM_MF_FAT	GO:0003707~steroid hormone receptor activity	3	2.38095	0.0741526	P10275, P06401, P03372	120	49	12983	6.62398	1	0.293651	65.4389
GOTERM_MF_FAT	GO:0051020~GTPase binding	4	3.1746	0.0784999	Q13153, P21333, Q02750, Q8TDA3	120	109	12983	3.97034	1	0.305413	67.6108
GOTERM_MF_FAT	GO:0051015~actin filament binding	3	2.38095	0.0848921	P29966, P21333, P00533	120	53	12983	6.12406	1	0.323458	70.5752
GOTERM_MF_FAT	GO:0004861~cyclin-dependent protein kinase inhibitor activity	2	1.5873	0.087998	P38936, P46527	120	10	12983	21.6383	1	0.330325	71.9229
GOTERM_MF_FAT	GO:0051879~Hsp90 protein binding	2	1.5873	0.087998	Q16543, Q9UBN7	120	10	12983	21.6383	1	0.330325	71.9229
GOTERM_MF_FAT	GO:0070412~R-SMAD binding	2	1.5873	0.087998	Q15796, P84022	120	10	12983	21.6383	1	0.330325	71.9229
GOTERM_MF_FAT	GO:0043027~caspase inhibitor activity	2	1.5873	0.0963637	P37840, P98170	120	11	12983	19.6712	1	0.353348	75.2734
GOTERM_MF_FAT	GO:0004879~ligand-dependent nuclear receptor activity	3	2.38095	0.0989256	P10275, P06401, P03372	120	58	12983	5.59612	1	0.3579	76.2228
GOTERM_MF_FAT	GO:0016811~hydrolase activity, acting on carbon-nitrogen (but not peptide) bonds, in linear amides	3	2.38095	0.0989256	Q9UBN7, Q9UQL6, P56524	120	58	12983	5.59612	1	0.3579	76.2228

## Sheet: cellular component
Category	Term	Count	%	PValue	Genes	List Total	Pop Hits	Pop Total	Fold Enrichment	Bonferroni	Benjamini	FDR
GOTERM_CC_FAT	GO:0005829~cytosol	55	43.6508	7.39844e-24	P24385, P12931, P37840, P49815, Q15797, P84022, Q12778, Q03135, P62136, P07101, Q15139, Q00535, P38936, P06213, P55211, Q16543, Q13153, Q92934, P21333, P63000, P04637, O00418, Q04206, P98170, P60484, Q9Y2W7, P46527, P06239, P23443, P17252, O14920, Q02750, P06493, Q8TDA3, P35222, Q13094, P56945, O60674, O75886, P42345, P07948, P51813, Q13541, P19174, P48729, Q05655, Q13177, P24941, P19838, Q16566,…	115	1330	12782	4.59634	1.96799e-21	1.96799e-21	9.70504e-21
GOTERM_CC_FAT	GO:0005654~nucleoplasm	27	21.4286	4.39091e-08	P24385, Q9UBN7, Q15797, P06493, Q12778, P84022, P50613, P35222, P62136, P38398, P56524, P01106, P38936, P06400, Q01094, O96017, P24941, P19838, Q16566, P16220, P04637, Q15796, Q9UQL6, Q04206, Q9UER7, O75582, P31749	115	882	12782	3.40248	1.16797e-05	5.83989e-06	5.75985e-05
GOTERM_CC_FAT	GO:0045121~membrane raft	12	9.52381	5.61488e-08	P06239, P12931, O60674, Q9UBN7, Q14289, P17252, P49815, P06213, P35568, O43561, Q03135, P07948	115	143	12782	9.32709	1.49355e-05	4.97852e-06	7.36542e-05
GOTERM_CC_FAT	GO:0031981~nuclear lumen	35	27.7778	6.80269e-08	P24385, P42224, Q9UBN7, Q15797, P06493, P84022, Q12778, P50613, P35222, P42226, P62136, O60674, P38398, P56524, P01106, P38936, P11831, O00221, P06400, Q01094, O96017, P17844, P24941, P19838, Q16566, P16220, P04637, Q15796, P35240, Q9UQL6, Q04206, O75582, Q9UER7, P31749, P40763	115	1450	12782	2.68288	1.8095e-05	4.52378e-06	8.92354e-05
GOTERM_CC_FAT	GO:0042995~cell projection	23	18.254	1.80975e-07	P42224, P05556, P37840, Q14289, P08581, Q05586, P49815, Q02750, P35222, P62136, P63000, P10275, P35240, Q13393, P56945, P03372, P07101, Q05397, P21579, O60716, Q00535, P42345, P31749	115	697	12782	3.66772	4.81382e-05	9.62782e-06	0.000237397
GOTERM_CC_FAT	GO:0044459~plasma membrane part	43	34.127	4.05405e-07	P06239, P12931, P07333, P23443, Q9UBN7, Q14289, P08581, Q9UM73, Q05586, P15391, P49815, Q8TDA3, P35568, P35222, Q03135, P07101, P56945, Q15139, O60674, P09619, O75886, P42345, P06213, P05023, P07948, P24394, P05556, Q13153, P22001, P17948, O43561, P63000, Q04759, P03372, Q13393, P35240, P35968, P21579, Q05397, P52799, P01589, P06127, P00533	115	2203	12782	2.16948	0.000107832	1.79728e-05	0.000531797
GOTERM_CC_FAT	GO:0031252~cell leading edge	11	8.73016	4.06476e-07	P35240, Q13393, P56945, P05556, Q9UBN7, Q05397, O60716, Q00535, P35222, P31749, P63000	115	138	12782	8.85961	0.000108117	1.5446e-05	0.0005332
GOTERM_CC_FAT	GO:0005886~plasma membrane	59	46.8254	1.32368e-06	P12931, P37840, Q14289, Q9UM73, P49815, P15391, P11171, P84022, P35568, Q03135, Q02156, P07101, Q15139, O60716, P06213, P05023, P24394, P05556, P22001, Q13153, P21333, P17948, O43561, P63000, Q13393, P35968, P21579, P01589, P06127, Q9Y2W7, P04792, P06239, P07333, P23443, Q9UBN7, P17252, P08581, Q05586, Q02750, Q8TDA3, P35222, P56945, O60674, P09619, O75886, P42345, P07948, P05787, P19174, Q05655,…	115	3777	12782	1.73622	0.000352036	4.40113e-05	0.00173634
GOTERM_CC_FAT	GO:0005856~cytoskeleton	31	24.6032	2.58507e-06	P06239, P37840, Q9UBN7, Q14289, Q05586, P49815, Q02750, P06493, P11171, Q15121, Q8TDA3, P35222, Q05193, O60674, P38398, P29966, Q00535, P01106, P07948, P06400, P42768, P51813, P05787, P21333, Q13177, Q9H0H5, P35240, P16949, Q05397, P04792, P31749	115	1381	12782	2.49499	0.000687394	7.64005e-05	0.00339096
GOTERM_CC_FAT	GO:0030027~lamellipodium	8	6.34921	2.81249e-06	P35240, Q13393, Q05397, O60716, Q00535, P35222, P31749, P63000	115	70	12782	12.7026	0.000747845	7.48097e-05	0.00368928
GOTERM_CC_FAT	GO:0005901~caveola	7	5.55556	6.42709e-06	P12931, O60674, Q9UBN7, P49815, P06213, P35568, Q03135	115	52	12782	14.9622	0.00170815	0.000155407	0.00843052
GOTERM_CC_FAT	GO:0031974~membrane-enclosed lumen	36	28.5714	7.52995e-06	P24385, P42224, Q9UBN7, Q15797, P06493, P84022, Q12778, P50613, P35222, P42226, P62136, O60674, P38398, P56524, P01106, P38936, P11831, O00221, P07948, P06400, Q01094, O96017, P17844, P24941, P19838, Q16566, P16220, P04637, Q15796, P35240, Q9UQL6, Q04206, O75582, Q9UER7, P31749, P40763	115	1856	12782	2.15588	0.00200097	0.000166901	0.0098771
GOTERM_CC_FAT	GO:0000267~cell fraction	26	20.6349	7.70364e-06	P37840, P23443, P17252, O14920, P08581, Q05586, P49815, Q02750, P35568, P35222, Q03135, P56945, O60674, O60716, P42345, P06213, P05023, P55211, P07948, P05556, P63000, P04637, Q13393, Q04759, P04792, P31749	115	1083	12782	2.66837	0.00204708	0.000157616	0.0101049
GOTERM_CC_FAT	GO:0070013~intracellular organelle lumen	35	27.7778	8.01356e-06	P24385, P42224, Q9UBN7, Q15797, P06493, P84022, Q12778, P50613, P35222, P42226, P62136, O60674, P38398, P56524, P01106, P38936, P11831, O00221, P06400, Q01094, O96017, P17844, P24941, P19838, Q16566, P16220, P04637, Q15796, P35240, Q9UQL6, Q04206, O75582, Q9UER7, P31749, P40763	115	1779	12782	2.18672	0.00212935	0.000152247	0.0105114
GOTERM_CC_FAT	GO:0044451~nucleoplasm part	18	14.2857	8.02111e-06	P06400, Q01094, Q9UBN7, Q15797, O96017, P24941, P84022, P50613, P35222, P62136, P16220, P04637, Q15796, Q9UQL6, P56524, Q04206, P01106, Q9UER7	115	555	12782	3.60479	0.00213135	0.000142232	0.0105213
GOTERM_CC_FAT	GO:0048471~perinuclear region of cytoplasm	13	10.3175	9.70819e-06	P35240, Q13393, P23443, Q9UBN7, Q14289, O75553, P49815, Q02750, Q13177, Q99704, O00221, Q03135, P07948	115	288	12782	5.01709	0.00257906	0.000161386	0.0127341
GOTERM_CC_FAT	GO:0043005~neuron projection	14	11.1111	1.08936e-05	P10275, P07101, P03372, P42224, P37840, P21579, Q14289, Q05586, Q00535, P49815, Q02750, P42345, P35222, P62136	115	342	12782	4.54991	0.00289353	0.00017044	0.014289
GOTERM_CC_FAT	GO:0043232~intracellular non-membrane-bounded organelle	44	34.9206	1.28095e-05	P42224, P06239, P23443, Q9UBN7, P37840, Q14289, Q05586, P49815, Q02750, Q15121, P11171, P06493, Q8TDA3, P35222, P42226, Q05193, O60674, P38398, P29966, Q00535, P01106, P17535, P11831, O00221, P07948, P06400, P42768, P51813, P05787, P21333, P17844, P24941, Q13177, Q16566, P16220, P04637, Q9H0H5, P35240, Q05397, P16949, Q9UER7, P04792, P40763, P31749	115	2596	12782	1.88386	0.00340155	0.000189279	0.0168018
GOTERM_CC_FAT	GO:0043228~non-membrane-bounded organelle	44	34.9206	1.28095e-05	P42224, P06239, P23443, Q9UBN7, P37840, Q14289, Q05586, P49815, Q02750, Q15121, P11171, P06493, Q8TDA3, P35222, P42226, Q05193, O60674, P38398, P29966, Q00535, P01106, P17535, P11831, O00221, P07948, P06400, P42768, P51813, P05787, P21333, P17844, P24941, Q13177, Q16566, P16220, P04637, Q9H0H5, P35240, Q05397, P16949, Q9UER7, P04792, P40763, P31749	115	2596	12782	1.88386	0.00340155	0.000189279	0.0168018
GOTERM_CC_FAT	GO:0043233~organelle lumen	35	27.7778	1.31724e-05	P24385, P42224, Q9UBN7, Q15797, P06493, P84022, Q12778, P50613, P35222, P42226, P62136, O60674, P38398, P56524, P01106, P38936, P11831, O00221, P06400, Q01094, O96017, P17844, P24941, P19838, Q16566, P16220, P04637, Q15796, P35240, Q9UQL6, Q04206, O75582, Q9UER7, P31749, P40763	115	1820	12782	2.13746	0.00349774	0.000184397	0.0172777
GOTERM_CC_FAT	GO:0005626~insoluble fraction	22	17.4603	1.41969e-05	P05556, P37840, P23443, P17252, O14920, P08581, Q05586, P49815, P35568, P35222, Q03135, P63000, P04637, Q13393, P56945, Q04759, O60674, O60716, P06213, P05023, P04792, P07948	115	839	12782	2.91448	0.00376928	0.000188802	0.0186215
GOTERM_CC_FAT	GO:0005667~transcription factor complex	11	8.73016	1.78031e-05	P06400, P04637, Q01094, Q15796, Q04206, Q15797, P24941, P84022, P50613, P35222, P16220	115	210	12782	5.82203	0.00472447	0.000225483	0.023351
GOTERM_CC_FAT	GO:0015630~microtubule cytoskeleton	17	13.4921	2.80395e-05	P06400, P06239, Q9UBN7, P51813, Q02750, P06493, Q15121, Q8TDA3, P35222, Q05193, Q9H0H5, P16949, P38398, P29966, P01106, P04792, P31749	115	549	12782	3.44174	0.00743087	0.000338971	0.0367751
GOTERM_CC_FAT	GO:0044430~cytoskeletal part	23	18.254	2.96832e-05	P06400, P06239, Q9UBN7, P51813, Q14289, Q05586, P05787, P49815, Q02750, P11171, P06493, Q15121, Q8TDA3, P35222, Q05193, Q9H0H5, P38398, P16949, P29966, P01106, P04792, P31749, P07948	115	952	12782	2.68529	0.00786476	0.000343239	0.0389305
GOTERM_CC_FAT	GO:0005938~cell cortex	9	7.14286	4.74285e-05	P37840, Q14289, P29966, P21333, Q02750, P11171, Q9UER7, P35222, Q03135	115	146	12782	6.85158	0.012537	0.00052554	0.0621972
GOTERM_CC_FAT	GO:0016323~basolateral plasma membrane	10	7.93651	8.27759e-05	P56945, P05556, Q13153, Q05397, Q14289, P08581, P00533, P05023, P35222, Q03135	115	203	12782	5.47526	0.0217787	0.000880385	0.108528
GOTERM_CC_FAT	GO:0005624~membrane fraction	20	15.873	9.09661e-05	P05556, P37840, P23443, P17252, O14920, P08581, Q05586, P49815, P35568, P35222, Q03135, P63000, Q13393, P56945, Q04759, O60674, O60716, P06213, P05023, P07948	115	809	12782	2.74778	0.0239077	0.000930263	0.119261
GOTERM_CC_FAT	GO:0000307~cyclin-dependent protein kinase holoenzyme complex	4	3.1746	0.000108221	P24385, Q00535, P38936, P24941	115	11	12782	40.4174	0.028378	0.00106567	0.141868
GOTERM_CC_FAT	GO:0005912~adherens junction	8	6.34921	0.000468487	P35240, P56945, P05556, Q13153, Q05397, Q14289, P35222, Q03135	115	155	12782	5.73666	0.117191	0.00444178	0.612805
GOTERM_CC_FAT	GO:0030424~axon	8	6.34921	0.000545783	P10275, P07101, P03372, P42224, P37840, Q14289, Q00535, Q02750	115	159	12782	5.59234	0.135166	0.00499499	0.713577
GOTERM_CC_FAT	GO:0043235~receptor complex	7	5.55556	0.000590162	P07333, P05556, Q05586, P06213, P84022, P35568, P07948	115	116	12782	6.7072	0.145321	0.00522064	0.771394
GOTERM_CC_FAT	GO:0030425~dendrite	8	6.34921	0.000632915	P10275, P42224, Q05586, Q00535, P49815, Q02750, P42345, P35222	115	163	12782	5.45511	0.154992	0.00541781	0.827061
GOTERM_CC_FAT	GO:0070161~anchoring junction	8	6.34921	0.00086952	P35240, P56945, P05556, Q13153, Q05397, Q14289, P35222, Q03135	115	172	12782	5.16967	0.206572	0.00720495	1.13462
GOTERM_CC_FAT	GO:0045202~synapse	11	8.73016	0.00126493	P07101, Q04759, P05556, P21579, P23443, Q14289, Q05586, Q00535, P06213, P35222, P07948	115	355	12782	3.44402	0.285865	0.0101507	1.64663
GOTERM_CC_FAT	GO:0005819~spindle	7	5.55556	0.00201208	P06400, Q9H0H5, P01106, P06493, Q8TDA3, P04792, P31749	115	147	12782	5.29275	0.414771	0.0156339	2.60744
GOTERM_CC_FAT	GO:0005925~focal adhesion	6	4.7619	0.00216507	P56945, P05556, Q13153, Q05397, Q14289, Q03135	115	102	12782	6.53811	0.438157	0.0163375	2.80311
GOTERM_CC_FAT	GO:0005924~cell-substrate adherens junction	6	4.7619	0.00256125	P56945, P05556, Q13153, Q05397, Q14289, Q03135	115	106	12782	6.29139	0.49448	0.0187707	3.30812
GOTERM_CC_FAT	GO:0042383~sarcolemma	5	3.96825	0.0029863	Q04759, P03372, P05556, P05787, P05023	115	67	12782	8.29461	0.548665	0.0212717	3.84723
GOTERM_CC_FAT	GO:0016605~PML body	4	3.1746	0.00310241	P06400, P04637, O96017, Q9UER7	115	33	12782	13.4725	0.562432	0.0215158	3.99401
GOTERM_CC_FAT	GO:0030055~cell-substrate junction	6	4.7619	0.00325074	P56945, P05556, Q13153, Q05397, Q14289, Q03135	115	112	12782	5.95435	0.579414	0.0219631	4.18123
GOTERM_CC_FAT	GO:0016585~chromatin remodeling complex	5	3.96825	0.00368399	P06400, P03372, Q9UBN7, Q9UQL6, P56524	115	71	12782	7.82731	0.625345	0.024245	4.72613
GOTERM_CC_FAT	GO:0043025~cell soma	7	5.55556	0.00390834	P07101, P03372, Q00535, P49815, Q02750, P42345, P62136	115	168	12782	4.63116	0.64713	0.0250862	5.00718
GOTERM_CC_FAT	GO:0030054~cell junction	12	9.52381	0.0064875	P35240, P56945, P05556, Q13153, P21579, Q05397, P23443, Q14289, Q05586, Q8TDA3, P35222, Q03135	115	518	12782	2.57485	0.822945	0.0403833	8.1835
GOTERM_CC_FAT	GO:0005625~soluble fraction	9	7.14286	0.00690285	Q04759, P23443, Q02750, P06213, P42345, P04792, P55211, Q03135, P31749	115	313	12782	3.19594	0.841583	0.0419443	8.68575
GOTERM_CC_FAT	GO:0019717~synaptosome	5	3.96825	0.00698119	P05556, P37840, P23443, P17252, Q05586	115	85	12782	6.53811	0.844873	0.0414682	8.7802
GOTERM_CC_FAT	GO:0048770~pigment granule	5	3.96825	0.00819349	P07101, P05556, P08238, P05023, P63000	115	89	12782	6.24426	0.887909	0.0474685	10.2303
GOTERM_CC_FAT	GO:0042470~melanosome	5	3.96825	0.00819349	P07101, P05556, P08238, P05023, P63000	115	89	12782	6.24426	0.887909	0.0474685	10.2303
GOTERM_CC_FAT	GO:0030426~growth cone	4	3.1746	0.0123217	P37840, Q14289, Q00535, P49815	115	54	12782	8.23317	0.96304	0.0691845	15.01
GOTERM_CC_FAT	GO:0030427~site of polarized growth	4	3.1746	0.0129494	P37840, Q14289, Q00535, P49815	115	55	12782	8.08348	0.96879	0.0711115	15.7157
GOTERM_CC_FAT	GO:0031594~neuromuscular junction	3	2.38095	0.0162131	Q04759, P05556, Q00535	115	22	12782	15.1565	0.987068	0.0866024	19.2992
GOTERM_CC_FAT	GO:0016604~nuclear body	6	4.7619	0.0172175	P06400, P04637, Q9UQL6, O96017, P01106, Q9UER7	115	168	12782	3.96957	0.990145	0.0899726	20.3733
GOTERM_CC_FAT	GO:0005887~integral to plasma membrane	19	15.0794	0.0176474	P24394, P07333, P22001, P05556, Q9UM73, P08581, Q05586, P15391, P17948, P35568, Q03135, Q15139, P35968, P09619, P52799, P06213, P06127, P05023, P07948	115	1188	12782	1.77762	0.991227	0.0903748	20.829
GOTERM_CC_FAT	GO:0031226~intrinsic to plasma membrane	19	15.0794	0.0216677	P24394, P07333, P22001, P05556, Q9UM73, P08581, Q05586, P15391, P17948, P35568, Q03135, Q15139, P35968, P09619, P52799, P06213, P06127, P05023, P07948	115	1215	12782	1.73811	0.997053	0.107969	24.9754
GOTERM_CC_FAT	GO:0009898~internal side of plasma membrane	8	6.34921	0.0229622	P07101, P35240, Q13393, P06239, Q05397, O75886, P42345, P63000	115	316	12782	2.81387	0.997928	0.112041	26.2673
GOTERM_CC_FAT	GO:0005899~insulin receptor complex	2	1.5873	0.0265205	P06213, P35568	115	3	12782	74.0986	0.999215	0.126196	29.713
GOTERM_CC_FAT	GO:0043204~perikaryon	3	2.38095	0.0291552	P07101, P03372, Q02750	115	30	12782	11.1148	0.999618	0.135627	32.1679
GOTERM_CC_FAT	GO:0005874~microtubule	7	5.55556	0.0359248	Q05193, Q9H0H5, Q9UBN7, P16949, Q02750, P06493, Q8TDA3	115	274	12782	2.83954	0.999941	0.162173	38.1169
GOTERM_CC_FAT	GO:0031982~vesicle	12	9.52381	0.0366027	Q9H0H5, P07101, Q13393, P42768, P05556, P08238, P21579, Q05586, P00533, P05023, Q03135, P63000	115	670	12782	1.99071	0.999951	0.162325	38.6853
GOTERM_CC_FAT	GO:0000118~histone deacetylase complex	3	2.38095	0.0516047	Q9UBN7, Q9UQL6, P56524	115	41	12782	8.13277	0.999999	0.219061	50.0938
GOTERM_CC_FAT	GO:0030017~sarcomere	4	3.1746	0.0571524	P56524, P05787, P35222, P04792	115	98	12782	4.53665	1	0.236545	53.7904
GOTERM_CC_FAT	GO:0044463~cell projection part	6	4.7619	0.0582736	P07101, P03372, P05556, Q05586, Q02750, P35222	115	234	12782	2.84994	1	0.237148	54.5061
GOTERM_CC_FAT	GO:0005792~microsome	6	4.7619	0.0608792	Q13393, O14920, P49815, P06213, P05023, P35568	115	237	12782	2.81387	1	0.243054	56.1299
GOTERM_CC_FAT	GO:0030018~Z disc	3	2.38095	0.0633077	P05787, P35222, P04792	115	46	12782	7.24877	1	0.248128	57.5949
GOTERM_CC_FAT	GO:0031988~membrane-bounded vesicle	10	7.93651	0.0670855	Q9H0H5, P07101, P42768, P05556, P08238, P21579, Q05586, P00533, P05023, P63000	115	568	12782	1.95683	1	0.257645	59.7844
GOTERM_CC_FAT	GO:0042598~vesicular fraction	6	4.7619	0.0672143	Q13393, O14920, P49815, P06213, P05023, P35568	115	244	12782	2.73314	1	0.25456	59.8571
GOTERM_CC_FAT	GO:0030016~myofibril	4	3.1746	0.0768338	P56524, P05787, P35222, P04792	115	111	12782	4.00533	1	0.28271	64.9609
GOTERM_CC_FAT	GO:0044449~contractile fiber part	4	3.1746	0.0800958	P56524, P05787, P35222, P04792	115	113	12782	3.93444	1	0.289403	66.5507
GOTERM_CC_FAT	GO:0033267~axon part	3	2.38095	0.083652	P07101, P03372, Q02750	115	54	12782	6.17488	1	0.296779	68.2078
GOTERM_CC_FAT	GO:0001772~immunological synapse	2	1.5873	0.0857212	Q04759, O43561	115	10	12782	22.2296	1	0.29939	69.1367
GOTERM_CC_FAT	GO:0031674~I band	3	2.38095	0.0863201	P05787, P35222, P04792	115	55	12782	6.06261	1	0.297517	69.4008
GOTERM_CC_FAT	GO:0009986~cell surface	7	5.55556	0.0909865	P05556, P23443, P15391, P01589, P06127, P04792, Q03135	115	348	12782	2.23573	1	0.307714	71.3886
GOTERM_CC_FAT	GO:0015629~actin cytoskeleton	6	4.7619	0.0927146	P42768, P37840, P29966, P21333, Q13177, P11171	115	269	12782	2.47913	1	0.309081	72.0939
GOTERM_CC_FAT	GO:0043292~contractile fiber	4	3.1746	0.0937297	P56524, P05787, P35222, P04792	115	121	12782	3.67431	1	0.308381	72.5008
