# Supplementary material for: Antibody Array Revealed PRL-3 Affects Protein Phosphorylation and Cytokine Secretion
Source: PLoS One. 2017 Jan 9;12(1):e0169665. doi: 10.1371/journal.pone.0169665 (PMC5222497; doi:10.1371/journal.pone.0169665)
Supplement: S4 Table — (XLSX) [file pone.0169665.s006.xlsx]

## Sheet: Sheet1
S4 Table. The primers for Real-time PCR.
Gene symbol	Forward primer sequence (5'-3')	Reverse primer sequence (5'-3')	Amplicon size (bp)
Apoa1	CCCTGGGATCGAGTGAAGGA	CTGGGACACATAGTCTCTGCC	78
FOXN3	TCGTTGTGGTGCATAGACCC	GTGGACCTGATGTGCTTTGATA	136
GDF-15	GACCCTCAGAGTTGCACTCC	GCCTGGTTAGCAGGTCCTC	75
Glypican 3	ATTGGCAAGTTATGTGCCCAT	TTCGGCTGGATAAGGTTTCTTC	130
Granulin	CCCTGGCAAAGAAGCTCCC	AGCTCACAGCAGGTAGAACCA	115
IL-1 alpha	AGATGCCTGAGATACCCAAAACC	CCAAGCACACCCAGTAGTCT	147
KCTD10	GGGTGGAGCCCTCTACTATAC	CACTGTCGGTGAGCACTTCC	101
Midkine	CGCGGTCGCCAAAAAGAAAG	TACTTGCAGTCGGCTCCAAAC	201
MMP-11	CCGCAACCGACAGAAGAGG	ATCGCTCCATACCTTTAGGGC	145
MSHa	ACACAAGACGAACCGTAAGCC	CACATGGGCCGTGTAGAGTC	382
GAPDH	CATCAAGAAGGTGGTGAAGCAG	CGTCAAAGGTGGAGGAGTGG	119
