# Supplementary material for: Antibody Array Revealed PRL-3 Affects Protein Phosphorylation and Cytokine Secretion
Source: PLoS One. 2017 Jan 9;12(1):e0169665. doi: 10.1371/journal.pone.0169665 (PMC5222497; doi:10.1371/journal.pone.0169665)
Supplement: S5 Table — (XLSX) [file pone.0169665.s007.xlsx]

## Sheet: Sheet1
S5 Table. Data of significantly changed kinases.
Protein name	Official full name (Swiss Prot; Gene ID)	PRL3/NC quantitation ratio of specific phosphor-site	Protein Class	Selected previously reported substrates
AKT1	V-akt murine thymoma viral oncogene homolog 1 ( P31749; 207)	Ser473:2.03; Tyr326:2.91; Ser124:1.64; Thr450:0.32; Tyr474:3.89;	non-receptor serine/threonine protein kinase	PTPN1; TBC1D4; GSK3A/B; MAP3K5; TSC2; 4E-BP1; FOXO1/3/4; CREB1; ACLY; PDE3B; DLC1; STK4; SRPK2; RAF1; BAD; KAT6A; PALLD; PHB; CDKN1A; CLK2;
			transfer/carrier protein
			annexin
			calmodulin
ALK	ALK tyrosine kinase receptor (Q9UM73; 238)	Tyr1507:2.05; Tyr1604:1.67	receptor tyrosine kinase	CBL; FRS2; IRS1; SHC1; MAPK1/2;
BCR	Breakpoint cluster region protein (P11274; 613)	Tyr177:3.42	guanyl-nucleotide exchange factor	RAC1; CDC42;
			serine/threonine kinase activity
ETK	BMX non-receptor tyrosine kinase ( P51813; 660)	Tyr40:1.56;	non-receptor tyrosine protein kinase	BCAR1; STAT3;
CAMK4	Calcium/calmodulin-dependent protein kinase type IV ( Q16566; 814)	Thr196/200:1.74	non-receptor serine/threonine protein kinase	CREB1; MEF2D; JUN; RORA; ELK1; ATF2;
			non-motor microtubule binding protein
Cyclin D1	G1/S-specific cyclin-D1 (P24385; 595)	Thr286:1.74	kinase activator	RB1; SMAD3;
CDK1	Cyclin-dependent kinase 1 (P06493; 983)	Thr14:0.45	non-receptor serine/threonine protein kinase	APC; BRCA2; CDC7; CDC25; CSNK2; EF-1; EGFR; FOS; HIST1H1; MCM2/4; NPC; EIF3F; p53; RB1; RAP1GAP; VIM; FOXO1; SIRT2;
			non-receptor tyrosine protein kinase
CDK2	Cyclin-dependent kinase 2( P24941; 1017)	Thr160:2.33	non-receptor serine/threonine protein kinase	CTNNB1; USP37; p53; NPM1; CDK7; RB1; BRCA1; MYC; NPAT; EZH2; FOXP3;
			non-receptor tyrosine protein kinase
CDK5	Cyclin-dependent kinase 5 ( Q00535; 1020)	Tyr15:1.94	non-receptor serine/threonine protein kinase	SRC; VIM; p35; PAK1; SYN1; CDK16; RAC1; CDC42; MAPT; p53; PTK2; ATM; MAP2; NEFH; NOS3; SIPA1L1; PXN; MCAM; AMPH
			non-receptor tyrosine protein kinase
CDK7	Cyclin-dependent kinase 7 (P50613; 1022 )	Thr170:3.05	non-receptor serine/threonine protein kinase	SPT5; SF1; POLR2A; p53; CDK1/2/4/6/11;
			non-receptor tyrosine protein kinase
CHK2	Serine/threonine-protein kinase Chk2 (O96017; 11200)	Thr383:0.50; Thr387:1.74	serine/threonine-protein kinase	CDC25; NEK6; BRCA1/2;FOXM1; P53; MDM4; PML; E2F1
CK1-A	Casein kinase 1 alpha 1 ( P48729; 1452)	Thr321:1.66;	non-receptor serine/threonine protein kinase	CTNNB1; PER1/2;
CSFR	Macrophage colony-stimulating factor 1 receptor (P07333; 1436)	Tyr561:1.54;	receptor tyrosine-protein kinase	PIK3R1; PLCG2; GRB2; SLA2; CBL; SHC1;
eEF2K	Eukaryotic elongation factor 2 kinase ( O00418; 29904)	Ser366:2.85;	non-receptor serine/threonine protein kinase	EEF2;
			Hsp70 family chaperone
EGFR	Epidermal growth factor receptor (P00533; 1956)	Ser1070:1.82; Tyr1092:3.12;	receptor tyrosine kinase	SHC; GAB1; RGS16; MUC1; GPRC5A; PCNA; JAK1/2; STAT1;
IKK-beta	Inhibitor of kappa light polypeptide gene enhancer in B-cells, kinase beta ( O14920; 3551)	Tyr188:3.37; Ser180/181:3.86;	non-receptor serine/threonine protein kinase	NEMO; RELA; NFKB1; TBK1; IKBKE; FOXO3; NCOA3; BCL10; IRS1
IR	Insulin receptor (P06213; 3643)	Tyr1361:2.03;	receptor tyrosine kinase	IRS1/2/3/4; SHC; GAB1; CBL
JAK2	Janus kinase 2 ( O60674; 3717)	Tyr221:3.41;	non-receptor tyrosine protein kinase	STAT1/3/4/5/6; CDKN1B; histone H3; p27Kip1; ARHGEF1;
VEGFR2	Vascular endothelial growth factor receptor 2 (P35968; 3791)	Tyr1054:1.98; Tyr1214:1.60;	receptor tyrosine kinase	FYN; NCK1; NOS3; PIK3R1; PTK2; SRC; PLCG1;
LCK	LCK proto-oncogene, Src family tyrosine kinase ( P06239; 3932)	Tyr192: 1.52; Tyr393: 1.64; Tyr504: 0.38;	non-receptor tyrosine protein kinase	ZAP70; RUNX3; PTK2B; MAPT; RHOH; TYROBP;
LYN	Tyrosine-protein kinase Lyn (P07948; 4067)	Tyr507:0.41;	non-receptor tyrosine protein kinase	LIME1; BTK; CBL; CD5/19/72/79; DOK1; MS4A2; PTK2B; TEC;
MEK1	Dual specificity mitogen-activated protein kinase kinase 1 (Q02750; 5604)	Ser298:1.51;	non-receptor serine/threonine protein kinase	PPARG; Pin1; NIPA; ERK1/2; GSK3;
			non-receptor tyrosine protein kinase
MKK4	Dual specificity mitogen-activated protein kinase kinase 4 (P45985; 6416)	Ser80:2.66; Thr261:1.91;	non-receptor serine/threonine protein kinase	JNK; MAPK; p38;
			non-receptor tyrosine protein kinase
ASK1	Mitogen-activated protein kinase kinase kinase 5 ( Q99683; 4217)	Ser966:2.15;	non-receptor serine/threonine protein kinase	MAP2K3/4/6/7;
MET	Hepatocyte growth factor receptor (P08581; 4233)	Tyr1003:0.12;	receptor tyrosine kinase	GAB1;
Mnk1	MAP kinase interacting serine/threonine kinase 1 ( Q9BUB5; 8569)	Thr385:1.60;	non-receptor serine/threonine protein kinase	eIF4E;
			non-motor microtubule binding protein
mTOR	Mechanistic target of rapamycin (serine/threonine kinase) ( P42345; 2475)	Thr2446:1.50;	nucleotide kinase	EIF4EBP1; MAF1; ULK1; DAP; GRB10; CLIP1; AKT1; PRKCA; PXN; RHOA; RAC1; SGK1;
			non-receptor serine/threonine protein kinase
			nucleic acid binding
PAK1	Serine/threonine-protein kinase PAK 1 (Q13153; 5058)	Ser141:2.28; Ser204:0.34; Thr212:1.54;	non-receptor serine/threonine protein kinase	BAD; MAP2K1; TBCB; RAF1; SNAI1;
PAK2	Serine/threonine-protein kinase PAK 2 (Q13177; 5062)	Ser192:0.17; Ser141:2.28;	non-receptor serine/threonine protein kinase	MAPK4; MAPK6; JUN; histone H4; MKNK1;
PDGF R beta	Platelet-derived growth factor receptor beta (P09619; 5159)	Tyr740:2.01;	receptor tyrosine kinase	PLCG1; PIK3R1; PTPN11; RASA1/GAP; CBL; SHC1; NCK1;
AMPK1	Protein kinase, AMP-activated, alpha 1 catalytic subunit ( Q13131; 5562)	Thr174:1.93;	non-receptor serine/threonine protein kinase	ACACA/B; IRS1; PFKFB2/3; CRTC2; FOXO3; p53; histone H2B;
PKC alpha	Protein kinase C, alpha ( P17252; 5578)	Thr638:4.17;	non-receptor serine/threonine protein kinase	RAF1; BCL2; CSPG4; TNNT2; KIT; ATF2;
			transfer/carrier protein
			annexin
			calmodulin
PKC delta	Protein kinase C, delta ( Q05655; 5580)	Ser645:1.54; Thr505:1.57;	non-receptor serine/threonine protein kinase	MCL1; CDK1; AKT1; NCF1; MUC1; 14-3-3;
			transfer/carrier protein
			annexin
			calmodulin
PKC epsilon	Protein kinase C, epsilon ( Q02156; 5581)	Ser729:1.92;	non-receptor serine/threonine protein kinase	MARCKS; VIM; KRT8; IQGAP1; TNNI3; GABRG2; TRPV1; CaV2.2; STAT3;
			transfer/carrier protein
			annexin
			calmodulin
PKC theta	Protein kinase C, theta ( Q04759; 5588)	Ser676:2.52;	non-receptor serine/threonine protein kinase	CARD11; STK39; CBLB; BAD; IRS1; MSN; PDPK1; AKT1;
			transfer/carrier protein
			annexin
			calmodulin
PKD1	Serine/threonine-protein kinase D1 (Q15139; 5587)	Tyr463:4.24;	non-receptor serine/threonine protein kinase	EGFR; RIN1; HDAC5;
PKD2	Serine/threonine-protein kinase D2 (Q9BZL6; 25865)	Ser876:0.47;	non-receptor serine/threonine protein kinase	HDAC7; CIB1;
FAK	Protein tyrosine kinase 2 ( Q05397; 5747)	Ser910:1.81; Tyr407:3.63; Tyr925:2.06;	non-receptor tyrosine protein kinase	SRC; ACTN1; ARHGEF7; GRB7; RET; WASL;
Pyk2	Protein tyrosine kinase 2 beta ( Q14289; 2185)	Tyr402:3.43; Tyr580:4.29;	non-receptor tyrosine protein kinase	SRC; ASAP1; NPHP1; KCNA2; SHC1;
RET	Proto-oncogene tyrosine-protein kinase receptor Ret (P07949; 5979)	Tyr905:1.76;	non-receptor tyrosine protein kinase	PTK2;
RAF1	Raf-1 proto-oncogene, serine/threonine kinase ( P04049; 5894)	Ser338:1.55; Tyr341:1.88; Ser621:2.03;	non-receptor serine/threonine protein kinase	BAD; ADCY2/5/6; PPP1R12A; TNNT2;
			non-receptor tyrosine protein kinase
MSK1	Ribosomal protein S6 kinase, 90kDa, polypeptide 5 ( O75582; 9252)	Ser360:1.54; Ser376:1.83; Thr581:1.57;	non-receptor serine/threonine protein kinase	CREB1; ATF1; ETV1; histone H2A/3
			transfer/carrier protein
			annexin
			calmodulin
P70S6K	Ribosomal protein S6 kinase, 70kDa, polypeptide 1 ( P23443; 6198)	Ser371:0.48; Ser418:3.05; Ser424:1.90;	non-receptor serine/threonine protein kinase	EIF4A/B; RPS6; EEF2K; PDCD4; POLDIP3; EEF2K; BAD; URI1; IRS1;
			transfer/carrier protein
			annexin
			calmodulin
SRC	SRC proto-oncogene, non-receptor tyrosine kinase ( P12931; 6714)	Ser75:3.84; Tyr418:2.03;	non-receptor tyrosine protein kinase	AFAP1; CTTN; CTNNB1; RASA1; CLTC; ADRBK1; CBL; DDR2; COX2; PDPK1; BCAR1
